# Supplementary material for: Evidence for the Involvement of Vernalization-related Genes in the Regulation of Cold-induced Ripening in ‘D’Anjou’ and ‘Bartlett’ Pear Fruit
Source: Sci Rep. 2020 May 21;10:8478. doi: 10.1038/s41598-020-65275-8 (PMC7242362; doi:10.1038/s41598-020-65275-8)
Supplement: Supplementary file 2 — Supplementary information 2. [file 41598_2020_65275_MOESM2_ESM.fasta]

>Dhingra_Pear_16_GATCAG_L001_R1_001_paired_trimmed_paired_merged_contig_117759 zingipain-2-like	GO:0008234	GO:0006508
TCCCAACAGTGAAACCGATCTACTCAAGGCTGTGTCCAAGCAACCAGTCTCCGTTTCCATCAATATATCAGAAGAATTTCAGCATTATTCAAGCGGGGTGTTCACCGGTGATGATTGTGGGACAGAAATGAGCCTCGCTGTTACCATCATTGGGTATGGGACAACTGAAGATGGCATCCCCTATTGGTTAATCAAGAAATCATGGTCCGATATGTGGGGTGAGATTGGCTACATGAAGATTCTTAGAAA
>Dhingra_Pear_16_GATCAG_L001_R1_001_paired_trimmed_paired_merged_contig_79059 zingipain-2-like	GO:0008234	GO:0006508
CATCCAACCACCTTGGCAGCCATTGTTATCTGTATCACAGTCCACAAGTTGTTGCTCAGACAGTGAGATCAATTTGCCAGTTTTGATTTGGGTAATCCCTTCGACTGCAGCCACTGCAGAAAATGCCCAGCAACAACCACAGCTCCCTTGAAATTTTACTGGAGTAACTGCTCCATTCTCCCTCCAGTCAATGCTTTGGGGAACATCAGCCGGGCTTAGGTTTTCGTATGTAAAAGATGCAGCTGCGGATGAGGTTGATTCAGTGGGCTGCTTGTATCCAGTATAATGCCTGAGGAATTCATCATAGGTCATATCCGAAAATCGGTTGATGTATAGGCTGTAAGTCATGTTCCCTTCACTGTTGAATTTCTCGACAAACTCCACATTGTTTTTGAA
>Dhingra_Pear_16_GATCAG_L001_R1_001_paired_trimmed_paired_merged_contig_88129 zingipain-2-like	GO:0008234	GO:0006508
CGAGGCCACAAACACCACCTGGGGCCTCAGCGTTTCTAAGAATCTTCATGTAGCCACTCTCACCCCACGTATCGGACCATGAATTCTTGATTAACCAATAGGGGGTGCCATCTTCAGCTGTCCCATACCCAATGATGGTAACAGCGTGGTTCAATTCTGTCCCACAATCATCACCAGTGAACACCCCGCGCGAATAATGCTGAAAGGCTGGTGAGGCATGGATGGAAACGGAGACTGGTTGCATGGACACAGTCTTGAGGAGATCGGTTTCACTGTTGGGAGGCACCTCTGCATAACTAGTGATCTGG
>Dhingra_Pear_16_GATCAG_L001_R1_001_paired_trimmed_paired_merged_contig_88130 zingipain-2-like
CAATGGCTGCCAAGGTGGTTGGATGAGTAATGCCTTTGCATACATTCAACAAAACGGAGGAATTGCCAGTGAAGAAAATTACCCATACCAGAGTTCAGATGGCAGTGCCGGAACATGTGACATGAACAAGGCAAATGAGGCTGCCGCCCAGATTACTAGTTATGCAGAGGTACGTCCCAACAGTGAAACCGATCTACTCAAGGCTGTGTCCATGCAACCAGTCTCCGTTGCCATC
>Dhingra_Pear_16_GATCAG_L001_R1_001_paired_trimmed_paired_merged_contig_71315 zinc-finger of monoamine-oxidase A repressor R1 [Medicago truncatula]	GO:0051301
AATAAACTCAGTGAAGCTCTCATCACTATGATTTTTCTCTCTTAGACATTCATCTTCTTTTCTCCTAGAAATTTATACAAACTCCATTAAATCACATCACAAAACCTATATTCTAACAAACTTTTCCACTGCAGGATCAGTAACTGCACAAAACGGCTATAGCTGCACTAGATTGGTCGCCACCAAAGAGGAATTTATGTGAGCAAAAGGCGTTTGGTATCTCCCAACCTTCATGAATTGATCGGAGACTAGTCTGTATTATGAGCAGGCTATAATCCACTAAAGTTTAATTCCTGCTCAGCCTTGTACTCCTCAGCTTTTTATTTGCCTCACCATCAACAGCAACACCATCTGTGTTACCCACATCATTGTCACCAACATGCTCGCTAGCATCAAGGCTACAGCCTGTCCCTGAAGATTCATGATGTGAAAAGGGCTCCAATGAAGGAGTTGATCCCTCTGAAACCACCTCTTCACCTGCGGTTTCTGAGTTTGTTGGGGCATGGAGGGTTTGAATAAGATAGTGTGCGACGGACTTGTATCCCAGTTTTACAACCTTTCTATACACATCACCAGTTGGTTCCCACCCCTTTGCTTGACGGCAGAGACGGCAGTTGCAGGATGCCCCGACAAACAGGA
>Dhingra_Pear_16_GATCAG_L001_R1_001_paired_trimmed_paired_merged_contig_65703 zinc-finger homeodomain 9-like	GO:0003677
TTTAGTGAGGTGGGGTCGGCGGGGTTGGCAGCGGGAGACGGCATGAACTCGCCGCAGCCGTCGAGGGCGTGGCCACCCAGCGCAGCGGCGTGGTTCTTGAGGCATTCTTTGTAGGTGACTACGACAGGGGTGATGGGGATGTTGTGGTGGTGGAGGTGGTGCGTGGGGTTGTGGCGCTTGAGGACGCCGTTGCTGTAGGGCGGAGGCTTTAAGGGTTGCTGGATCCGAGTCGGAGTTTCGCTGTC
>Dhingra_Pear_16_GATCAG_L001_R1_001_paired_trimmed_paired_merged_contig_7954 zinc-finger homeodomain 9-like	GO:0003677
TTATTGAATACAAAGGCGAAAAATAAACACAAGAATTAAGAGAGTTTTTTTTCTGCGCAGTATGATTTATTTCTGTCATGCTCTTAACTTTAGTTAAGTTATTGAATACAAAGGCGAAAAATAAACACAAGAATTAAGCAGGAAGAAAAGCCAATGCGGAAATCACTTTGGGGAAATGGAAAGAAACTAAAATAAATAAATAAATAAAGAGAAGATATAGGCAGCAAATTAATTCCCTTTTTTTGGATCAATCAATCTCTTCCCAGGTTATCCTCAGCAAACTGAAGTATTGATAGTCTCATTACTTAAACTAAACACAATGAGAAAGAAGAATTAAGAAAGAAGAAGAAAGAAAGAAAATTTAAGAGCAACTAATTAATTAATTACTTAATAGCACTGGCCTTACTCTAATGCTAATTAAGCTCCTCTTATTATTCATCAAAAGGATCAAGAAGAAGAAGATGACCCATTGTTGCCACCACCGTCAGCACCCTGGTAATGATGATTCGGATTCGGAAAGCCGTTCTTGTTGTCGTTTTGATCATCATCCTCCTCCTCGTCATCATCGTTGTTGTTGCCGTTGCCGTTGCCGTTGCCGTTGGTGCCGTTGTTGTGGTGGTGGGAATGCTCAAGGAGAAAGCTGGGTCTGCTTAAACTGCCAGCACGGCCGCCAGCGCCGCCATTGAGCACGTCTCGCTTGGAGAAGGTATTCTTATTGTTGTGCATCCAGACTTTGAGAACCCCTTTTTCGATGCCGGCCTCATTACAGAACTCCTGCACGATTTCCTCGTCTATCTGGGGCATAGCAACGGCGTTGTTATTATTCGCACCCGCCAAGGCGTTTTCGTGAGCGGTGGACAGAGCCAAGAGCATGTGGGGGGCGGAGGGGTAGTAGGAGGACGAGATCGGCGGTGGAGAAGCTGAACTGGGGCTTCGGTTGCCGGGGTGAGTCGGCGGAGGAGGATGGTGGCGGTGGTGGGGTTGGTACTCGATGACATGCTTTGTCGCGGCGGGGGTGTTTGGCTGCACGGGGTCCTCGGGGTCACGGCGGTGAAAATTGCGGTGGCAGCCACATGCAGCGCATTTTAGTGAGGTGGGGTCGGCGGGGTCGGCAGCGGGAGACGGCATGAACTCGCCGCAGCCGTCGAGGGCGTGGCCACCCAGCGTAGCGGCGTGGTTCTTGAGGCATTCTTTGTAGGTGACTACGACAGGGGTGATGGGGATGTTGTGGTGGTGGAGGTGGTGCGTGGGGTTGTGGCGCTTGAGGACGCCGTTGCTGGACGGAGGCTTTAAGGGTTGCCGGATCCGAGTCGGAGTTTCGCTGTC
>Dhingra_Pear_16_GATCAG_L001_R1_001_paired_trimmed_paired_merged_contig_7955 zinc-finger homeodomain 9
TTCCCAGGTTATCCTCAGCAAACTGAAGTATTGATAGTCTCATTAATTAAACTAAACACGATGAGAAAGAAAAATTAAGAAAGAAAGAAAATTAAGAGCAACTAATTAATAGCACTGGCCTTACTCTAATGCTAATTAAGCTCCTCTTGTTATTCATCAAAAGGATCAAGAAGACGACGACGATCCATTGTTGGCACCACCGTCAGCACCCTGGTAATGATGATTCGGATTCGGAACTCCGTTTTTGTTGTCGTCGTTGTCGTTTTGATCATCATCATCGTCCTCGTCTTCGTCATCGTTGTTGTTTCCGTTTCCGTTGCCGTTGGTGCCATTGTGGTGGTGGGTCTGCTGCAGTAGAAAGTTGGGTCTACCTAGACCACCACCAGCACCGCCGCCATTTAGCACGTCTCGCTTGGTGAAGGTGTTCTTGTTGTTGTGCATCCAGACTTTGAGAACACCTTTTTCGATGCCGGCCTCATTACAGAACTCCTGCACGATTTCCTCGTCTCTCTTCTGCATCTTCCACCCGACCCTCTCTGCGAATTGGTACATCTTCTCCTTCTGGTCCTGGGTGAACTTGGTCCTGAACCGCTTCCTCGCATTCGGGCTCGGCGACACGATCTGGGGCATGACGGCGGCGTGGTTATTCACACCCACTAAGGCGTTTTCGTGAGCAGTGGACAGAGCCAGGAGCATGTGGGGGGCGGAGGGGTAGTACGAGGACGAGATCGGCGGCGGAGAAGCTGAGTTGGGGCTGCGGTTGCCTGGGTGAGTCGGCGGCGGAGGGTGGTGGCGGTGGTGTGGTTGATACTCGATCACATGCGTTGTAGCGGCGGGGGTATTTGGCTGCAAGGGGTCCTCGGGGTCCCGGCGGTGAAAATTACGGTGGCAGCCGCATGCAGCGCATTTTAGAGAGGTGGGGTCGGCGGAGTTGGCGGTGGGAGACGGCATAAACTCGCCGCAGCCGTCGAGGGCGTGGCCGCCCAGCGTGGCGGCGTGGTTCTTGAGGCATTCTTTGTAGGTGACTACAACAGGGGTGATGGGGATGTTGTGGTGGTGGAGGTGGTGGGTGGGGTTGTGACGCTTGAGGACGCCGTTGCTGAAGGACAGAGGCTTTATGGGTTGCTGGATCCGTGTCGGAGTTTCGCTGTCGGCTTCCGGGGATTTTGTGCTGGCGGTGTTGGTGGTGGTGGTGATGGACGGGGTTATATCCATCGCTCAAACATCTAGGGGTCTCCAAAAACTGAGAACAAAAATCAAAAGCAAATACAGAGAAAGTTAAAAGGAAGCTGCTTTAAGTCGTTAGGATTAGATTTCTGTGCAGATTACAGCTCTGAGCTGCCATGGAAGCTCTGAGGATATTGAGAAGGTGAGGGGAGATATGGAGGAGTGAGAAAGATGGTTAGTTTTTTT
>Dhingra_Pear_16_GATCAG_L001_R1_001_paired_trimmed_paired_merged_contig_62474 zinc-finger homeodomain 6-like
TCCAACAAGATAAATTAAGAAAAAATAAAATAGCTAGATCAAGTGAGAATTAATTAATATCTACCCCCCTCAATATCTCTAGTATATATGCACATAAATAATAATCTTTCTGATCTAATTAGTCGCTAAATTTATCTATTAATTTCCCAGTTACAAATCAATCAATTGTATCTCAAGGACTTCTTTCTAATTAAACATCAATTAATTGTGAAGTTTTAATTGGCTTACATTTGCTTCTTCTTCATGGCTTGTCTGTTATTGTGCATCCATACCTTGAACACCTGCCTCTTTATACCCACTTCAGAACACAACTTCTCCACCTCTTGCTCATCCTGTTTCTGGATCCTCCACCCCAACTTCTCCCCCACCTCCGTCATCTTCTCCTTCTGCTCTTGACTGAACTTCGTCCTAAATCGCTTCTTCGAACCTTGTGCATCCGCCGCATAATTTGCACCGCGAAACAGATTATTATTCATGTTGAGATCCTCGCTCGAGGACTCAGCAGCCACCCCACCACTGCTGCCAAAAGTCATCATCATCGCCGGACTAGGCCCCCTAGCCGCTGAATGATGAACAGGAAGCGACGGTGGTGTGGAGATTAGCACCGGCAATCTTGTAATCGCCGAGTCTCTACGGCTGTTGTGTTGTTGATTTATGACATAGTAATTATTTGATACATGTTCGCCATCGATCTCTTTTCTGTGAAAATTTCTATGACACTCGCAAGCTGAGCATTTTAGGGATCCCGGAGTGTCCTCATCTCCGCCCGGCATGAACTCTCCGCATCCATCGAGCACGTGACCGCCGCTGCTGGCGGCGTGATTTTTCAAACACTCCCTATACCTAACTCTTGATGCTGCTGTACTTGGCGGCGGGTGCGGTGGAGCTGGTGGTGCTTTGAAATTTGATCCGCTAGCAATTGTTGGTGCAGCACTTGGGGTGACAATAACTGGAGTTGGGTCAGGATCTCTTCTTGATCTGTCTAGGGTTTGATGAGGTGGGTGG
>Dhingra_Pear_16_GATCAG_L001_R1_001_paired_trimmed_paired_merged_contig_71181 zinc-finger homeodomain 6-like
GTGTGTGTGTATATATATATATATGCAAATATTCCTGATCTAAGTAGTTACTAAAATTATCTATTAATTCCCAGTTACAAACCAATTAATTATATCTCAAGGACTTCTTTCCAATTAAACATCAATTATTGTGAAGTTTTAATTGACTTACATTTGCTTCTTCTTCATGGCTTTTTTGTTATTGTGCATCCATACCTTGAACACCTGCCTCTTTATACCCACTTCAGAACACAACTTCTGCACTTCTTGCTCATCATGCTTCTGGATCCTCCACCCCAACTTCTCCGCCACATCCGTCATCTTCTCCTTCTGCTCTTGACTGAACTTCGTCCTAAACCGCTTCTTCGAACCTTGTGCCTCCTCCGCATAATTTGCACCGCGAAACAATTTATTGTTCATGTTGAGATCCTCACTCGATGACTCCGCAACCACCCCACCGCCGCCGCCGAAGGTCATCATCATCGGCTGACTGGGCCCTCCAGCCGTAGAATGATAAACAGGAAGCGCCCGTGTTGGGGAGGCTAGCACCGGCAATCTTGTAAGCGCCGAGTCTCTACGGCTGTTGTGTTGTTGGTGGTTTATGACATAGTAATTATTTGACACATATTCGCCATCGATCTCTTTTCTGTGAAAATTTCTATGACACTCGCAAGCTGCGCATTTTAGTGCTCCCGGAGTGTCTTCATCTCCGCTCGGCATGAACTCTCCGCACCCATCGAGCACGTGGCCGCCGCTGTTGGCAGCGTGGTTTTTCAAACACTCCCTATACCTAATTCTTGATGCTGCTGCACTTGGCGGCGGTGGCGGTGGAGCTGGTGGTGCTTTGAAATTTGATCCACTAGCAATTGTTGCTGTTGCACTTGGGGTGACAACAACTGGAGATGGAACTAGATCTGGGTTTGGGTCAGGATCTCTTCTTGATCCGTCTAGGGTTTGATGAGGTGGGTGG
>Dhingra_Pear_16_GATCAG_L001_R1_001_paired_trimmed_paired_merged_contig_97026 zinc-finger homeodomain 4-like
GCTTCCTCTTCTCCTCCACCAAATGCAAATGTTGTGCCCTACAAACACAACATTTTTAATAATAAAAAAGTTGGGCACAATGGGGTGAGGTACAAGGAGTGCCTTAAGAACCATGTAGCAGTCGTATGAGGGACTGCTACGGATGATTGTGGTGAATTCATGCCTAATGGAGAAGAAGGCACCATCGAAGCCCTTAAGGGCCTTAACTGCTCTGCTTGCAATTACCACAGAAAAGAAGTCGAAGGTGAGCAACATCAACAGCTTTCCTCTTGGGATCATAATTTCCATCATACCATCAACATGGCGGTTAGAGTTGGGAGCATGAAATTCTTATTAAATCATGGAGGAGGAGGAGGAGGACATCACAAGAGTTTACTAGCACTACCCCAATACCCCCACCAACACCAGATGATAATGTGTAACTACAACATGGGGATGCGAATGGTGGAGATAATGTGTAACTACAACATGGGGATGCGAATG
>Dhingra_Pear_16_GATCAG_L001_R1_001_paired_trimmed_paired_merged_contig_113022 zinc-finger homeodomain 2-like	GO:0003677
ATGGTGCCCTCATCCCCCGCAGAGAGAAACTCGCCACAGCCGTCGAGGGCGTGACCGCCGATGCTGACGGCGTGGTTCTTGAGGCATTCCCTGTACCTGACCATGGTGGCTAGGGTAGTGGTGGTGGTGGAATTGGGTGCTGCGGCAGTCCCCCTTTTTCTAGAACTGGAGACGGTCTCCTCGCCGGCGGGCCCCATTTTGGGCCTGGAACTCTCTGCAACAGAGGCGTAACCCGGTGGCGCCGCCTGCATCTCCATCTCCTCGTCTTGCTCTTCGTACTCATCAAATTCCATTCTCTCTCTCCCTCCCTCTCTCTTCTCTGAATTCTTAAGGAGAAGTGAAGATCTACATGGTTGCTGGTGAACCCAATGAACTAATAAAGATGACGATCAACACCAACAATAAAGCTTCCTCAACCGGAGACAGACAAATGTAAATGACTACTGCTAAATGTTGGT
>Dhingra_Pear_16_GATCAG_L001_R1_001_paired_trimmed_paired_merged_contig_127588 zinc-finger homeodomain 2-like	GO:0003677
ATCCACCATGGTCAGGTACAGAGAGTGCCTCAAGAACCACGCCATCGGCCTCGGCGGCCATGCCCTCGACGGCTGTGGGGAGTTTCTCGCTGCGGGAGACGAGGGCACCCTCGATGCCTTAAAATGCGCCGCCTGCAATTGCCACCGCAACTTCCACCGCAAGGAGCCCGAGGCCGAGTTAATTCATCACCAACAGGGTGCCGGTGGGTCCCACCTCCTTCGCCACCACCACCATCCGCACCAATTCTCCTCAGGCTACTATCGCCCGCCGCCACCTTCGGGCTATCTGATCACCTCGCCGCACGCAAGGCC
>Dhingra_Pear_16_GATCAG_L001_R1_001_paired_trimmed_paired_merged_contig_80769 zinc-finger homeodomain 2-like	GO:0003677
TAAGGGTGCTAAAGCTAAAGATTAATCATAACACGAACATAATTTGATTAATTAACTGGGTAATTAGAACACTGCAACATTTCTTTCTCGCTGAGCTAGCTACTTAGCCAAGCCAAGTAGGCATTAAATCAAATAAAATTTGGTTAATTAGGGCACTAATTTCTTACCAAGAGTGTGCTTGTTGTTGTGCATCCAAACCTTGAGCACATGGCGCTTCACTCCAGTCTCTCCGCAAAACTCCTCAATCGCCGCCTCGTCGTGTTTCTGAATCCTCCACCCAACTTTCTCCGCAAACTCCAACATCTTCTCCTTCTGCTCCTGCGTGAACTTTGTCCGGTGTCTCTTCTTACTCATCCCAAATCCTCCTCCGCCTCCACCGCCACTCGAACTTGGATTCGACACGTCCTCTCCCTCTTCCCTACTATGAGACCCTCCGCCGCCGCCGATGGATGCCGCAGGCAAGGCTAGTGTAGGCCTTGCGTGCGGCGAGGTGATCAGGTAGCCAGAAGGCGGTGGCGGTGGGCGACAGTAGCCTGAGGAGAATTGATGCTGATGGTGGTGGTGGTGAAGCTGGTGGGACCCACCGGCACCCTGGTGGTGATGAATTAACTCGCCCTCGGACTCCTTGCGGTGGAAGTTGCGGTGGCAGTTGCAGGCGGCACATTTTAGGGCGTCGATGGTGCCCTCATCCCCCGCAGAGA
>Dhingra_Pear_16_GATCAG_L001_R1_001_paired_trimmed_paired_merged_contig_108008 zinc-finger homeodomain 11-like
TTTATTGCGACGGAAACACAGATGATACATTGTAAGTGATTATATAAATGGTGAAATATAAGTATTAAAAAACCAATCACATTAAAAAATGTCTCCTAGAAAACGAAGAAACATGTCTGCAAAAGAAAGCAACTTTATACTACTAATGGAAAGCTAAAACATCGATTAATTAACTTTGCATTAAGAGAAATATTTCAGCTAAACATATGCTTAACATTCTCTTTAATCGTTATCCTCTCTAATCCCTTCCCTCTCGACCTCACCACCTAAACAGTTACTTAACGAACGAGCTAGCGAATTGGCAAGAAATGTTTATACTAATAAGCGTGATTAATTAACCTTAATATCTCCCAAAGCTTCCATCTTTCTCTCTGTTTCACGACGAAGAAGACGACCCATTGTTGGAAAGGTGAAGGGGGTTGGCATTGACATTGTTGTCGGCGATGTGAGCATTCATGGAGTCAAAACCAAGTCTTTCACCCTCACCGTTGATCTCACTGACATTGCTGTTAATAATCATATTCCCGCCGCCGCCTACGCCGCCCGATCTCTCCAATCTCCTCCTGAGACCGTGCTTGTTATTGTGCATCCAAACCTTAAAAACTCCCCTCCCAATCCCCACCTCGCTGCAAAAATCCTCCACCGATCTTTCGTCGCTCTTTTGCACTCTCCACCCGACTTTCTCGGCAAAAGACGACATCTTTTCCTTCTGCTCCTGGCTGAACTTTGTTCTGGATCTCTTTTTCTCACCTGGGTACTTCTCCGTTTTCATTACAGCCGTCGGATTAAGCTGGTGCTGGCGCTGGCGCTGGTGGGGATGCTCATCGGGCGGACCAGAAAAGCCGGAGCTGAGAGCGAGTAGCATTTGCGGCGGGGAAGCGAAATAGGAGGGGGGCAAGTGGGAGACTGGCGGGGGAGACTGCGGGCTCAAAGTAGGGTTGGGGCTGGAGCTCGGGCTGGAGCTTGAGCTGTGGTTGTTGTGAGCTGTTTTCGGCGCATTATTTTTGGGTCTGTGCTGATCACGGCAGTGGAAGTTGCGGTGACAGCCACAAGCGGCGCATTTTAGCGAGGTGGGGTCAGCTGGGTTGGAGGAGGGGGAAGGCATGAACTCGCCGCAACCGTCGAGAGCGTGGCCACCTAAGCTGGCAGCATGGTTCTTGAGACATTCTTTGTAGGCAACCACCCTTGTTCGCGTCGGCCGAGGCTGGAATGCGCCGCTGGTGAAGGATAAGGACCTGCCACTGAAGAAGTTGAATTTGGGGTCCGACGGCGACGGCGGTTCCGTGTCCGTATCTGGGGTTTGGATGGTGGCGGTGACGGTGGTAAAGTCCATATCTTTAGGCGAGAAGAAGCATAAGAAATTGACGGGCGGATTGGGAATTAATTAGGGTTTTGATTTTAGGGAGTGAAATCTCAAAGGTGAAAACTTCAATGGGGTTTTGGAGGACGATTGGGGAGATGAAGGAAGTAATGAGAAGTGAAGAGAAATATATAGATGGGGTGTTTGTGGGGAAAGATATTTGATGTAGATTTAATTCGATAATTAGTGGCATACCTAAACCTGTTTTAGCTCCATAAAAACACAGACCAATTTCTCAACCACCAAATTAACCTAGGGGAAAAACTTAAAAATGAAAAATTCTGTGTCATTTCTTGAAGAAATTTTTCAATATGTCGAAAATAAAATTTAAACATCAAATGTATAACACAAATGATTGAAGACTTAAAAA
>Dhingra_Pear_16_GATCAG_L001_R1_001_paired_trimmed_paired_merged_contig_133696 zinc-finger homeodomain 1-like	GO:0016020	GO:0003677
CTGGAGTCCGGTAGTACGGTGAGAACTGCGGGTGGTGTTGCTGCCCGTGGTGTGGCACCAGCTGCCCGTATGCGTCGGTTATGACTCCGAGACCGTGTCCGGCCGGGTCGCCCTCCTTTCGGTGGAAGTTCCGATGGCAGTTGCAGGCGGCGCACTTGAGCGCGTCGAGCGTGCCGTCCGGGCCGGCAGCCAGGAACTCGCAGCACCCGTCCAGCGCGTGGCCTCCAATCCCCACCGCGTGGTTCTTCAAGCACTCCCGGTACCTCACAGCCTTCCTCGGTTG
>Dhingra_Pear_16_GATCAG_L001_R1_001_paired_trimmed_paired_merged_contig_14544 zinc-binding family [Populus trichocarpa]	GO:0016021
CTCATCACTGCAAATGTGAGCTCTCGGTCACCCCGCATTATTCCTCCAAGCTTGCAACCCAAAGAGCAGAACCTAAAGGAGTCGAGGAGGCTTCTGCAGCAAATCTCACAAGTGTTGGTGACTCCCTTTCCGGGCCTTGGCTGCGGCCTCTCATTCAAAAACACAATCTTTGCGCTGTTGATGATGTACGTCTGCACGCACGATATGTCTATGTACTTCTGAATCTCATTCACTCTCACCACATCATGGTAGGACGACCGTCTTATCTGGACAACGCGATGATCTTTGTGATGGATCAAACAGTAAGGGCAGATAGCATCTCCCATGCAATCCAAGCAGAACATGTTGCATTCACTCTTGTTGGAATCGCCGTGAATCTCACAATGGACGAAGTAGTGTGCTCTCAGCATTGGTTTTAACCACGCCGGACAAATCGAATCATCTTCGTCCCTCCCAATTCGCCCTATCGGTACAATTGAACTCACCATGTCTCTCTTCTCTTGTGTTTTTGCTCTCTATCTTCTTCTTCTTCTTCTTTCTCTTGCTGATTGTCGATAGGCACTGTGAATCTTAGAACTTAGAGTAAGA
>Dhingra_Pear_16_GATCAG_L001_R1_001_paired_trimmed_paired_merged_contig_23605 zinc-binding family [Populus trichocarpa]	GO:0016020
GAGGGTTGTAGCTAGCAGCTGTTGTATGTATCCTACGGTTTCTTCTGATCCATTTACAAACTAGAATCCCGGACAGAGACTGATGGATTACGGGACCATCAACCTGTTCCGTTCCGTTCCTTCCCCCGGAGCTAATAATTAAAAAGCCATGCTACTTCTCCATCACCTACTATTTCTATACTTGATTCTTGACATGTTCCCTCTATTTGATCTCACTTTCATACTAAAACTACCTGTATGTCGATGACGATGATTCACTATATACACATATGTGTATGTATCCATATATATATTTATGTACTTTAATCACGTAGTGGGAATGGGAATGGGAATCTGATCAAAAGGGTGCGCGATGAGGTATACCCTTACGTCTTCTGGCATTGTGGTGGTTGTAAAGGGGAGGAGTGGATGGAGAAAGATTGGCAGTGCCCTCCTCATCACCCGAACTTGAGGTAGTCCTCTCCCCCCCACGACTCCCACGCTCGTAATTAAGTGCATTTCCATTCATGAGACGGTTGAACATATGCATTGTCTTCGTTATCTTCTTTGGAGTTGTTGATTCATCTGATTCTGACCCGCCATAGAAACCATCCCTGC
>Dhingra_Pear_16_GATCAG_L001_R1_001_paired_trimmed_paired_merged_contig_33743 zinc-binding family [Populus trichocarpa]	GO:0016021
AATTTAATTAAATATCTCAACATAGTGCCATGACAGATGTTAATATTTCTCTCTAATTTCTTACCAAGCACACCAAACACAATCAAACATTCAACAGAACAACATGTTTTTGTTTTAACATAAAAACACCACCTATATGCACAAAATGTCTTCTGTTACTGTACATGTCATACATACATTCACACACATATATTGCCACTCAAACTCGACCATTATTTTGTTTTTCCAGCAACTAGAAAGGAACCCACAATATTTCTGTACAGGCCAGAGAGGGTAGCAGCTAGAAGCTGTTGTATATATATCCTACGGTTTCTTCTGATTCATTTACAAACTAGAATCCCAGACAGAGACACTGATGGATTACGGGACCATCGACCTGTTCCGTTCCTTCCACCGGAGCTAATAATTAAAAGCCATGCTACTTCTCCATCACCTAATACTTCTATATTTGATTCTTCATATGTGCCCCTCTATTTTATCCCACTTTCATATTAAAACTACCTGTATGTCGATGCCGATGATTCACTATATAAACATGTGTATGTATCTATATATTTACCTACTCTAACTTAGTAGTGGGAATGGGAATCTAATCAAAAGGGTGCGCGATGAGGTATACCCTTACGTCTTCTGGCATTGCGGTGATTGTAAAGGGGAGGAGTGGATGGAGAAAGATTGGCAGTGCCCTCCTCATCGCCCGAACTTGAGGTAGTCCTCTCCCCCACATGAGTCCCACGCTCGTAATTAAGTGCATTGCCATTCATCAGACGGTTGAACATATGCATTGTCTTCGTTATCTTCTTTGGAGTTGTTGATTCATCTGATTCTGACCCGCCATAGAAACCATCCCTGCCGTGCTTTGTCCTCATCACTGCAAATGTGAGCTCTCGGTCACCCCGCATTATTCCTCCAAGCTTGCAACCCAAAGAGCAGAACCGAAAGGAGTCGAGGAGGCTTCGGCAGCAAATCTCACAAGTGTTGGTGACTCCCTTTCCGGGCCTTGGCTGCGGCCTCTCATTCAGAAACACAATCTTTGCGCTGTTGATGATGTACGTCTGCACGCACGATATATCTATGTACTTCTGAATCTCATTCACTCTGACCACATCATGGTATGAGGA
>Dhingra_Pear_16_GATCAG_L001_R1_001_paired_trimmed_paired_merged_contig_34270 zinc-binding family [Populus trichocarpa]	GO:0016021
TACTATTTCTATACTTGATTCTTGATATGTTCCCTCTATTTGATCTCACTTTCATACTAAAACTACCTGTATGTTGATGACGATGATTCACTATATAAACATATGTGTATGTATCCACATATATATTTATGTACTTTAATCACGTAGTGGGAATGGGAATGGGAATCTGATCAAAAGGGTGCGCGATGAGGTATACCCTTACGTCTTCTGGCATTGTGGTGGTTGTAAAGGGGAGAAGTGGATGGAGAAAGATTGGCAGTG
>Dhingra_Pear_16_GATCAG_L001_R1_001_paired_trimmed_paired_merged_contig_111171 zinc-binding alcohol dehydrogenase family [Medicago truncatula]	GO:0004022	GO:0008270	GO:0055114
TGTTGCTTTCCTCAGACTTGCAATGTGGACAATCCCCACATTCCCCAGTGAAAACTGGAAGCACATGATCCCCCGGCTTGAGGTTCTTAACGCCTTCACCAACACTCTCAACGACGCCAGCTGCTTCGTGTCCGAAAATCCTAGGGAACAATGGTGTCTGGCCCTTAGCTTCCCAGAAGTAGATATCAGTGTGACAAAGAGAGGTGTATTTGATTTGGACCCTAACTTCATTGGCTTGCGGTGGAGCAACCTCCACCTTCTCTATCACCAAGGGCTTCCCTGCTTCCCAAGCAACAGCCGCTTTGCTGGTGATCGCACGGCCAGCATGAGCCGAAGTGCTGTAAAGTTCCGGTCTGAGGAACCTAGATTTTTGGTTATTTAGGAGCTTCAAGAAATGGTCATTGTGCACCAATGTTCTAAAACTCTTATGCATTTTGTGCATGGT
>Dhingra_Pear_16_GATCAG_L001_R1_001_paired_trimmed_paired_merged_contig_11274 zinc- peroxisomal-like	GO:0005739	GO:0004222	GO:0008270	GO:0016485	GO:0043171	GO:0051603
TAATTAATTCATGAAATAAACAGATTATAAATGAAATAATACAAATATTGATAATTCAATGGTCACTCAACATCGATTACACAAATAAAACATTTTTAATGACAACGACAATGCCTTATTTTTTATATTTTTTATTTAGGTTGTGCTATCCAGACACCTGTTTTCACCTTCCACACACACCTTATAAATTTCTCTCATTTGATCTTCTTCAATTCATCCGATCCAATGAACGGAAATCAAGAGGTAAAAAAAAGTATGGATAACAACACCCTTTTACTTTTTACTTTTTTTCTGGTAAGTTACAAGGACAAATGTAGTTAGTTTTTCTGGTAAATACTAATACTGATAAGTTAGTTTTTCTGGTGTTCTTCTATAACTTTGTCCAGATATCTACTTCTCAAGTCTACAATTTCACATGATTTCCCTTGAATGAACCATAAAGAGGTTGTGACCTTCTGAAGCTGAATATATCGTCTATTTTGACGCAGCAAGGTTGCACCGGTGAGCTTGCATCTGTAGCGTACTCCGATGAATGTGAGTTCCCGTACACTCGTACGCTTAACGACCTCTTTTGAGGAGCCCCAACTTTTATATGCTCATTGAAAAAATCTATCAATTCTTGCTGTGTAAGCTGCCTCAGTGCTGCAATCTCAGACTCTTTCCTATCAAACTTGAGTGTCCCATCTGAAATCTCCCTCCAATAAAATCCAGCTTCTTCCCTTAAATTCTTGTGCTTCTCAAGCTTCATGTCGATCAATGCATTTACGTTGCTCTTGAATTCGTCACTAGGCATGTCATAAAGTTTACTCTCGAACCCCTTGAGGAATTCCTCCACTCTCAAGTCAATATGTGCTGGATCCTTCGCAGTGGATTGTATAACAAACTGCACCCCACGGATACCAGAATCATTCCTCTGCAAGAGGACCGTGATGTAACCAAGTTGCTCAACAGATCTAAGCTGGTGAAAGGCAGGCTGCTTTGCAATAAGAGCGAACAGCTGAAGTTTCACATTCAGCATAAAGTCATCCTGATGAACCTGGATGTAGTGGACAAGGGCAGAATTCTCGTCACTTGGATTAAGTCCTTCCACAGGGTAGAAGTAGCTCTTGCCCTTTTCAAGTTTCACAACTCTATTCGTCAAATGCTGGGATGGAAATAAAGTTCGGGAAATATTATTTGAGCCCTTAAAGAAAACATCTTCAATATGCTGGATCATTGACTCAGCCTCGTTCTTCTCAAGGTTTCCAGCTGTATAACACTCCACGAAGGCCCTCGAGAGCATCCAAGGGACAAACTTAGCAAGATCTTCAACTTGAAGGTGAGGAAGAGCTTCAAGTTCTTCCGTCCATGGACAAGTATGATCCTGTAGAATTAATGCGGAGTAGTTCATAGCCTGCTCATAAGGCTGTTGAAATTTCAAGTTTTGGTAATCCTTTATGAGCATTTCCTTGATGACTGCGAACCTATCAGCTTTCACTTTAAAGCTTGCAATCTTCTCAACTACAGTTTCCAGTAAAATTCTTAATTTGTGGTTATAGCCAACCAGAGTCACCTGAAACCCACTATCTGTGTGGGTTATTCCGTAAAACAGTTCAGCAACCTGAGCATAGTAGGCATATTCATTCAAGTAATCCATCAACAGCTGAGTAAACATATTAGTTAGGACTTCTGTTTCAGGGGATTCACTTGCGTGGGGACAAGTGAAATCAATCTTAACGTAAGCCTTAGGAGTAAAGAACATTGTATCGGGCTTGTACCAAAGTGTTGAACACGGCGACTTTCTTAACAGAACTGGACAATTGGCCTTCTCATGATTATTCTTAAGCGACAAGTCAGTGGGGATGAACACATTATGGGCTGGTAAGTGCAGATTCTCATTTGGGGAAGATACTATCCATTCCTGAATCATTGAGCCACTAATTTTCTCAACGGAATAAGCAGTTCCATACCATGGCTCAGTCATGTTAGTATGACCTTCAAATTTTTTTGATTCCCAGAAAATTCTGACATTGTCTGGAGAAAGCTTGTTAAGCACCATTTGGATAGTGTCTGGACTGAAGTTAGAAGGCAAGGATGATCTTACTAGCCAATCTCTTGGGGGATATCTCTGCATATTTGTCGAAATGCTGACGACATAATTAATAGGCTGCATTTTGTCCTGATAATGAAACTTCGTCTCGCAAACAGCAGAAAGCTCATCAAAAATCCACTCGCAAACGCCCAACTGCTGTAAGAGGGAAATGTATTTGAAAAGCAAACCTACTATATCTTGCATGTGCTCATGACCCGCGT
>Dhingra_Pear_16_GATCAG_L001_R1_001_paired_trimmed_paired_merged_contig_127289 zinc- peroxisomal-like	GO:0005739	GO:0004222	GO:0008270	GO:0016485	GO:0043171	GO:0051603
ATCTGGATGAAGAGCAAAATAGTTGACTTAATAGTTGATAACTGTATTTTTCATTACAAGCAGCCGGTTATGGTTGAATCGATGTATTTCAACCTTCACATCGTCTTGCCAAATTACTAAGTTGACTTCCACTGCGTTTCTTGTTTAGTTGGAGAGGAAGACGAGGAGAATTCAGAAAGAATGGCAGTGGGGAACAAGGAAGAGGTGGTGGTGGAGGAAATAGTGAAAGCCCGTACGGATAAGAGGCAGTACAGGAGGATTGTCCTCCCGAACTCGCTCGAAGTTCTCCTCATCAGCGATCATGATACTGACAAGTGTGCTGCTTCC
>Dhingra_Pear_16_GATCAG_L001_R1_001_paired_trimmed_paired_merged_contig_127352 zinc- peroxisomal-like
ATGTAGGTATCTTAGTCATCTCATTCACCATGAAGCAAAGGGATCTTTGTATGCGGTGTTGAAAACTTTGGGGTGGCAGCCATTATTCACAGTTCCCGTTTGTCATCCTACACTTCAGTGTTTTATCATTTTAAACCTCTCTCAGAGAAAGTGCAGGATGATATACTGGGAGTAGGATTAGCATTATCCCCCATAATTGGCTTTTAGAGCTTTTTGATAAAACAAAAACGAGGAACAAAA
>Dhingra_Pear_16_GATCAG_L001_R1_001_paired_trimmed_paired_merged_contig_16431 zinc- peroxisomal-like	GO:0005739	GO:0004222	GO:0008270	GO:0016485	GO:0043171	GO:0051603
TCTTGCATGTGCTCATGACCCGCGTCCGTGAGATCCATATCTACTCTAAAGAAAGAAAAGACCAACGTTGAATCCGATTCCCCAGCAGACAAACCTGTTGCCCATCCCAAAGCTTTCAAGACGGCAAACAAAGACCCCTCTGCTTCGTGGCCAATGAGATGACTAAGATACCTACATGGCCCTTCCTTGTAATGATGAATTTCTGGAGCTATTGGCCACACAAGTCTCAGCTTATGACCCTCTTTGATTGGAACAGTTTTGACAAGAATCTGTAAATGTTCTGATGTGCAAGGCTCACCACCAAAATGAAGGCAGTTGCGGTCAATGTTTCTAATATCCTTAAACTTGTCCTCTACAGTGGCTTGAATTTTATCAAGGTTTTCTTTTCCATAAATGACAAGATGCATGACATTAGCAGAATAATATTGTTCATAGAACTTAATAAGCTCATCTCTGGTATCCAATCCTTTTGCTTTTGGACGGACCTCCAAAGTTTCCCAATTCCCTGTACTAAATTTATGGTACGGATGGTCAGCCGCACTTAGATGTTTCTGGAGCTGGTTCATTCTCCATCCATCAGACAACAGGTTTTTCTGATTCTCAGAATCAACAGCTTTGATCTCCCTCATTGTAGCTTCAGCTGACATCAATGGTTTAATAAAGAACTGAGCAAATCTGTCCAAACCCTCTTCAAAACCATCGGAATTGATGTCAAAATAATAGTTGGTGTGCTCAGAGGCTGTAAAAGCATTTGTTCGCCCTCCATGCTCGGTGATGTACTTCGAGTAACTATCCTCCAAAGGGTACTTTTCACTAGCATAAAACAGCATATGCTCAAGGAAATGGGCAAGGCCCTCCAGGCCATCAGGGTCGCTAAAAGCACCAACATTGACATCCATGGAAGCAGCACACTTGTCAGTATCAGGATCGCTGATGAGAAGGATTTCGAGGGAGTTCGGTAGGACAATCCTCCTGTACTCCCTCTTGTCCGTACGGGGTTTCACTATTTCCTCCACCTCTTCCTTCCCGATCGCCATTCTTAAATTGTCCTCGTCTTTCTCTCCAACCAAACAAGAAGAAACAAGAACACACCCGCTGCGATAGAAAAGACTTTCAGATTATGGTGAGTTGGAGAGAAAGACGAGGACAATTTAAGAATGGCGATCGGGAAGG
>Dhingra_Pear_16_GATCAG_L001_R1_001_paired_trimmed_paired_merged_contig_21162 zinc- peroxisomal-like	GO:0005739	GO:0004222	GO:0008270	GO:0016485	GO:0043171	GO:0051603
ACGCGGGTCATGAGCACATGCAAGACATAGTAGGTTTGCTTTTCAAATACATTTCCCTCTTACAGCAGTCGGGTGTTTGCGAGTGGATTTTTGATGAGCTTTGTGCTGTTTGCGAGACGAAGTTTCATTATCAGGACAAAATGCAGCCTATTAATTATGTTGTCAGCATTTCGACAAATATGCAGAAATATCCCCCAAGAGATTGGCTAGTAAGATCATCCTTGCCTTCTAACTTCAGTCCAGACACTATCCAAATGGTGCTTGACAAGCTTTCTCCAAACAATGTCAGAATTTTCTGGGAATC
>Dhingra_Pear_16_GATCAG_L001_R1_001_paired_trimmed_paired_merged_contig_21577 zinc- peroxisomal-like	GO:0005739	GO:0004222	GO:0008270	GO:0016485	GO:0043171	GO:0051603
TCTGCACGAGGGCCGTGATGTAACCAAGTTGCTCAACGGATCTAAGCTGGTGGAAGGCAGGCTGCTTTGCAATAAGAACAAACAGCTGAAGTTTCACATTCAGCATAAAATCATCCCGATGAACCTGGATATAGAGGACAAGGGCAGAATTCTCATCACTCGGATTAAGGCCTTCCACAGGGTAGAAGTAGTTCTTGCCCTTTTCAAGCTTCACGACTCTATTCGTCAGATGCTGTGATGGGAACAAAGGTTGGGAAATCG
>Dhingra_Pear_16_GATCAG_L001_R1_001_paired_trimmed_paired_merged_contig_21578 zinc- peroxisomal-like	GO:0005739	GO:0004222	GO:0008270	GO:0016485	GO:0043171	GO:0051603
TAGTCTGAATCTCTTATTTGGATAATCAGATAACGAAAGAAATATTCTAAGTTTGGCCACTTGGAATCCAATTTTATTGTTTCATACAAGGTCAAATGTACGAAAAAAATGGAATTCAAAATATCAAATTCCCTAACATTATTTTGATAAACGGTACTTGCCTTGTCGATGAACTTCTTGGGCGATCTTTCTGCCAACTCTGCTGTCTGCAACCGATGCTATTCTTCGACAATTTTGTTGAAGTTAAGCGATTCCATTTGCAAATCCAGATATGTAATTCTCGAGTCTCTACAATTTCACATGGTTTCCCTTGAATGAACCATAAAGAGGCTGTGACCTTCTGAAGCTGAATATATCGTCGATTTTGACAGAGCAAGGTTTCACTGGTGAACTTTTATCCGTAGTGTACCCGGATGAATGTGAGTTCCCATACACTCGTACACTTAATGACCTCTTTTGAGGTGCCCCAACTTTTATATGCTCATTGAAAAAGTCTCTCAATTCTTGCTGCGTAAGCTGCCTCAGTGCTGCAATCTCAGACTCTTTCCTATCAAACTTGAGGGTTCCATCAGAAATCTCCGTCCAATAAAATCCAGCTTCTTCCCTTAAGTTCTTGTGCTTCTCAAGCTTCATGTCGATCAAAGCATGTACATTGCTCGTGAATTCGTCACTTGGCATCTCATAAAGTTTAGTCTCGAACCCCTTGAGGAATTCCTCCACTCTCAAATCAATATGTGCTGGATCCTTCACTGTAGATTGTATAATAAACTGCACCCCACGAATACCAAAATCATTCCTCTGCACGAGGGCCGTGATGTAACCGAGTTGCTCAACGGATCTAAGCTGGTGGAAGGCAGGCTGCTTTGCAATAAGAGCAAACAGCTGAAGTTTCACATTCAGCATAAAATCATCCCGATGAACCTGGATATAGTGGACAAGGGCAGAATTCTCATCACTCGGATTAAGGCCTTCCACAGGGTAGAAGTAGTTCTTGCCCTTTTCAAGCTTCACGACTCTATTCGTCAGATGCTGGGATGGGAACAAAGGTTGGGAAATCG
>Dhingra_Pear_16_GATCAG_L001_R1_001_paired_trimmed_paired_merged_contig_21579 zinc- peroxisomal-like	GO:0005739	GO:0004222	GO:0008270	GO:0016485	GO:0043171	GO:0051603
GATGGGAACAAAGGTTGGGAAATCGGGTTTGAGCCCTTAAAGAAAACATGTTCAATATGTTGGATCATTGACTCAGCTTCATTCCTTTCAAGGTTTCCTGCTGTATAACACTCTAAGAAGGCCCTCGAGAGCATCAGAGGAACAAACTTAGAAAGATCTTCAACTTGAAGGTGAGGAAGAGCTTCAAGTTCTTCCATCCATGACGAAGTATGATCACGTAGAATTAATGCCGTGTAATTCATAGCCTGCTCATAAGGCTGTTTGAATTTCAAGTTTTGGTACTCCTTCATGAGCATTTCCTTAATGACAGCGAACCTATCAGCTTTCACTTTAAAGCTTGCAATCTTCTCAACTACAGTTTCTAGTAAAGTTCTTAATTTGTGGTTATAGCCAACCAGAGTCACCAGAAACCCACTATCTGTTTGGGTTATTGCGTAAAACAGTCCAGCAACCTCAGCATAGTAAGCATATTCATTCAAGTAATCCATCAACAGCCGAGTAAACATTTTAGTTAAGACTTCTGTTTCAGGGGATTCACTTGTGTGGGGACAAGTGAAATGAATCCTAACGTAAGCCTTAGGAATAAAGAACATTGTATCCGGCTTGTACCAGAGTGTTGAACACGGCGACTTTCTTAACAGAACTGGACAGTTGGCCTTCTCATGATCATTCTTAAGAGACAAGTCCGTGGGGATGAACACATTATGGGCTGGTAGGTGCAGATTCTCATTTGGGGAAGATACTATCCATTCCTGAATCATGGAGCCACTGATTTTCTCGATGGAATAAGCAGTCCCATACCATGGCTCAGTCATGTTAGTATGACCTTCAAATTTTTTTGATTCCCAGAAAATTCTGACATTTTCTGGAGAAAGCTTGTTAGTCCCTTGGGGGATATTTCTGCATATTTGGCGAAATGCTGACGACATAATTAATAGGCTGATTTTTGTCCTGATAATGAAACTTTGTCTCGCAAACTGCAGAAAGCTCATCAAAAATCCATTTGCAGATACCCGACTGGTGTAAGAGGGAAATGTATTTGAAAAGCAAGCCCACTATGTCTTGCATATGCTCATGACCCGCGTCAGTGAGATCCATATCTACTATAAAGAAAGAAAATTCCAAAGTCGAATCTGATTCTCCAGCACCCAAGCCTGTTGCCCATCCCAAAGTTTTCAAGACGGCATACAAAGACCCCTCTGCTTCGTGGCCAATGAGATGACTAAGATACCTACATGGCCCTTCCTTGTAATGGTGAATTTCTGGAGCTATTGGCCACACAAGTCTCAGCTTATGTCCCTCTTTGATTGGGACAGTTTTGACAAGAATCTGTAAATGTTCTGATGTGCAAGGCTCACCACCGAAACAAAGGCAGCTGCGGTCAATGTTTCGAATACCCTTAAATTTGTCCTCTACAGTGGCTTGAATTTTATCTAGGCTTTCTTTTCCATAAATGACAAGATGCATGACGTTAGCAGAATAATACTGTTCATAGAACTTAATAAGCTCAGCTCTGGTATCCAATCCTTTTGCTTTTGGACGGACCTCCAAAGTTTCCCAATTCCCTGTACTAAATTTATGGTACGGATGGTCAGCCGCACTTAGATGTTTCTGGAGCTGGTTCATTCTCCATCCATCAGACAACAGGTTTTTCTGATTCTCAGAATCAACAGCTTTGATTTCCCTCATTGTAGCATCAGCTGACATCAATGGGTTAATAAAGAACTGAGCAAATCTGTCCAAAGCCTCTTCAAAACCATCAGAATTAACGTCAAAAAAATAGTTGGTGTGCTCAGAACTTGTATAAGCATTTGTTTTTCCTCCATGCTCAGTGATGTACTTGGAGTAACTATCCTCCAAAGGGTACTTTTCACTCGCATAAAACAGCATATGCTCAAGGAAATGAGCAAGGCCCTCCAGGCCATCAGGATCGCTGAAAGAACCAACGTTGACATCCATGGAAGCAGCACACTTGTCAGTGTCGGGATCGCTGATGAGAAGTGCTTCGAGAGAGTTCGGGAGGACGATCCTCCTGTACTGCCTCTTGTCCGTACGGGCTTTCACTATTTCCTGCACCACTTCCTCGCCGACCGCCATTCTTGAATTCTCCTCCTCGTTCTCTCCAACTGAACAAGAAACAAAAGTACACCACCGCGCGAGAAAAGACTTGAGATTTTGGTCTTCGGTTTATCGGTCTTCACATTATGCTGGGTTG
>Dhingra_Pear_16_GATCAG_L001_R1_001_paired_trimmed_paired_merged_contig_51516 zinc- peroxisomal-like
AGAGTCTTTGCGATGCGTTTCGCCTAGAAATGAAACCATTTATGTAAATACGTAACGTACTAACGTATAAACACATTTTTGTACAAAGTACTGCTAATAAAGAAACTATTTTAAAACGGTCAAATTTCAGAAAACGAATGGCAGATTCAAGTCCAACACGTCGAGAAACCTAAGGAAGGACTTCAGGTTCCTCCATGCACCGCCACAAGATGGCTGCATAGGCAGCCACGCGCCACCCACGCCCACACGCTTGCCAATGCGGCAATACTCGTCTTCCTCTCAAGTTCCTGCAATTTTGTAGGTTGCAAGGCCATCTTTTCGAGCTCCATTTGAGCTCATTTCTCAATCATTTTCAGAATTCTATATATGGATTTGAAGCTAGGAATATGAGGGAAAGAAATATACCAGTTTGAGGTCCAGATGAGGCCT
>Dhingra_Pear_16_GATCAG_L001_R1_001_paired_trimmed_paired_merged_contig_62584 zinc- peroxisomal-like	GO:0004222	GO:0046872	GO:0006508
CTCAAAAGAGGTCATTAAGTGTACGTGTGTACGGGAACTCACATTCATCCGAGTACATGACAGATAAAAGTTCACCGCTGCAACCTTGCAGCGTCAAAATAGACAATATTTTAAGCTTCAGAAGCTCACAATCTCTTTACGGTTCATTCAAGGGAAACGACGTGAAATTGTAGAGAATTGGGAATTACATATCTGGATTTGCAAAT
>Dhingra_Pear_16_GATCAG_L001_R1_001_paired_trimmed_paired_merged_contig_69620 zinc- peroxisomal-like
ATTTGAGCCCTTAAAGAAAACATCTTCAATATGCTGGATCATTGACTCAGCCTCGTTCTTCTCAAGGTTTCCTGCAAAAGCATATAACTAACGTTGAATAACAATACAAAAATGAAAACTAAAATCAAGATAACAAGATATATCCTAAATTGTTTGAAGGAAACAAAAAAGGAAACCAGCTGTATAACACTCCACGAAGGCCCTCGAGAGCATCCAAGGGACAAACTTAGCAAGATCTTCAACTTGAAGGTGAG
>Dhingra_Pear_16_GATCAG_L001_R1_001_paired_trimmed_paired_merged_contig_20107 zinc transporter chloroplastic-like isoform X2	GO:0005886	GO:0016021	GO:0005385	GO:0032440	GO:0055114	GO:0071577
AGAATTCCGGCCGACATGGAATCCAAGATGCCTTCTGCGACCAAAGCTCCCGGACTGTACGGGTTGTAGAATGAGGAGATGGCAGTCCCGACGCCTATCCCGAGCGGAGTTGTGATGGCAAAAAAGCAGGCCATTAGGGTTGCTGATAGGGTCTTGAATTGGGCTTGAGATATGCAACCTCCGAGTGCAAAACCTTCAAAGAACTGATGGAATGACAATGCTGCAACCAAGGGTCTGATGGTGCATGGGCTCTCTGAAACTCCTAGTGATAAGCCTATGATCACTGAATGTGATACAATCCCAAGTTCCAAAATCTGGGAAACGACGACGTGCCGAACACCACCATCCTCGTCATCATCCCCGAACCCGTGAGAATGCCTGTGCCCGTGTCCGTGCGAATCGTGCCCGTGGCCCTGTTCGGGTTCCCTCTTCACGTGCCCATCACATGCTGCCTGCCCATGCGCGTGGCTGTGTCTGTGGTGCGCCGCGTGCGCATGCATCCCCACAATGTGCATCCCACCGCCTTCCTCTTCCCCAAACACCTTCCCATTCCACTCCT
>Dhingra_Pear_16_GATCAG_L001_R1_001_paired_trimmed_paired_merged_contig_20108 zinc transporter chloroplastic-like isoform X1	GO:0016021	GO:0005385	GO:0032440	GO:0055114	GO:0071577
TAACGTTCTAAAATTCATGCAGCCGAATCCTCCTAGTGGGATAAGGTTTAGTCTTTGTTGACAAAAGTAATGGAGATTTATATTATATTTGAGCCATCGCATTCTGAATGACTACAACTAACTCTTCCCTATCACAGAAAACATGCGGAAAGAATTTCAATTTCACTTGGAATACTAAAACATTAACCTCCCAAAAAAACATAAGAAACTAATTAAGCCCAAATTGCAAGTAATGACATCAATCCAGCTCCAACAAAGAGACAGCAATAAGATACAACTTGGAGCCTGAAATTGCAGCTCATCCTCTTACTCAAAAAATCAGCAGCAATTAGGTCAACCAACGCCATGTACACTAGAATTCCGGCCGACATGGAATCCAAGATGCCCTCGGTGACCAAAGCTCTTGCACTGTACGGGTTGTAGAACGAGGAAATGGCGGTCCCAACGCCTATCCCAAGCGGGGTTGTGATGGCGAAAAAACAGGCCATTAGGGTTGTTGATAGGGTCTTGAATTGTGCTTGAGATATGCAGCCTCCAAGTGCAAAACCTTCAAAGAACTGATGGAATGACAATGCTGCAACCAAGGGTCTTATGGTGCATGGGCTCTGTGAAACTCCCAGTGATAGGCCTATGATCACTGAATGTGATACAATCCCAAGTTCCAAAATCTGAGAAACGACCACGTGCCGGACACCACCGTCCTCGTCATCATCCCCGAACCCGTGAGAATGCCCGTGCCCGTGCGAATCGTGCCCGTGTTCCTGTTCGGATTCCCTCGCCACGTGCCCGTCACATCCGGCCTGGCCGTGCGCGTGGCTGTGTCTGTGGTGCGCCGCGTGCGCATGCATGCCAACAATGTGCATCCCACCGCCTTCCTCTTCTCCAAACACCTTCCCATTCCACTCCTTCGCCGGCTGTTCGGGACCCGCACCAGCCTCAATCTCCGGGTCATCCGACCCAACCCGCACCTGGTCCTCGGCGGGGCGAGTCTTCCCCTGTTTCCTCTCGTAATACTGGGTCCCAACAAAGTCAACGAGCAACGTGGCAAGCGAGGCCATCATGGCGAAAAATCCCGAGAAGGGGAACTTGGTCCAGGGGTATTCGGGCAGGCACGAGTCGTTCAGGGCGGCCGACCCGTCCGGGAGCATGTGGACAAACCCGGTGGCAAGAATTACACCAGCGGCGAAGGCCTTGGCGGCGACGAAGAGGCTACCGTCGGTGCGGAGAAAGCTGCGGTTCTTACAGACGAGGGGAATTGCGACTCCGACGACTCCGGTCACGAGAATCGAAGCGACGGCGATTAGCTTGAGGACGAGCGCCGCCGACTCGTCGCGGCAGGCCTCGAGCTCCGCGCTCCCGCAGCTCCTGTTGGCCATGGACTCTTTGAAAAGCCGAGATTTTTCTAGGAAGCCTGGAGGGCAGAGCAAGGGCCAAAGATCCTCAACGAACGACATGGGAATAATAGTACGTGGGTTTATAAAAGATGGAATCTTGTGAAAATTGATGATCTGATCAACGAAAACGAATCCCGATTGAGTTGATTTCTTTTGATCAGGCGGAGGACACGAGTTCAGTCATGGCGTGTGTTGGGAGAGAAAGTGTAGAGAGAGAGAAGAAGAAGAGAGAGTTGATGGAGAAAGGGTGTCGACATTTTTCTACGAAAGAGAGGGAGCGTGTGAAGGTGAAG
>Dhingra_Pear_16_GATCAG_L001_R1_001_paired_trimmed_paired_merged_contig_67374 zinc transporter chloroplastic-like isoform X1
ACCGAACTCGTCTCCTCCGCCTGATGGAAAGAAATCAACTCTATCGGGATTCGTGTTGGGCAATCAGATCATCAGTTTTCACAAGATTCTATCTTTTATAAAACCCAGGAAAACAAAACCCACATACTACTATTCCCATTGTTCATTGAGGATCTCTGGCCCTTGCTCTGCCCTCCAGGTTCCCTGGCAAAGTCTCGGCTTTTCAAAGTCC
>Dhingra_Pear_16_GATCAG_L001_R1_001_paired_trimmed_paired_merged_contig_25873 zinc transporter chloroplastic	GO:0005886	GO:0016021	GO:0005385	GO:0016491	GO:0071577
ATCCAAATTCTAATTATTTGTTGCTGTTGATAAATAAAATTTAATTTTTATTCAATTTGATGCGAGAACGATATATATTGTTAGTGTTTGGAACCTCTAGGGTAGAATTCATCTTATATAACTCATAGAGGTAGAACCCAATCGCCTAATTGATGTTAACATTTTCGATTTCGTTCCTCTACTTCTTAAAAAGATCCCAGTGGAGTATGTGATTGCAACAAGGTGCTACTAGAGCAAATTCTATGCCCAAAGGGCAAGGATGGACATAGAGGTAGAGCCAAGAACAAGAGCGATGAACGACGTTTTCCGCAGCCATGAGTTAGAGCTCATCATCTTGTTGTGGAAGAAATCGAGAGCAATGAGATCGACCAGAGCCATGTAGATAAGTATGCCCGAGGAGAAGGAGCCCAACAAACCCTCCAAGATTAGGGCATTAGGGTTACTATCGTCATAACCTGTCGCAGAGAATAAGATCATCCCCAATACTATCCCCATTGGAGTTGTCACTGCAAACATGAAGCACATGTAGGCTGTTGTCCCAAACTTAAATCCTGCCTGAGCAATGCATCCTCCGAGTCCCATCCCTTCGAAAATCTGGTGAAACGACAGCGCAGCGACCAACGGCCGGATGGTGCACTGGTTCTGCGACATCCCCATCGTCACCCCAATTATCACTGAGTGGAAAATAATCCCGATTTCCAACACCTGCGAAACCAGCCGCTGCTTCATCCGGATCAACATTTCCTCACTACCCCCACCACTGTTGCTCTCCACACCCACCGCCACCTCCACATCCACCGACAGCTTGCTATTCTTACCCTTCAAATTGCTATTCTTCCCCACCAATTCCTCCCGCGCCCCCACAGGCACCAGCTCGTATCCGCCGTGACCGTGGCCGCCGACGGCGGAGTGGGACTCCATGTGGGAGGTGGCGGTGAGGTCGACGAGGAGGGCGATTAAAGCGCCGATCATGGTGACGAGCCCCGAGAAGGGGTAGTCCTTCCAGGGGTGGTGGGATGACACGCGGCA
>Dhingra_Pear_16_GATCAG_L001_R1_001_paired_trimmed_paired_merged_contig_25917 zinc transporter chloroplastic	GO:0005886	GO:0016021	GO:0005385	GO:0071577
CTTCCCAACAAGACAAGAAGTCCACAAATTATATCGGCCTCAGAGACAGTTGAACTTTTGGGTTTTTGGGGTGGAGGAGGGCAGAGTAAAAAACTGCACCGCAGAGTCAGTTGAATTTTGCGTTTCGGATTATATCGGAAAATGGCGTCTTGCGTATCGGACACGGCTCGGTCCCTCTCCTGCCGAGACGGACGCGCCGCCGCGCACCTCAAGCTAATCTCAATCGCCGCCATATTCGTCACCAGCGTCGTCGGCATATCGTCCCCCGTCCTCCTCTCCCGCTACTTCCAAGGCAAGCCCGCGTACGACAAAGCCACGCT
>Dhingra_Pear_16_GATCAG_L001_R1_001_paired_trimmed_paired_merged_contig_27186 zinc transporter chloroplastic	GO:0005886	GO:0016021	GO:0005385	GO:0009624	GO:0071577
TCCTCTCCACCTCCCTCGTCCACGTCCTCCCCGACGCCTTCCACGCCCTCTCCGACTGCCGCGTGTCCTCCCACCACCCCTGGAAGGACTACCCTTTCTCAGGGCTCGTCACCATGGTCGGCGCCATCATTGCCCTCCTCGTCGACCTCACGGCCACCTCACACATGGAATCCCACTCCGCCGGTGGCGGCCACGGTCACGGCGGATACGAG
>Dhingra_Pear_16_GATCAG_L001_R1_001_paired_trimmed_paired_merged_contig_29133 zinc transporter chloroplastic	GO:0005886	GO:0016021	GO:0005385	GO:0032440	GO:0055114	GO:0071577
TTTCGATTTCTTTCCTCTACTTCTTACAAAGATCCAAATGAAGATGGGATTACAACATTGTGCTACTCGGCACCTATCAACAATCATTTCACATTTCAAACTAAACATTATGCAACCCATGGCATGAATTTTTTTTTCCTTAGCTAATTAAAAAAGGGAGCAAATTCTATGCCCAAAGGGCAAGGATGGACATAGAGGTAGAGCCAAGAACAAGAGCGATGTACGATGTTTTTCGCATCCATGAATTGGAGCTCATCATCTTGTTGTGGAAGAAATCCAGAGCTATGAGATCGACCAGAGCCATGTAGATAAGTATGCCCGAGGAGAACGACCCTAACAAACCCTCCAAGATTAGGGCATTAGGGTTACTATCATCGTAACCTGTCACCGAGAACAAGATCATACCCAATACTATCCCCATTGGTGTTGTCACTGCAAACATGAAGCACATGTAGGCTGTTGTCCCGAACTTAAATCCTGCCTGAGCAATGCATCCCCCGAGTCCCATCCCTTCGAAAATCTGATGAAACGACAGCGCAGCGACCAGCGGCCGGATGGTGCACTGGTTCTGCGACATCCCCATCGTCACCCCAATTATCACCGAGTGGAAAATAATCCCGATTTCCAACACCTGCGA
>Dhingra_Pear_16_GATCAG_L001_R1_001_paired_trimmed_paired_merged_contig_40854 zinc transporter chloroplastic	GO:0005886	GO:0016021	GO:0005385	GO:0008270	GO:0071577
TTCCACAACAAGATGATGAGCTCCACTTCATGGATGCGAAAAACATCGTACATCGCTCTTGTTCTTGGCTCTACCTCTATGTCCATCCTTGCCCTTTGGGCATAGAATTTGCTCCCTTTTTTAATTAGCTAAGGAAAAGAAAATTCATGCCATGGGTTGCATAATGTTTAGTTTGAAATGTGAAATGATTGTTGATAGGTGCCGGGTAGCACAATGTTGTAATCACATCTTCATTTGGATCTTTG
>Dhingra_Pear_16_GATCAG_L001_R1_001_paired_trimmed_paired_merged_contig_42782 zinc transporter chloroplastic	GO:0005886	GO:0016021	GO:0005385	GO:0071577
GAGAAAGGTAATGGAGATTCTATATTACATTTGAGCCATAACAATCCGAAAGACTACAACTAATCTACAAGCATGTAAGAAAATCCCGCTCTTAATCTCTCACCTCTCTTCCCTATCACATAAACCAAGTGGAAAGAATTTCAATTTCACTTGGATTATTAAAACATTAACCAACCAAAAAACAAAGAAACTAATTAAGCCCAAATTGCAAGTAATGACATCAATCCAGCTCCAACAAAGAGACAGCAATAAGATACAACTTGGAGCCTGAAATCGCAGCTCATTCTCTTACTTAGAAAATCAGCAGCAATTAGGTCAACCAAGGCCATGTACACAAGAATTCCGGCCGACATGGAATCCA
>Dhingra_Pear_16_GATCAG_L001_R1_001_paired_trimmed_paired_merged_contig_44955 zinc transporter chloroplastic	GO:0016021	GO:0005385	GO:0032440	GO:0055114	GO:0071577
TCCCATTCCACTCCTTCGCCGGCTGCACCGGACCCACACTCGCCACAATCTCCGGGTCATCCGACCCGACGCGCACCTGGTCCTCGGCAGGCCGTGCCTTCCTCTGTTTCCTCTCGTAATACTGGGTCCCAACAAAGTCAACGAGCAACGTGGCAAGCGAGGCCATCATGGCGAAAAAACCGGAGAAGGGGAACTTGGTCCAGGGGAATTCGGGTAGGCAGGGGTTGTTGAGGGCGTCTGACCCGCCCGAAAGCATGTGGACGAACCCGGTGGCAAGAATTACGCCGGCGGCGAAGGCCTTGGCCGCGACGAAGAGGCTGCCGTCGGTGCGAAGAAAGCTGCTGTTCCTACCGACGAGGGGAATTGCGACTCCGACGACTCCTGAGACGAGAATCGAGGCGACGGCGATTAGCTTGAGGACGAGCGCCGCTGACTCGTCGCGGCAGGCCTCGAGCTCCGCGCTCTCGCAGCTCGTGTTGGACATGGACTGCAAAAGGGACTCTTTGAAAAGCCGAGACTTTTCCAGGAATCCTGGAGGGCAGAGCAAGGGCCAGAGATCCTCAATGAACAACATGGGAATAGTAGTATGTGGGTTTTATTTTCCTGGGTTTTATAAAATATAGAATCTTGTGAATTAACCGATGATCTGATTGCCGAACACGAATCCCGATAGAGTTGATTTCTTTCGATCAGGTGGAGGAGACGAGTTCGGTCATGGCGTATTGGGAGAGAGAGAGATACATACAAATATTACAGAGAGAGGAGATGGAGGGAGAGAGAGAGAGAGTGTCGTCACTTT
>Dhingra_Pear_16_GATCAG_L001_R1_001_paired_trimmed_paired_merged_contig_51387 zinc transporter ZTP29-like
AGGGCCTTCGTGTTGGTGTCAACTTGGCCTTGGCCATTGCCTTACACAACATCCCAGAGGTATATTCTCTATATCTTGTACCGTTTTGTGTTACCCTAACTGCTTGCACTCTGCCATGGATTGATTTAAAGTTTGGGTTTGGACTGTAGAACTATTATTTCATTGTGTATTATATGGTGACAACTTTTTCTATTCTAGGGCGTTGCTGTGGCACTTCCTGT
>Dhingra_Pear_16_GATCAG_L001_R1_001_paired_trimmed_paired_merged_contig_23197 zinc transporter ZTP29	GO:0016021	GO:0005385	GO:0071577
CAATGCAACCTGTTAGACACTTGAAATTCTCGTGTAAATGAAAGAGTAGACTTTATTGAAGAAATCAAGTTCCATACACTATTTTACATCCTTTTAATGGACAAGTACATTTCTCTTATACCGAGTATGAACTCCTATCTTCGGGGACGGTCACAGTAAAACCTTCTTTGTGCCGAAACCATATGAGATATCAACGCGCGGGTCTAAAAACAGTACAGGTATTCAGTGCCAGTTGCCCATCATGGGAGTACAGAGTTGAACAACGACAATACTATCGGGCAGGACCTGTAGAATGCAGCTACAAGCTCATCTCCTGAGGCAGGCTGATCTCAAGAAAATATAGGCTTGCAGACATGAAGGCCATTCCCAAAAACACGGCCTTGACTGCTTGCTTCTGCCCCGCATAATCAAACGCCAAGGGCAGCATCTCATGCAGCGTTAGAAAAGCCATCACTCCACCAACTGATCCCAGCAGGCCTTCAAGAATTTCAGGACTCAAGCTGCTCGGAAATAGATAGGCTACAATTACGACACCCAAAGGCTCAGCGAAACCAGAAAGCGTTGCTAATTTGAATGCCTGCCATTTGCTCTGAGTTGCAAAGTACACAGGAAGTGCCACAGCAACGCCCTCTGGGATGTTGTGTAAGGCAATGGCCAAGGCCAAGTTGACACCAACACGAAGGCCCTTCATTGATCCAAGAAACACAGCCATTCCTTCCGGAAAATTGTGTAAACTTATGCCTATTGCTGTTACTATCCCACTGAATAAAACTTGACGTCGATGCTTTTTCAAAGTGTCCTTGCCTCCTTCATCTCCACTTTTCTTTGAAATAGGAGCAAGAGTTGGTTCTGGGATAAAATTGGCAATGATAGCAAAGAATATGACACCTCCAAAAAACCATAGGTTGGCTTTTAAAAAGCCAATTGAGTTTATAGCGTTGTGAGCCAAATCTAGGAATGATATGCTTAGCATCAGACCTGCGGCAAAACCCTGTAAAAGCCCGAGCTTCTTCAAATTAGGAGTTTCATTGACAATTACAAAAAGCGCACCGAGTGAAGTACTGAGTCCACCCACGAGTGAGAGCGCGAGAGCCACCAACACCTGAGAATCCATGGAGAA
>Dhingra_Pear_16_GATCAG_L001_R1_001_paired_trimmed_paired_merged_contig_15064 zinc transporter At3g08650 [Pyrus x bretschneideri]	GO:0000139	GO:0005802	GO:0016021	GO:0005385	GO:0071577
TTCAAATAAAATAAAATAAAATAAAAAACAAAGAAAGACAAGCTTGAACAAGAAATAGCGAGATTTCACAAGATTTAAGTCGGGAGCAATCCACGCAGCGTGCCCGTCCCCTTGCACTGTAGTTTGAATCTCTCGTAGTTTAGAATATCCCACGATAAAAACGAGCTATCGACACAACAGCAGTTGTCCCTAACACCCTACATCAGGCCTTTTCTATCGTTCCACAAAAAATTTTAGGGTCAAGGGGATCAATCCAGTTCCTCATTTCTTTTCTGTAATAAAAATGAACATAACTCTATCACGCAAAACATGTTACAACCTCCTCTAAAACCTTCCTCCGATGTCGCTCCTCCGTCCTCGCAGCATCTCTTCAATTTTTCAGTGGTATACTTTCCGGGGCACAGGTGCCAAACTTATATGCCCTGTGCTTCAACCCCTCACAACTATGCAAGGGCACCTAAGCAGTTACATTGACCGGCTGCAGCATTATAGAATCTCATCTAACAGCCTCCGGCGCAGAATTACAATAAGGTGTGTGCAAGCACACCAACTTCGTGCAAGTCAGACACAGAGTTGCAAACCCCACACCAATCAGAATCCCACAGCTACTTTTACGCGTATCCAACTTCACTGCTCTCTTTACTATATTTGCAAAACTTGGGAGCAGTCCCCCACAAGCAAAAACCATCACATGGTCTAAACCGCTATAGTCGATTCCTGCGAGTATTGCTCCTATTGCTGATATTGGACCCACGAATCCAATTAAAGCAGCCGCCACAAGGGCCGCATGCCAGTTATCAGTAGCCCCAAAGATGCAGCTAGCCACAGCTGCACCTCGAGGGAGTCCATGTAGGGAGACAGGAAGGACCATGTGTCGCCCGAGTCCGTAGGCTTTTGGTGCAGCAACTCCTAGTGCAAGCCCTTCAGCCAAAGCATGAAAGGCAACAGCTCCACATGACAAGAATGCCTGGAGGGTGTGAATGCTTACTGGAAAACCATTTGCCGTGGGTAAGTTTTGAACTGAAGTTTTTTTGCGACCTGCGAGCTTCAAAATACTGGAGCTCATAATATGGACGGATCCAGCTCCCATTGCAAGCAGAAATATAGTAGATAGAAATCCCATCTTTAACGAAAAAAGTAGCTGCAATGGTCTCCAGGCACCAAGGACAAAGGCAATGCCAGATGCTGCACCCATGAGAAGAGCATGCTGAAGATGAAAAGCTAAAGCAAATGCAACAAGAACAGTGCCACCGAGTAATGGTCCAAGACCAAAAAGTAGTGAGACAAAGAAGCCAGAAGCATCCTCTGAGTTGTAGTCATGGGTGAAATTCTGAAAAAGAGTGCTAAGAGCTTCCATGAATGCTACAGAGAGAGTGGCTGCTGATGCAACCTGCGATGGAGAGGCTTCCTTAAATGAATCAGGAAGGACCTCAGCAACAACCATCCAGATCATACATCCAGCAGCAAAGCCCGTACAGAAAGGAAGAAACTTGCTAAACGCATCAGCGCAGATGAATGAAGGAACTGCTACAAGGGGCTGTGGTAATGATGTAATCACGCTCCATAACATGGCATTTTGCGGAGAAACACCCCTGGATGCAAGCACCATACTCACAGCTAAGCCTTCTGGTATGTTGTGCACAGCAATAGCCAAAGTTACCAAAAGTCCCTGAGAGAAACCCTTTGAGCCAGCAAAGGAAACCCCAACACCAGAACCCTCTCCGAACGAATGAAGAGTCATTATTCCAATAACAAGAACGACTTTAGTTGCATCTGCACCTTTGATGTCTAACATACTAACCTCTCCATATTGTTCAAGAAACTGCTTGCACAGCCAAATAAAAAGGCCCCCAGCTAAAAGCCCAAGAACGACCCAGTTCCCAGCACCATGACCTTGCCCTTCCTGTATAAGATCGAAGCTTGCAGCCAACATTACACCAGCTGCCATACCATTGCATAATCCCGCCCATTGTGGATCAAGCTCAACAAAGAAGAATGGGACTGCACCTAAACCTGTAGCAGCAGCCATTGCCAATGTAAATAACGCAACAGTAGAGACTGAGACTTTGCTGTTCGCACTCTTCGCCTCACCCAGTCCATTATTAGAAACCTCAAAATTTAAGGAACTCTCCTGACCAGTGCCATCAATAACATTACTTCTCACATTTTTGTGTGGAGGAGATCTCAGCTTTTGCCAAACTTCATTTTCCAACTCTGATGTAGCATATCCAAACAGAACTAGGGAGAACAGTGAAAATAATAGAACCTTCCTAAATGTGAACTCCATTTTCATTCCTACAGAGTTCACAAAAAGACAATAACTTTCACTTCAGGATCTTGAGAGAAGCCCCCTGTATTCTTCTCTAGGATGCAATCAGTAATACTGGGCTCTATTGAACCATCAGATGCCACTTCTCCGTGATAGCGTAGCGTAAGACACCCTGCCTTGCTTGATGTCTGCCTTGTGGACAACCCGATAGAACAAAAGAGGCCCAGGAAGGAAGGAAGAAAAGCAGCAGATCGCGGGGTCTTGACTGAGAAGTCAGTCAACCGCAATTCAGATGGCGACAGAAAAGGTTTCCCGGTAAAAATAAACCCTTCCGTCGAGTTTTGGCCTCGAAATTGAATTAAATTGAATTTGAATAAATAAATGTATAAG
>Dhingra_Pear_16_GATCAG_L001_R1_001_paired_trimmed_paired_merged_contig_15065 zinc transporter At3g08650 [Pyrus x bretschneideri]	GO:0000139	GO:0005802	GO:0016021	GO:0005385	GO:0071577
TACTTTTACGTGTATCCAACTTCACTGCTCTCTTCACTACTTTTGCAAAACTCGGGAGCAGTCCCCCACAAGCAAAAACCATCACATGGTCTAATCCGCTATAATCAATTCCTGCCAGTATTGCTCCTATTGCAGATATTGGACCCACGAATCCAATTAAAGCAGCCGCCACAAGGGCTGCATGCCAGTTATCAGTAGCCCCAAATATGCAGCTAGCCACAGCTGCACCCCGAGGGAGTCCATGTAGGGAGACAGGAAGGACCATGTGTCGCCCGAGTCCGTAGGCTTTTGGTGCAGCAA
>Dhingra_Pear_16_GATCAG_L001_R1_001_paired_trimmed_paired_merged_contig_15066 zinc transporter At3g08650 [Pyrus x bretschneideri]	GO:0000139	GO:0005802	GO:0016021	GO:0005385	GO:0071577
ACAAGGCCATGGTGCTGGGAACTGGGTTGTTGTTGGGCTTTTAGCTGGGGGCCTTTTTATTTGGCTATGCAAGCAGTTTCTTGAGCAATACGGAGAAGTTAGTATGTTAGACATCAAAGGTGCAGATGCAACTAAAGTTGTTCTTGTGATTGGAATAATGACTCTTCATTCATTTGGGGAGGGCTCTGGTGTTGGGGTTTCCTTTGCTGGCTCAAAGGGTTTCACTCAGGGCCTTTTGGTTACTTTGGCTATTGCTGTGCACAATATACCAGAAGGCTTAGCTGTGAGTATGGTGCTTGCATCCAGGGGTGTTTCTCCGCAGAATGCCATGTTATGGAGCATAATTACATCATTACCACAGCCCCTTGTAGCAGTTCCTTCATTCATATGCGCTGATGCATTTAGCAAGTTCCTTCCTTTCTGTACGGGCTTTGCTGCTGGATGTATGATCTGGATGGTTGTTGCGGAGGTACTTCCTGATGCATTTAAGGAAGCCTCTCCATCACAGGTTGCGTCAGCAGCTACTCTCTCTGTTGCATTCATGGAAGCTCTTAGCACTCTTTTTCAGAATTTCACCCATGATTACAACTCAGAGGATGCTTCTGGCTTCTTTGTGTCATTACTTTTTGGTCTTGGACCATTGCTCGGTGGCACTGTTCTTGTCGCCTTTGCATTAGCTTTCCATCTTCAGCATGCTCTTCTGATGGGTGCAGCATCTGGCATTGCCTTTGTCCTTGGTGCCTGGAGACCATTGCAGCTACTTTTTTCATTAAAGATGGGATTTCTATCTGCTATATTTCTGCTTGCAACGGGAGCTGGATCCGTCCATATTTTGAGCTCTAGTATTCTGAAGCTCGCAGGTCGCAAAAAAACTTCGGTTCATAACTTACCCACGGCAAATGGTTTTCCAGTGAGCATTCACACCCTCCAGGCATTCTTGTCATGTGGAGCAGTTGCCTTTCATGCTTTGGCCGAAGGGCTTGCACTAGGAGTTGCTGCACCAAAAGCCTACGGACT
>Dhingra_Pear_16_GATCAG_L001_R1_001_paired_trimmed_paired_merged_contig_23342 zinc transporter At3g08650 [Pyrus x bretschneideri]	GO:0000139	GO:0005802	GO:0016021	GO:0003887	GO:0005385	GO:0071577	GO:0071897
GCACCATGGCCTTGTCCTTCCTGTACAAGATCAAAGCTTGCAGCCAACATTACACCAGCAGCCATCCCATTGCATAATCCCGCCCATTGTGGATCAAGCTCAACAAAGAAGAATGGAACTGCACCTAAACCTGTGGCAGCAGCCATTGCCAACGTAAATAACGCAACAGTAGAGACTGAGACTTTGCTGTTTGCGCTCTTCACCTCACCCAGTCCATTATTTGAAACCTCAAAATTTATGGCATTCTCCTGACCCGTGCCATCAATAACATTAATTCTCACATTTTTGTGTGGAGCAGATCTCAGCTTTTGCGTCACTTCATTTTCAATCTCTGATGTAGTGTACCCAAAGAGAACTAGGGAGAACAGCGAAAATAATAGAACTTTTCTAAATGTGAAGGTCATAAGTTCAGCCTTCAGGATATTAAGAGATTCCGCCTGTATTCTTCTCTTGAATGCAATCAGAAATACTGGGCTCTATTGAACCATCCGATGCCACTTCTCCGCGATAGCGTAGCACTTACAAAGACACCATTCCTAGCTTGATGTGTGCCTTGTGGTCAACCCGATAGAGCAAAAGAGGCCCAGGAAGGAAGGAAGGAAGGAAGGAAGAAAAGGAGCAGAGCGCGGGGGCTTGACTGAGACGTCAGTCAACCGCAATTCAGACGGCGACAGAAAAGGTTTCCTGGGAATGAACCCCTTCCGTCGAGTTTGGCTTCGAAATTAAATTAAATTATTTGATTAAATAAGTAAGGCAACGTCGAATTCGGGGATAATGAAATAAATTCAAATTCAACGTCTTGGAGTTGTGGGAGTACAAATTGGTGGTCCACTCTTTGGGTGGGATTTGGATTTAATAGCACAAAG
>Dhingra_Pear_16_GATCAG_L001_R1_001_paired_trimmed_paired_merged_contig_35234 zinc transporter At3g08650 [Pyrus x bretschneideri]	GO:0016021	GO:0046873	GO:0030001	GO:0055085
CAAAATTTATGGCATTCTCCTGACCAGTGCCATCAATAACATTAATTCTCACATTTTTGTGTGGAGCAGATCTCAGCTTTTGCGTCACTTCATTTTCAATCTCTGATGTAGTGTACCCAAAGAGAACTAGGGAGAACAGCGAAAATAATAGAACTTTTCCAAATGTGAAGGTCATAACTTCAGCCTTCAGGATATTAAGAGATTCCGCCTGTATTCTTCTCTTGAATGCAATCAGAAATACTGGGCTCTATTGAACCATCCGATGCCACTTCTCCGCGTAGCATAGCAATTACAAAGACACCATTCCTAGCTTGATGTGTGCCTTGTGGTCAACCCGATAGAGCAAAAGAGGCCCAGGAAGGAAGGAAGGAAGGAAGAAAAGGAGCAGAGCGCGGGGGCTTGACTGAGACGTCAGTCAACCGCAATTCAGACGGCGACAGAAAAGGTTTCCTGGGAATGAACCCCTTCCGTCGAGTTT
>Dhingra_Pear_16_GATCAG_L001_R1_001_paired_trimmed_paired_merged_contig_122232 zinc transporter At3g08650	GO:0016021	GO:0046873	GO:0030001	GO:0055085
ACAAGGCCATGGTGCTGGGAACTGGGTTGTTGTTGGGCTTTTAGCTGGGGGCCTTTTTATTTGGCTATGCAAGCAGTTTCTTGAGCAATACGGAGAAGTTAGTATGTTAGACATCAAGGGTGCAGATGCAACTAAAGTTGTTCTTGTGATTGGAATAATGACTCTTCATTCATTTGGGGAGGGCTCTGGTGTTGGGGTTTCCTTTGCT
>Dhingra_Pear_16_GATCAG_L001_R1_001_paired_trimmed_paired_merged_contig_39082 zinc transporter 8-like	GO:0005886	GO:0016021	GO:0005385	GO:0032440	GO:0055114	GO:0071577
TGGATGTTGACATTGATGCATATATGCATGGTAGAGGGATCGACTAGATTAACGGTTCCGATTAGAAGTTGACTGTATAGCAAATAACCAATCTTGCATTGAGTTGCAAAGAAGTTCTGTTACCCGAAATAACCACTGTTTGAATTAATAATTCGATGCAAATTTGGAGATTGAGAACACAAAAGTTCAGGAAAGAAGAAGCAAGAAAACATAGGAAGAAGCAAGAAAACATAGGGAAAAGCAAACAAAAAATTATGGACAACATCCTTGATTGACCAACTAGTTTAAGCCCATTTGGCCAGCAAAGACATGCAACCAGCTCCGAGAAGAAGAGATATGTTAGCTCCAGCTTGAAGCCTTCCATTGCTCTGCATTTTTGGGTTCATGAAATCAGCTGCTAGCAGATCAACAAGGGACATGTAGATTAAGATACCAGCTGATGCCGCATTAAAAACGCCTTCCATGATGAGTGCAGTCGGGCTGCTTTCGTCATAAACATTTGATATTCCAATTCCGATGCCAATCCCAACTGGAGTTGTAAGAGAGAAGAACAATGACATGATTGCAACAGCTCGATTCTTGAATTTTGCCTGAGTTATGCATCCACCGAGTCCCATGCCTTCAAAAAATTGATGGAAAGACAATGCAGCTACAAGAGGCTTTATTGTTTTAGGACTTTCAGAAGCACCTAACGAAATTCCTATAATCACAGAATGCACAACAATCCCCAACTCCAAAACCTGTGAAATCACTCTGTGCCTGAGAAGTTCTGTTGAGGGTGAAGTGTCAATTGCGCCATGAGCATGGCCATGAGTTGCATGAGTATGAACATGCACGTGACCCTCATGCTCTTGGGCCTTCTCTTCGTCTGCATCAATATTGTTCTTGAAGTGAGACCTGTTGTAATAAGAAGTGGCAAAAGAATCCACCATCAAAGTCCCAATAGCAGCCATCATGGCCACAAACCCAGTGAAGGGAAATTTCCCCCATGGGTTCTCCTTAAGAGCCGGGTCCGTCAAGCTCTCAAAAGCATCCGGGAGCACGTGGATGAACCCAGTAGCCAATATGACCCCGGCTGCAAAGGCCTTGATGATGAAGAATATGTTCCTATCGGGGTGTAAAGCCGGAATGGTCTTCCCGAGAATTGGGATACCAACACCGAGTGCACCAGCGACTAGGATGGATGCAATCGCCCCAATTTTGTACTTTAGAGCTTCGGTTTTGTTCCGGTCCCCATCCCCTTCTTCTTTTTCACAGGTGCACTCTCCGAAAACTAAGGTGGGGAGTATGAAGAGGAGGCAAAAGAATGCAAAACAACTATGTTGTTGAAGTTTGCTCATCGCAGAAAAAATTACCTACTACGAAACGCTAAGAAAAAGTAGACTAGAAATTCAGGTTCGAAAGAAAAAGTAGACTAGAAATTCAGGTTCGAAACGCTACTTTATAAAGGTGGTCGAAAATTTAAAAGCACAAAACAGATGAGAGGAGAATCTTTCTCCAACGTTTAAAACAGATGAGAGGAGAATCTTTCTCCAACG
>Dhingra_Pear_16_GATCAG_L001_R1_001_paired_trimmed_paired_merged_contig_1966 zinc transporter 5	GO:0005794	GO:0016021	GO:0005385	GO:0010043	GO:0061088	GO:0071577
TGTTCGTGCTGGTGGGCGTGGTCATGGTGTTCGTGCTGGTGGGCATGGTCATGGTGATGATGTTGGCGGGCATGATCATGTTGGTCATGGTCGTGACAATGGCCGTCGTGATGATGGTGGTGGTTATGAACGTGGCCGTCATGCTTACTATGGCCATGGTGGTCATGCTGATCATGTTGGTGATCATGGCACTCTTTGCTTCCGCAATTGTGATCTTTAGAACTGACAGAACTGTCATGTTGGTGTTCATGATGATGGTCATGATGGCCAGAACATGATTTTTCTTGGTCTTCACTGAAAATAGGTATACATTCCTCATGCTTTCCATGACCTTCATGATTATGCCCAAGAGAGTCATGCGAATGCGGGTGATGGTGGGAGTGGGAGCATGATCCTGATCCACCATGAGCATGATGATGCTCCTCGTGAAAGAAGATTAAACCAACCACATTAACAAGAAGCCCCCCGATCGAAACAACTAATAAACTGCTAGTCGATATCTCCTGAGGGTCCAAAATCCTCTCAAACGACTCCAAAACTATCAACAATCCAACCAACACCAGGAAAACAGCATTAGTATATCCCGAAAGAACCTCAAATCTCCCACGCCCATAATTATACTGATTGTTTGCAGGCAAGCGAGAAATATACGAAGCATATAGCCCAATTGCAAGAGCAGCACAATCAAACAACATGTGACAGGCATCAGATATCAGCCCCAGACTATTGCTCATGAACCCAGCAGCAAATTCCACAAACATGTACCCAGTATTGATCATAAGGAAAAGCGCAATCTTGCGTGACTTCCTCTCACTCAAAATGTGCTTAATCGGCTTCATAATGGCGGTAGTAAACGATTCTGAAGACTCCATTCCCAGTTCAAGATATTGCAAATAGTAAGGATCCAATTCCCTAACAGCAACATACAGTAACAAACCACATAGCAACAGTCCCCAAAGTGATAATTCAGGAAAATAGAACAACTCCAACACAAGAGTACACAGAAATGTTACCATATACTCTCTTCGGAAATCGTTTGAACTCAATGACTTGTCATCACTAAAACTTTCACTCAGAAGCACCCCGAAAACAACGGTGTTTGCCAGAGGCCAAATTAAAGTTCCCATTGAAACTCCATCTCCCTCAGCTTCAAACATGAAAAAACTCACAACAGCAGGAATGAACAGCACAACAGTTGTAAAAAACAGCGAAATTACACGAACCCGTTTTCGACCCAATTGCCTAATTGTTCCCCAATTCATCGATACCCGTTCGTAGCAACCCAAAAATCCAGCGAGAAATGGAAGCATCATTGGCCAAATTCTCACACAATTGACTCTTGGAAACAGTGAAAGTCCCAAACTTTCAACCAATTTAGCAGAAAATGGGAAGCAGTCAATCCGATCCCAACTCATAGATAACAAAAATAACCCAGAAAACAGAGCGAGAAACCCACGGACCTTGGAGGACCGATTCCGATCGCCGCCGACACTCGAATCCTGGCCATCCGCCAAGAACCGGGCCGCCACGTTGCCGGACAATTCTGCCAGGATCATGGCGGCGGTGCCGCAATAACGAAGCGCCTGAAACCGGAGGAGGAAGACCACGGCAAGAAGAATCGATTTGGCAACCAAGATTCTGTGCTGGGACTGTGTGATCAAGGTGAGCGAGAAGATGGGTTGGTTTTGCTTTTGGTGAAAAGGGTCTTTGGAAGAGGAGGAGGAGGTGAGGAGGGAGGAGGAGAGGGTGAGGAGGAAGGAGAGGAGAGAGACGAGGAAAGAGAAGGGGAAGAGAGAGAAAGAAGGGGAGGAGCGGAGGAAAGGGAGGAGGGAATAGAGGGAGCGGAGGGAGAGGAGGAGGAGGAAGAGGAAGGAGAGGGAGGACTTGCTGCTGTTGGGGTTGAACGGTTTGGGGTTGAGGGATGAGAGGCGGTATTTGGACGGAGTTGCAATCGGGGTCGATGAGAAAGGGTAAACAGGGTACTGTCTAGATGTGGCGGTGGTGGGTGTGGTGGAGAAGGCGGTGGTTGTAGTGGTGGAGAAGTTGGTGGGGGTGGTGGGACGTTGGGGGAGTGAGAGGCGGTGAGGCCTGTGCTGGTGGTGGTGGTGGTGGTGGTGATCGGCCATGTTCCCAAATCACCTTTCCCTCAATTTCCTGAATTTGTCTCCTTTATTGCTTCCTCTGGATTACAATGTTTTGCTTATCAAAATTCAAGTCTTGTTCTACACCTAAATTCCCAAATCACTCTGAGAGGAAGAGAGAGACGACGCGGTGGAGGTCTCTGATCGGAGAACCAAAATTTCTCCGCTTGGAGAAAGCGCTTGTCGTCTGTGTGCGAGAGAGCTGCTAAATTTCAGGCTTCAGCAGCTCAGAGCGCGTGGGCTTTGACCTGTTAGCCC
>Dhingra_Pear_16_GATCAG_L001_R1_001_paired_trimmed_paired_merged_contig_35687 zinc transporter 5	GO:0005773	GO:0016021	GO:0005385	GO:0010043	GO:0061088	GO:0071577
GTTTTTGCTCCAGCTTTGCTTTCTTCTTCTCCACTTACGAAGCTGCAGAGGAGAACATAATCCGCGATTCAATGTTGAATTAATCGAATTCTGTGATTAACTTTGCGATTCAGCATTTGGGTTCGAAAATGATGTCTCCGAGGCCAGTTCCTGAAGATCGAGGAGGATCTTCTCCCCATTTCAGGCAAACACCCTTTCAAATAATCCATATTATTGGAAACTTCTTGAGAATATGGTCAATTTACTCCCTGTACCGCTACTTGTCTGAAACGGGAGCTTCGGTTGTACTTTTTCTGTTCACCTGCCTGATCCCAGCATCCATCGTATTTCTAATTATGCAAAAGCCTTGGAAGGGCAGGCCGCTCTCAAATACGCAGGTGGTGCCTTCTGTAATAAATGGTGGCATAACAGCTTTATACTTTATTTTGTGGGGAAAAGGCCTCAAATCATGTGGACCTCTGAGAGCTATATTAGCAGAGTATTCTGGTGCTGTCCTTGGAGTACTGTCTGGAGTATTATATGGGCGCAGGGGTCACGTTTGGAAAAAGGTAGGTGGGCTTATTGCAATGGTGGCATCTTTCTACTTCTTATCTCAAGGGTGGGCCATGGAAACATATTCTCCATTCTCATTTAAAGATAGCCTTGATGATGAGGTTCAGACGGAGCCATTGTTAGGTATAAAAGAGATGGCCCTTCCAATCTTTGCTGGCATCTTATCAGCATTGAGGAGGGTGATCGCACGGCGTGTTTCACTCAAGAATCAACTTAAAAGGCGACTTAATGCAATAACTGTTGCCTCTGCAACATGTTTCCTGTTCCCTGTGGCCATGTGGGACATGATCATAGGATCACCTTCAAGTACCAGCGATAAGGTGCCATTCTCTACTTGGGCTTTTTTGAGCACCATTCTTTTTGGAGTAATCTTGATATTCTATGTTGATAGTATCGCAGAAGAGAGGTTGCACATGGTTTTCTCTTCTCCAAGGCATTTAATGGTAGCTGGAGGATGCATTATCATTATGGAGATTGTGTACAAAATGGACTTTTCTCTTCCAGGCTTTCTAATTTGCTGCTTAATTTTGGGCTTTGGGATATATGAGGCAACTTCTTTGGAACGTGGTAGAAAAGATTCTTTTCAAACTGCAGATTCATCAAATGGGATGCTAGGGGACGAAATTCAGATGTCGTCACTTCCAACTTGAT
>Dhingra_Pear_16_GATCAG_L001_R1_001_paired_trimmed_paired_merged_contig_58756 zinc transporter 5	GO:0016021	GO:0008324	GO:0008762	GO:0050660	GO:0055114	GO:0098655
TAGGATTGTTGTGTTTTATTATTGTTCCTTCCCATATCCTCCATGTCGTCTTTCCTCTTCTGTCTTTTTGGTTTGTCTATTTTCAACATAATGATTGCGTTTTGGTAGTGTTATTGTGACTTAACCTGAAATTACCATTTAAAGATAGCCTTGATGATGAGGTTCAGACGGAGCCATTGTTAGGTATAAAAGAGATGGCCCTTCCAATCTTTGCTGGCATCTTATCAGCATTGAGGAGGGTGATCGCACGGCGTGTTTCACTCAAG
>Dhingra_Pear_16_GATCAG_L001_R1_001_paired_trimmed_paired_merged_contig_94871 zinc transporter 5	GO:0005773	GO:0016021	GO:0005385	GO:0010043	GO:0061088	GO:0071577
TATCATGTGATTCATGTCGTTCATGCAACTTACTGAAAATGAAATATTTGCTGGTACATATGAATGCTTCGTATGGATGTAATTTATTTATTAATTTGTGCGTTCACTTATTTTCATATCTGCATTTTTAAATTTAATTTTAGTGGTGTCTGTTTCATTTTTATTTATTAGTTTTGCATAACTTGTTCGTAAAATTTAAATAACATTTGTAGGGATATATGAGGCAACGTCTTTGGAACGTGGTAGAAAAGATTATTTTCGAACTTCAGATCCATCAAATGGGATGCTAGGGGACCAAATTCAGATGTCTTCGCTTCCAACTTGATTTATGTTTGCGTCCGGATTACAAG
>Dhingra_Pear_16_GATCAG_L001_R1_001_paired_trimmed_paired_merged_contig_130583 zinc transporter 11-like [Malus domestica]
AAAAATTATCTCCACTTTTTCATCCGACAGTTGAGAACTATGCTCCCTCAACGGCCTTGAATACACGGGCCGATAGTGTAAATTTGGGTCCAAACATTACCCCCCAGTTTCCTTGAACTTAGGCTCGTAAGTCGAATGGTTAAGGAAATTAAGTCTCTCCAGCCAATCAGAAGTACTTCGACTGTCATCCCCCGCTACCGTTCACTTGATTTTCAATAACTTGCCAAGGGAACAAGGTCATGGCCCCTTTTAACCAAAGAACAACCCATGGTCAAAGAGAAGTGATAAACAATCATGAACCAAGGTCGAGAAGA
>Dhingra_Pear_16_GATCAG_L001_R1_001_paired_trimmed_paired_merged_contig_136308 zinc transporter 11-like [Malus domestica]
ATCAGACTATTCTACTTGCTTCTACATTGGGACTATGATTTTTATCTCATTTATTTTGTATAAGAAAATTTGAGATAACTTATTAAAAGATAATTATTATGATTAAAAACCATAACATTATGTCAAAACAAAATTATCTTAACTTTCTTATTCAACGGTCTAGAATCATGCTTACTCAACGGCCTCGATTGCACGGGCCGATGGTGTAATTTTGGGTCCAAATAGTTGCTTAGGTTGTCGATTGCAGAAAAACGCAA
>Dhingra_Pear_16_GATCAG_L001_R1_001_paired_trimmed_paired_merged_contig_135049 zinc transporter 11-like	GO:0016021	GO:0005385	GO:0071577
ACATTGAGTACATGATGAATGCGGTTAACTACTTGAACGACAGGCTCCTTGGCACGGTTATATTAAGTGTCCCAGATCATGACAACTGATACCACTCCGATTCCAAACAACACAGCCAAAAACTTGTAGTGGGGAGTGTCAACAGAGACTGACTTGTGAGCTGTATAACCCTTTGACAGCAGATGGTTTATGGATACATATATGAACACGCCGCATGCCAGACCTATCGATATGGCAGAGATCCAATCTGCTGTTCTACCTTGAGTTGCGGCATCTATCATGATCCCAACTCCGATACCAATTGGACTGGAAATGGCAAACAGAAAAGCATATACCGCGCATGATAAGAAGGGACGGTCTGGAATCATTCGGAGGAGAGCAATGGCCATGGCGATGGCTGCAAAGATTTTGTGCAGACTGACCGTCCACAGAGCCTTCCAAGCTTCAGCTTTCGTGCTGGCAACTCCGATGGCGATACCCTCAAAGAAAGAGTGGAAACACAAGGCTACGATCAACAAGATGCTATCCCCAACTGAACCAACTG
>Dhingra_Pear_16_GATCAG_L001_R1_001_paired_trimmed_paired_merged_contig_141313 zinc transporter 11-like	GO:0016020	GO:0016491	GO:0044765
AAGAACCAAGATCCCCTCGTTCCATTTAAAGAAGTAGAGCGACGTTCGGGCTCCAAATGTCCCAACAAACACCAAAACCAAGCACCAAATCTTCACCAGTATTAGAGGCTTGGAGGGAAGGGTGTGAACGTTGTCGCTCTTGTTGCTTTCATCGTCATCTTGGCCACTGTTGGCCCAGGATGAGGCAGAGGAGGAGAGAGAGCTTGAGAAGATTGTAGCAAGCCATTCTGCAGTGGTGCATGAAAAAAATGAACGGTTCAGTGTGTCATTATACAGCTTGTTTTGGACTTGAGAAGTGAATCTTGTGCAAATCAAACAGAAGAAATGAATACACAAGACGATGGCAATAGGCTGTAGTTCAATGGCATTAGGATATGCTGCTTGACCTGGAAAGGCCAAGGGACTGGTCATAAGTGGT
>Dhingra_Pear_16_GATCAG_L001_R1_001_paired_trimmed_paired_merged_contig_8050 zinc transporter 11-like	GO:0016021	GO:0046873	GO:0030001	GO:0055085
GATCATTACAACACTGCTCTCTATCCTGAACTAATAACATATGATAGCAAAAATCTAAATAAAACCAAAATCACATCTACCAATCGATTGCCTTGCTACTTACAAATCTATACTTCCAAACGCAATCTTCCACAAACAAATCGTGCTCGAACAACGACTTCAAGTGTCCCAAATCATCACAACAGCTATTACCCCAATACCCAACAAAACTGCCAGAAACTTGTACTGGGGTTTGTCGACTGAAACTGCTTTGTTGGGTGCATAACCCTTTGCCAATAAATGGTTTATTGCTATGTAGATGAACACTCCACATGCTAGAGCCATTGAAATTGCGAATATCCAATCAGCCACAGCTCCTTGGGTTGTTGCGTCTATTAGGATTCCAATTGCCACACCAATAGGACTTGAAATAGCAAATGCAAAAGCAAAGGCAGCGCATGACAAGAAGGGACGGTTAGGCATCATTCGAAGGAGAGCAATGCCCATGGCAATGGCAGCAAATACCTTGTGAAGAGAAATTGTCCATAAGGCTTTCCAAGCATCGGCTTTAGTCTCAGCGACTCCAATTGCAATGCCCTCAAACACGGAGTGGAAACACAAGGCTACTATCAACAAGATGCTGTCCCCAAGTGAAGTAGCGCTTGCAACCACCACGTTTTGGTTATGGCCCTGAGTGCCATATTGACCACCCTTTCCCTGCTCAGTATTACCTGAACCTGAAAAATCAGCAGACACAAGATTGTCCTAGTTTTACAGTCAACCTCAAGCCTAGTTTTGCTTAATAAATTATGGTCGCAACCACAATTCTCAGCAAAAACACACATACAGTTC
>Dhingra_Pear_16_GATCAG_L001_R1_001_paired_trimmed_paired_merged_contig_8051 zinc transporter 11-like	GO:0016021	GO:0046873	GO:0030001	GO:0055085
GAGACGGGGGTGCCACTAAACGAACTGTATGTGTGTTTTTGCTGAGAATTGTGATTGCGACAATAATTTATGAAGCAAAACTAGGCTTGAGGTTGACTATAAAACTAAGACTGTCGTGCTTGCTGATCTTCAGGTTCAGGGTAATATTGAGCAGGGAAAGGGTGGTCAATATGGCACTCAGAGCCATAACCACTTTGCAAATGCAGTGGTTGCAAGCGCTACTTCACTTGGGGACAGCATCTTGTTGATAGTAGCCTTGTGTTTCCACTCTGTGTTTGAGGGCATTGCAATTGGAGTCGCTGAGACTAAAGCCGATGCTTGGAAAGCCTTATGGACAATTTCTCTTCACAAGGTATTTGCGGCCATTGCCATGGGCATTGCTCTCCTTCGAATGATGCCTAACCGTCCCTTCTTATCATGCGCTGCCTACGCTTTTGCATTTGCTATTTCAAGTCCTATTGGTGTGGCAATCGGAATCCTAATAGATGCGACAACCCAAGGAGCTGTGGCTGATTGGATATTCGCGATTTCAATGGCTCTAGCATGTGGAGTGTTCATATACGTAGCAATAAACCATTTATTGGCAAAGGGCTATACACCCGACAGAGCAGTTTCAGTTGACAAGCCCCAGTACAAGTTTCTGGCAGTTTTGTTAGGCATTGGGGTAATAGCTGTTGTGATGATTTGGGACACTTGAAGTCATTGTTCGTGCATGATTTGTTTGTGGAAGATTGCGTTCGGAAGTATAGATTCGTTAGTAGCAAGGCAAAGGGTTGATATATGTGATTTTGGTTTTATTTTGATTTTTGCAATCATAAGTTATTAGTTCAGGATAGA
>Dhingra_Pear_16_GATCAG_L001_R1_001_paired_trimmed_paired_merged_contig_129766 zinc transporter 1-like	GO:0005886	GO:0016021	GO:0005385	GO:0071577
TGATTGTCTTGGGACTCTGTGAGGCACCTAAAGATATCCCAATAATTACTGAATGAACCAAAATTCCCAGCTCCAGAACCTGTGATATCACTCATGCAAAGAATTTATATAATTAAATCAGAAAAATTGCATAGATAAAAATAAACATATACAAATTAGAAAATGCCATTAACACTTCAAAATTTTTATTATGTAATACTCATATGTGTATTTTTCTTATTAATTATAAAAAATATAGAGAAAAAAATAAAATTTTTAAAATGCTAACAATAATTATCTTAAATTAAATTAAATAACCCAAAACTAGTTAATATAAAAGAAATTAATAAAACTGGTGAGTAAAAAACAGTGGAAACAGTGAAAACACAGATCAACCCAACAAAATGTAGCACCAAAAAAATTGAACCATTAACTTGAATCCAAACCAACTCTACCCG
>Dhingra_Pear_16_GATCAG_L001_R1_001_paired_trimmed_paired_merged_contig_15275 zinc transporter 1-like	GO:0005886	GO:0016021	GO:0005385	GO:0032440	GO:0006826	GO:0006833	GO:0010106	GO:0055114	GO:0071577
AGGCACCTAAAGATATCCCAATAATCACTGAATGAACCAAAATTCCCAGCTCCAGAACCTGTGATATCACTCGATGCCTAACAAGCTCAAAAGAAGAAATCGAATCCTCCGCCGCAATCACGCCGGAACCATGAGCATGGCCGTGTGTGGCATGAGTGTGAACATGCACATGACCCTCATGCACCCCATTCATCTCTTCATCCTCGTTCACCGGCAGTGGCTTAGTGAAATGAGATCTTCTATAATAGCTGGTGGCAAAGGTATCGATCATCATCGTCCCAATCGCCGAAAGCATGGCGATGAAGCCGGTAAAGGGGAAGTTCCCCCACGGGGTTTCGCTGAGGCAAGGGCTTGTCAAGCTCTCAAAAGCGTCCGGCAGCACGTGGATGAAACCTGTTGCTAGAATCACACCGGCAGCAAAGGCCTTGATCATGAAGAAGATGTCATTTTCGGGGTTTAGGGCCGGAATTTTCTTGCCCAACATTGGGAGGGAGACACCAAGGAAACTTGCTATGAGGATTGAACTTATTGCAACTAGCTTGAACTTGAGGACTTTGAACTTGTCATGGTCTACGGTTTCCGAATTGCATTCGCATCCCGCGGAAACCGAGATGGGGACAAAAAGGAGGAGGAGAAGAGGAAGAGTATAAGCGGGAGTGAACTTTTTCATGGCTTTCAGAGAGAGAGAGAGA
>Dhingra_Pear_16_GATCAG_L001_R1_001_paired_trimmed_paired_merged_contig_15276 zinc transporter 1-like	GO:0005886	GO:0016021	GO:0005385	GO:0032440	GO:0055114	GO:0071577
AGGCACCTAAAGATATCCCAATAATTACTGAATGAACCAAAATTCCCAGCTCCAAAACCTGTGATATCACTCGATGCCTAACAATTTCGAAGGAAGAAATCGAATCCTCCGGTGCAATCGCGCCAGAACCGTGAGCATGGCCGTGTGTGGCATGTGCGTGAACATGCACATGACCCTGGTGCACCCCATTCATCTCTTCATCCTCCTTCACTGGCAGTGCTTTGGTGAAATGTGATCTTCTATAGTAGCTGGTGGCAAAGGTGTCGATCATCATCGTCCCAATCGCCGAAAGCATGGCAATGAAGCCGGTAAACGGGAAGCTGTCCCACAGGGTTTCGCTAAGGCAAGGGCTTCTCAAGCTCTCAAAAGCATCCGGTAGCACGTGGATGAACCCTGTTGCTAGAATCACACCGGCCGCAAAAGCCTTGATCAGGAAGAAGATGTCGTTTTCGGTGTTTAGAGCCGGAATTTTCTTGCCCAACATTGGAAGGGAGACACCAAGGAAACTTGCCATGAGGATTGAACTTATCGCAACTAGCTTGAACTTGAGGACTTTGAACTTGTCATGGTCTAGGGTTTCCGAATTGCATTCACATTCCACGGAAGCCGAGATGGGGACAAAAAGAAGGAGAAGAAGGAGAAGAGGAAGAGGAAGCGTATGAGTGAGAGTGAGCTTTTTCATGGCTATCAGTTTAAGCGGGGAGGGAGGAGAGAAAGAGGGAGAGAGAGAAGGTTTTGAAATGGGGTTGTGGAGTGGTGAGCTGAATGCTTACTTTATATATGAGTTGGAGAATTT
>Dhingra_Pear_16_GATCAG_L001_R1_001_paired_trimmed_paired_merged_contig_59971 zinc transporter 1-like	GO:0016021	GO:0005385	GO:0032440	GO:0055114	GO:0071577
ATTATTGGGATATCTTTAGGTGCCTCACAGAGTCCCAAGACAATCAAACCTCTTGTAGCAGCTCTTACTTTCCATCAATTTTTCGAAGGCATGGGCCTTGGTGGGTGCATAACTCAGGCCAACTTTAAGTCCAGGGCCATTGCAACAATGGTTTCATTATCATTTAATCCCCCTGCATAAATGGTGACTAGCTAGTTAGGGCAATGTGCTTGTTGTCTTACACTTAAATTTGAATCTCTTTCAGTAGATTAAAATTGGAGTAGTGCTAGAAAAACCAACATTTAAACCAAATGATGTAGTTGTTAATGATTAAATTATTAATTAAGTGTTGATTAACGTGCTTATTTTTTTATTGGTGACACATCATTTCGTTTACAAATTTGATTTAAAAATTTGATCTCCCTAACAC
>Dhingra_Pear_16_GATCAG_L001_R1_001_paired_trimmed_paired_merged_contig_93385 zinc transporter 1-like	GO:0005886	GO:0016021	GO:0005385	GO:0032440	GO:0006826	GO:0006833	GO:0010106	GO:0055114	GO:0071577
TTGTGGTATTTCAGAAGAATTAGATTGCTTTTAGTGACACATTGAGCATTACTAAATTTCCACTAGACTATATTATAATATAAAAGTACACAACGAAGCCTAAGCCCTAATTACATTGAGGCATTTATGCCCATTTGGCCAAGAGGGACATACATCCACAGCCCAGAAGAAGTGAGACATTAGCCCCAAGCTGGATCCTTAGATTGCTTTGCATTCTAGGGTTCATGAAATCTGCTGCTAGTAGGTCAACCAGAGCCATGTATATTA
>Dhingra_Pear_16_GATCAG_L001_R1_001_paired_trimmed_paired_merged_contig_20575 zinc phosphodiesterase ELAC 2-like [Pyrus x bretschneideri]	GO:0005622	GO:0016891	GO:0006886	GO:0042779	GO:0090502
CACAAGCCAAAAGCATTTATCTTCGATTACGAATGTGGTTGCTCGTCTGGTTGCAGTTTGATTTACGAATTCCGTATCAAGAGAAAATGACGTACTTTCTTATCAAGAAGCCACACTTGCAGCCTCTATCAACTCATCTTCCTCGTCAACAATCATCTCGTCTCTAAAAAGCAGTTTCAAGTATGGAAGTACCTTTGGGGCCACAGGCAAATCAGCAATGTTAATACTCATCATGTCAAATCCAATGCATGTCTTATGCATGTGTGTATCATCAAGTACTGGGATTTTAGGATATCGCTGGCTGAAGTGAGTGAGGATGATACGATAAACTCCAGCAGAGTTCCCAACTTCTATGGCTTCCTTTGTTGTGCTATGGTTTCTTGCTACAGCCTCGTCCACCATGCCATCCTCAAAAGTTGCCTCATGTATTAGAACTGTTGCACCACGAGATGCGTCTATAAGTTCCGGACAGGGCCTAGTGTCACCTGAGTATACAACCTTCCAACCTGGAATCATTTTTCCAACACTATTCAATCTCTCTGAAGCTTGCAAGACAACACCAAATGCCTGCGGACAGTGGATGACAGGAAAACTAATCAAGGCTTCCAAACCAGTTTCATTGAGCACTTTTTGCAAGCTCTTTACAATTGGAACTACACTGTTGTCAATAGGACTACCCGGCCTCTTCCAATAGCTCTGCATACGGGATCCTTTAGCAAATAGAGTGGAATCAACTCTCTCCGCTAATTGCCTCTCTGTATTTTTAATGCTCATGTCCTCAAAACGGGTTGGACTTGCTGGAGAAGAGTAGTCCCTATTGAGTTCAGTAACACC
>Dhingra_Pear_16_GATCAG_L001_R1_001_paired_trimmed_paired_merged_contig_43416 zinc phosphodiesterase ELAC 2-like [Pyrus x bretschneideri]	GO:0005739	GO:0016891	GO:0072684
GCATCCAAAAAGAACTTAAGCTTTCTCGGTCCAACAACAAGTAATGGCTCATGAGGCACCCCCTTCAACAAATCACGTCGTAGAGTAAGTATTCTTGCCAACCCGGTATGGTGATCAGCATGAATATGAGAAATCCATATACAGCTAAGACCTCTCACAGCATTATCAGCACCTTCTACACCATATCTTCTTTTCAGCTGTCCCAGTGTTCCTTCACCGCAATCTAAAAGTAAACCTCCTTTGGAGAATAGATTGATATGGATAGAAGTGACATTGCGATACTTAGATGGCTGAGATGATCCAGTCCCTAAAAGAACTATCTCCAAGTCATCTCTCCTTATATTTTCCAAACAACTAGGAAGCGTATTCTCATTATACCATGGCTCTTCAACCAAAACTTCATCATCTTTAGTTAAACTTATCTCTCCGTTTATTTCTGCAGACTGGTGCCAGAACCGACTAACACAATGGGCAGCGTCTACAACCTCTGGAATCTCTGAAATTAACTCATCAATGATGTCTGAGGAAGCCACTTGACTTGGAATAACGGACCTATCTAATCCAAGACGAGCAAATGGACGCAAAGTGAACTTGAGGAGGTTTTCAGCGGAAATGCTTTCACAAGACTTTGAAACAGAACCCTCACTTGAAGCAGTGGATTCTGGTGCCAAACAATCAAGGTTCTGAAGAGACCAAAAACCTGGAGCTGGAAAGAACTGTGGACATAGATAGTTAAGTCGAGCTGCAATTCTTGCACTCGCTCTTAGGATTGGAATCTCCACATTCTTCCTTTCATTCCCAGCCATGATATGTTGGGCTAAACCAAATCTCTTCATCCAGCTCTGGTAGTTCGGACTGCTAATTAGAGATGCAGGACCCAAATGAATGACACAAGTCACGCCCTTAGCATTCTCAGGCGGGCCTGAGAAATCCACATAATAGCGACTGAGACATTTTATGGATACCAGCTCCTCCAAATGAGATTCCGTTGGGCAGTCTACAAGTAATACAATCGGACCAGGAATGGAGGGTTCCATTACATCACTTGGATGAACCGTGATATTTTGAAAATCTGAGT
>Dhingra_Pear_16_GATCAG_L001_R1_001_paired_trimmed_paired_merged_contig_45015 zinc phosphodiesterase ELAC 2-like	GO:0005739	GO:0016891	GO:0006886	GO:0072684
CTCTGAGCAGACGCGAGAGAGAAAAATGTGATCAATCTGAAGAAGCATCAAGAACATCGATAAGGCATCTCAACAATAGGAAGGAACCTCATGAACGAAGATGAAGAGCACTTCAAGTTCCCACAGCAGAAAATGGGTAAAGATTTCAGATATCATATACCTTTGACAACTTAATCTTATGTTCTGTGCAGAACCTTTGCAAACCCTCTCCAGCATTAAATATAAATCTCTGTTTGTCAAAGAATAGCAACAC
>Dhingra_Pear_16_GATCAG_L001_R1_001_paired_trimmed_paired_merged_contig_45038 zinc phosphodiesterase ELAC 2-like	GO:0016891	GO:0042779	GO:0090502
AGAACCGAGAGTCGGCCCAAAGCTCCGAGTGTGAACCATGGCAGCATTTGGGATGAAACACCTCATGGCATCTACCAAATACTTGAGATCTGACGGACCCCATACATTGACAGACATTCCTTCTTCACCCATGCCAGCCAAAGTTAACAGCAAACCTGGAAGTCCACCTGCAGTCTCTGAGCAGACGCGAGAGAGAAAAATGTGATCAATCTTTGACAACTTAATCTTATGTTCTGTGCAGAACCTTTGCAAACCCTCTCCAGCATTAAATATAAATCTCTGTTTGTCAAAGAATAGCAACACTGAAGGAGATGTATCATGAGTATCCATTCCAGTCCCTAGTATCTGCACATAAGATAGGGTATTGATGGGATTAAGGGAGCGCACTTTCCGCTGAAGGTTCTTCTTCGGCCTATCATTCTTGTCGTTGCCCTCAGCTCTTCGCTTGTTGAACCCAGCAGTGTCAGCCTTCTTAGCCTCCGTGGCCTCCTCCATTGCTTCGTCTCTGCCTCCTCCGCTCTCTCTGAGAGTGCTTTTGTTCCTGGCACGGAGGTTGGGAGGGTGGTTGTTGGGAAGGGGACGGTGTCGTTTTCGGTAGGAGGAGGCGAGGGCGGTGAAGAGAGAGCGGGGTTTATAGGGTTTAAGGGTGAGAGGAGAGAGGGAGGAGAGACGAGGGAAAGGGGAAAAGAAGAGGAGACGGAGGTTTGGGACTT
>Dhingra_Pear_16_GATCAG_L001_R1_001_paired_trimmed_paired_merged_contig_52410 zinc phosphodiesterase ELAC 2	GO:0005739	GO:0016891	GO:0072684
AGCTTTGGGCCGACTCTCGGTTCTGCGGGGGGTTTTATGGATGATCAAACTAAGTTTAAAGAGCCGATTGTTCTTGTTGATGATGAGGTTGTCAAAATATCAGCCATTCTTCTACTCCCAAATTTCTCAAAAGGGACTCGGCTCCCAAATGAAGTAACCAGTACACAGAATCCGACAGAAAAGGTTCTTGATGATAGGATGGATCATGCTTCACAACCCTTTAAAGTAAATGGCAACGGTAGACCTAATGCAAAGCCTGGTGACATGTCTGTCGTTTACATCTGTGAATTACCTGAGATTAAAGGGAAATTTGACCCTGAAAAAGCTAAGGCTTTGGGTCTTAAACCTGGGTCAAAATATCGGGAACTGCAACTTGGAAATTCTGTGAACTCAGATTTTCAAAATATCACGG
>Dhingra_Pear_16_GATCAG_L001_R1_001_paired_trimmed_paired_merged_contig_52411 zinc phosphodiesterase ELAC 2	GO:0005739	GO:0016891	GO:0072684
GAGCTTTGGGCCGACTCTCGGTTCTTTGGGGGGTTTTATGGATGATCAAACTAAGTTTAAAGAGCCGATTGTTCTTGTTGATGATGAGGTTGTCAAAATATCAGCCATTCTTCTACTCCCAAATTTCTCAAAAGGGACTCGACTCCCACATGAAGTAACCAGTACACAGAATCCGACAGAAAAGGTTCTTGATGATAGGATGGATCATGCTTCACAACCCTTTAGACTAAATGGAAACAGTAGACCTAATGCAAAGCCTGGTGACATGTCTGTCGTTTACATCTGTGAATTACCTGAGATTAAAGGGAAATTTGACCCTGAAAAAGCTAAGGCTTTGGGTCTTAAACCAGGGTCAAAATATCGGGAACTGCAACTTGGAAATTCTGTGCACTCAGATTTTCAAAATATCACGGT
>Dhingra_Pear_16_GATCAG_L001_R1_001_paired_trimmed_paired_merged_contig_53885 zinc phosphodiesterase ELAC 2	GO:0005739	GO:0016891	GO:0072684
AGCTTTGGGCCGACTCTCGGTTCTGTGGGGGGTTTTATGGATGATCAAACTAAGTTTAAAGAGCCGATTGTTCTTGTTGATGATGAGGTTGTCAAAATATCAGCCATTCTTCTACTCCCAAATTTCTCAAAAGGGACTCGACTCCCAAATGAAGTAACCAGTACACAGAATCCGACAGAAAAGGTTCTTGATGATAGGATGGATCATGCTTCACAACCCTTTAGACTAAATGGCAACAGTAGACCTAATGCAAAGCCTGGTGACATGTCTGTCGTTTACATCTGTGAATTACCTGAGATTAAAGGGAAATTTGACCCTGAAAAGGCTAAGGCTTTGGGTCTTAAACCAGGGTCAAAATATCGGGAACTGCAACTTGGAAATTCTGTAAACTCAGATTTTCAAAATATCACGG
>Dhingra_Pear_16_GATCAG_L001_R1_001_paired_trimmed_paired_merged_contig_18925 zinc metalloprotease [Morus notabilis]	GO:0016021	GO:0004222	GO:0006508
CTAACAAAGCCGGACTCATTACTGCAGGGTGTTCCATTTCGTACACAAAGAGCGTGTTTGTAAGATTCATGACATTTTTTTTATGTATGCAGCAATCAAACACCAGTGATGACTCCTCTGTATTACACATAAATTTTCTGATAAGCACAAACCCAATTACCAAATATTTGCCACAGAATTTGAGTAAAACAGTTATATTCATGGACTTTCATAAGTCAAAGCAAAAATGTAAACAATGTGCCAACGGGGTTTATAAAAAATTATGATTTACAGGACCATAAAGAACCACATTTTGTTAAACAACTTGAAAAGAGAAGATGCCCGAAGTACCTCCTACACATTGTTCGAATCAAAGCAATGATATATGTCGAGAATCCCCGTTCTTGGTTTGTTTCCTTCTTCAGGCATCAGATGATCTAATGTCAGCACCACAGGGCTTTCCCGGAACCCAAGTTACATCCAAACTTCTGAGATTTTGCAAGCAATTACAACATGTCCTTGATAAAATCAAGATTAAGCGTGTCCTTAACGATAAGGAACAATCCTAGGAAAAGAACAAGGGTTATCCCTGATGACATAATCCCCTGCTCTACTTCTAGAGGGAGCTTTCTCCCACCCCTAGCAGCCTCTATGAGGATGAAAGCCAAGGTACCACCGTCTAAAGCAGGTAGCGGAAGAAGGTTGATTACTGCAAGGTTGAGATTAAGCAAGGCTGCAAACTGATAGAGTCCATCAATATTCGACCTTGCAACTTCTGCCCCTACAGCTATGATTGCAACTGGACCTGAAACCTTACTAGCTGTCTGTGAGAAGTTTAGAACAGTCTGCTTTAAACTATCTAAAACATTAGATGACAAGCCCCAAAATTCTCTCCCAGTATAATTAAAAGCTTCAGAAACACTTTTAGGTTTAACTTTCGTAAACTTAACATTTGGCGATAATTGCACTCCGATTTTGCCTGTTCCATCATAATTCTCATCCGGTGTGATCCCAATTTCAAAATCCTGCTGTCCCCTCGCGACCTTAAGAACCACATTTCTTTTGGGATTCTGCTTAATCACATCAACAATCTCTGAAACACCATTAGGACCTCCTCTTGGCAATTCATTTCCGTTAACCTTAAGGATCACATCGCCGGCAAGCAACCCATCTCGGGAAGCAGCGGAGAAAGGGCGAACCTCGGGCACTAGCACCCCAGGATAGGCCTCTTGTACAGGCAAACCAACAGACAACACTTGAGTAAATATTATAAGATAGGCAAAAATAATATTGGCAACCACACCAGCTGAAACCACAATTATTCTATCCAATATTGGCCTGTTCTTAAGCAGATTCTTATCGTCAACTGGAATATCACTATCTGGATCATTATCTGGAAACCCCACAAACCCACCTAGAGGAAAAGCTCTAATAGAATACTCCACATTGTTTGCATTGAATTTAGCTAAAATTGGACCAAAACCAACTGCAAACTTACTTACATGGATGCCTTGGAGATAAGCAGCCAGGAAGTGACCGCTCTCATGGACAACAATTATGGCCGTTAACACAGCAGCCGCCTCCAAAACAGACTGAGCACTTTCAAAGTTGCCATAGTCGAACCCAGGAATCGCACAAGTCCTAAACTTGAACCTTTTCCCATGTGGGCACCTGCCATTTTCAGAGAAAAATCGATCCTTGCAGTGAAAACCAAGGTCTGGTGAAGAAAATGAGCAGCAAATGGAAGAAGATGGAGGTTTTGGGTGGTGGGTTTTGGGTTTTGATGGAAAATCAGATATGGGTAATTTGGAATTGGATAACTTGATGAGAGAGAAAGAAGAGGAGGGTGGAGAAGCTGAGAGATTAATGATCATGGTTTATTTTCTGTGGTTTTTTGGTAGGGGGTTGTTTTAAGAAGGTGAGGTTTGGTTTTGTGATGGAGGAGGGATTGGATAATTCATAA
>Dhingra_Pear_16_GATCAG_L001_R1_001_paired_trimmed_paired_merged_contig_31769 zinc metalloprotease [Morus notabilis]	GO:0016021	GO:0004222	GO:0006508
ATTATAAGATAGGCAAAAATAATATTGGCAACCACACCAGCTGAAACCACAATTATTCTATCCAATATTGGCCTGTTCTTAAGCAGATTCTTATCATCAACTGGAATGTCACTATCTGGATCATTATCTGGAAACCCCACAAAACCACCTAAGGGAAAAGCTCTAAGAGAATACTCCACATTGTTTGCATTGAATTTAGCTAAAATTGGACCAAAACCAACTGCAAATTTACTTACATGGATGCCTTGGAGATAAGCAGCAAGGAAGTGACCACTCTCATGAACAACAATTATGGCCGTTAGCACAGAAGCCGCCTCCAAAACCGACTGAGCACTCTCAAAGTTGCCATAGTCGAACCCAGGAATCACACAAGTCCTAAACTTGAACCTTTTCCCATGTGGGTACCTGCCATTTTCGATGAAAAATCGATCCTTGCACGGAAAACCGACGTCTGGAGAAGAGAAAGAGTAGCAAATGGAAGAAGATGGAGGTTTTGGAAGGTGGGTTTTGGGTTTTGATGGAAAACCTGAGATGGATGATCTGGAATTGGACAACCTGATGAGAGAGAAAGAAGAAGAGGAGGGTAGAGAAGCTGAGAGGTTAACGATCATGGTTCTGTTTTTCGGTGGTTGTCTGATAGGGGGTGTTAAAAAGGTGAGGTTTGGTTTTGTGACGGAGGAGGGATTGGATAATTCA
>Dhingra_Pear_16_GATCAG_L001_R1_001_paired_trimmed_paired_merged_contig_112741 zinc metallo ase [Medicago truncatula]
CATGTTCAGAATATACCATGTGAGCCTGAAATAAATAGAAGAACGGTATAAGGTCCCTAAAACCACAACACCGTGTAATGTCATCATGCATATACTACAAAAAGCTTCTGCAGACATATAATGTACCAACAAAAAATGCGCGCACACACTGAAAATGTAGAGTACATAACTATAAATAGCTGAGCAAGTTCATACAGAAGAGTTTTCTTGATACTTTCATATTTCCTGAAACCCTTGAGGTCATCTG
>Dhingra_Pear_16_GATCAG_L001_R1_001_paired_trimmed_paired_merged_contig_26308 zinc metallo ase [Medicago truncatula]	GO:0016020
ATATCCTAAATTATCTGCTTTTGCATCCAAGTCATCAGGATCAGGTTCATCCACATTATTCCTTGCTTGACCCCTGCTTTCCATAATATCCATATTATCAGAATCTGGTTCTTCACGAGACTCGGTCCCCGCTAACTCAGGTTGACAGATCATAGACTCACCGAAATCTTTTCCAAATAAGGTCCCGCTTCCCGTAAATTGTGAGGATGATTCATTAGTTCCCTGAGAATCATACCCGGAATCATCAGGATGTGATTCTTCATGTGCTACAGAGACACTATCATGAGAAACAGTTGCCATACGGTGATAAGCAGCAACCACTGATGCTGAACGAGCGCTTGGCAGCCGATCGGATATATTTCCTCCAAGCTTCTGAGAAGAATTACTTCTGTCTCCAACAATGAAGTCTTCTTCATACCGTTCCGGGTACCGCACTCCACTCAGTGTGTGACTTGTTGATCTCGTCCAATCTAAACTCTCAGCTTCTTGGTTCAACTGTTTATCCAAAGCATAAAAGTTCGCATCATGTTCAGAATATACCATGTGAGCAAGTTCATGCAGAAGAGTTTTCTTGATACTTTCATATTTCCTGAAACCCTTGAGGTCATCTGTTCGAAGACGCAGAGATATCTCCTCTCCATGGTTCTTATTGAAGCCGAGGATGCATTTGGGACTTATGCCAACATAACCAACAGGGGCCATTTCAGTCATGATTCCCACACGCCAACGATGCTTGTTCATGACAGAAATAATTCCAGGATCTGCAGCAAGCATGTGCATTCTTTTCAACGCCTCTGAAGCCGGAGGGTTCAACTCAATTCCTGGAAGTTGAAGTGTCTGGAATTCACAAAAGATATAAGGTCCTTGCGGAAGTTTCAGACTCTGAGGCCTGCCTGTCATCCGCTGCCTCAGTCTCTTTTCCTCTTCATCAAATCCAGCTATCCTTAAGTTTGCCTTTGCA
>Dhingra_Pear_16_GATCAG_L001_R1_001_paired_trimmed_paired_merged_contig_58535 zinc knuckle (CCHC-type) family [Medicago truncatula]	GO:0003676	GO:0008270	GO:0031072	GO:0051082
TTCATGTCAAATGTCGTCGCTTTGTTGCTCTGGACTCGCACTGCAATGGAGGCACAAGAGCGTCCGCTTCTTTCTTTTTCTTCGCTCCAACACAAGGACCAGTTGCAGTCGCAGCAGTATTACGTTCGTGCCCAGAGTCACTTCATCTTCAACCAACGACGACGCCGTCTCAGCCCCCAAGCCACCGCAGCTGGGTTATGATCCTTCCGAAGACTTATTCGGGCTCGAGGCCAATTCAAAGCCGAGGACTGTTAGTTTGGGTGCGCGCAAACCAAGGTCGTGGTTTGGTCCAAATGGGCAGTATATCAGGGAGCTGCCTTGCCCGAGTTGCCGGGGGAGGGGATATACTCCTTGTTCAGAGTGCGGTATAGAAAGGTCCAGATCAGATTGTTCACAGTGTGTTGGGAAGGGCATAATGACTTGTCGTCAGTGTTCAGGAGACTGTGTCATATGGGAAGAGTCGATTGATGAACGACCATGGGAGAATGCTCGCTCAGT
>Dhingra_Pear_16_GATCAG_L001_R1_001_paired_trimmed_paired_merged_contig_107574 zinc ion-binding [Medicago truncatula]	GO:0008270
CTGCCTCCGAACATAACTATGGGTTAAAAGGTCATTGCAATTAGATGGACCACCCTATTTCTCTACTGATTCATCGTGTCTCTGCATTATACTTTCCACAGAGACCCCCACATATAACAAAGACTGCACACGAAGAAGCAGACCCTCAGAGATACAAGGGGCAAACATAGCACGTGTTCCAGCAGCCATCTTATCTTGTGGACCATGGCATGGCCCTCCTTTCCTATGTACATGCTTATCCTGATTATATATGATAAGCGCCACTGAGGGTTCAGCAATTAATCGTTTCACAATAAAGTGGCAGGTACAACCTCTCTTGGTGTTCGGTCGACCAGCATTTTTCTT
>Dhingra_Pear_16_GATCAG_L001_R1_001_paired_trimmed_paired_merged_contig_128758 zinc ion-binding [Medicago truncatula]
GTCGACCAAGCACCAGGAGAGGTTGTACCTGCCATATATAACCAGCAAGGAGCGCCATGTCTTGGCGTATTACCTTTGCTATATGTTGTCTTCTCTGTAGAGACTATAATGCAGAGACATAGTGAATCAGTAGGGGAACAGGGTGCCCCATCTAATCTTGATGACCCTTTAACGCAGAGCTACGTTCGAAACACAGGAGAGGAGTGTTCGACGTTCTACATATGAATTGGATGCAGATGACGCAGTCAGCATTAGCATGGAGGCCA
>Dhingra_Pear_16_GATCAG_L001_R1_001_paired_trimmed_paired_merged_contig_3465 zinc ion-binding [Medicago truncatula]	GO:0008270	GO:0016874	GO:0008152
ATGAAACAGCTAGATCCAGAATCTGGGATGGAACATTTGGATCATGCTTGACAGCATCACGTCGAACATTCAACGACTGGAAGTAGTAAGATCGTGCAGATTTGAGGTCTCCGTCATAATATTTGAGATCTCCAATTTTATTAAGTGAAATAGAGAGTGTATGCATTATCTCCCAATCATTTCTTGGCAGTTTTGAAAGAAACTCAACACTCTCTTCAAAGTAACTGACTGCAGAACCAGCGTCTCCTGCAGCACGACAGCAGTCGCCAAGCATCCCAAGAACCGCTCCAAGCTGAGAACACAACTCTGATGTGTTACCCATCGTTTCTAACTGACCTCTGATGTCTTCTGCACAAAGACTAAGTCTAGATTTGGCACTTTCTATATTCTGGGCTCGGAATGCCCTCATGGCCTGTTGCACCAAGAAAGCCCCTCTCTCCAAAGACACGTCTTCGTATATAACTCTCTTGTTATTCTTATCCTCATTCTTGTTACTGTCATTTGTTGAATCCTGATTATCCTCTGCATTATGAGACCTCTTGATTCTGGCATGGCCTTCAATGAAGCGATCCACCAAACCCTGAAGATTCGAGTCGGCTTCAATCTTCTCAATGTCAGCTCCACACAAAGGACAGTCCTTGAAATTTGATATACAAGCTTGGCAGAAGGAGTGAGAACAAGGGACGCATTTGGCAGAGTCGAACATAAGAGCGTGGCAAATCATACAGCTGAGAGGGCCAAGCTTGAAGGTCTGAGAATCGTAACCCAAGGGGCATTTTGGGGGAATTGTAGCGGTGTCAGCTGAGGTCTCTTTCTTGCTTGGCTCTGATGGCCGACCGGCTTTCGCGAATGGGCACACTGGCGTCATCATCTTCTTCTTCTTCCTTCCTTCTTTCTATGGACTGTTCGAATTTTGTCGCTGCCCTTGCGATCTTGCTAAAGCTTTATCCAGCTCCAGGATACGACGACGTTTGGGTTCTGTTCGGTTGCTCTTG
>Dhingra_Pear_16_GATCAG_L001_R1_001_paired_trimmed_paired_merged_contig_13482 zinc ion binding [Ricinus communis]	GO:0005488
AGATATATGTACAGATTAACAAGGACAAATCTACTAAGTCAAGTGGAAGTTCTACTCCTTTGAGGTCCCCTCAAGGTCAAACTCCAATACCAAATTTTAATGCTGACGCTGCCGAAGTTTTGAAGTCCCTGCCAGAGCCACTTCGGGAATTCGCTTCGAAGTTTCCTCTTGAATTGGCTTCAAAAGCTGCATCATCCAGTCCGGTGTTTGCGGAGCTTGTTGACTGCTTTTCAAAGATGGGCCTGTCGTATTTGATTCCGGGTGCCCAGGTTCAGACTGCTGGAGATTTGGGCAAGCAAAGCGGCACCTCTAAGAGTCCTGTGGATCCCCCAGCTGCTTCTAAGTCAAATGATATGAAGGGTGATGGCAGGTCAGAACCCATCTCTGCAACTGAGGAATCAAGCACCAAAAAAG
>Dhingra_Pear_16_GATCAG_L001_R1_001_paired_trimmed_paired_merged_contig_13536 zinc ion binding [Ricinus communis]	GO:0032587	GO:0035091	GO:0046872	GO:1900027
AACAAAATACCAACTTTTCTGATTTCTTAAGAAATACTTTTTCAGTAAGTTTCTGGCTTTCTCCAGAATAAATGTATAATTTACAGATAGAAAACGACAAGGAATGATTATATACAGTGGCTCCAATAAGGTACATTTTCCCCCTTCCCCTGCGGTGGTCTCCATGTACACGATAAGTCCCAGAAAAAAAAAAATTCTTGGGCAAAGAATGGCAGCAACGAACCTTCACAACTGAAAAGCTTCAAGGCATATATGCATAGAATGTACAAACTTCAACGATTTGTTTCCTCATGATCGCCTAGAAATCTTCAGTGAACGATTTGGGGACACTGCTCGATCTTCTGATATAGATCTGCAAGAGCACGATAGAGCGTAGAAGCAGCAGGGGGTTGAGGCAACGAGCCAAGAAGAACTTCTGATGCAGTTATTGACTGGCTGCCATAAAATCGAGAATTCACTTTCGTGCGGGTGGTTACAATGCTACCTTCAAGTGAACATCCAACAAATGCACCTTTACTGCAGCTGTATGTATAACAAGCAGTGTAACCACCATCACCGGCTCGAAGATCAGCTTCAACTGCCCTTCCAACAATGCCAATTGCAGCACTCAAGCCAGCTCCAACTGATAGATGCACATTACCGCTGAATGTCTTTACAGCTTCACTTGTTCTCAAAATAATGATGAAGTCTGTCAACTCCCCTCCAGCCTGAGCTCCCCAGCCTAAACCAAATGTAGAAACAGCAGATGGTGGAGACCAGGAGCCATCTTCTCTACGAGCAATCACAACTCCTGTACCGATATGGTAGGTAACCATAGCTCCAACTTTCACAGCAGTGATTATTGCAAGGCCTTTTGCTTGTCTCAGAATGGTATCTGGAATTGACTTCTCAGGCCTTAGTGAACACACCTTCTTATAAGCACGAATTGCATTTGCCGCCTTGTATATCTCATACTCCATGGACTGTCCCCAAGGAATATTAACCCATGACCTCAAAGTACTAAGATCTGTAAGATCTTGGGTTGGCACCTGGGCTGCATGGCTTACTTGGTCCATTAAGTATGGCTGGACAGACTCTAGTCGTACACAGCATACATCACAGACTCGTTGGGGATC
>Dhingra_Pear_16_GATCAG_L001_R1_001_paired_trimmed_paired_merged_contig_24348 zinc ion binding [Ricinus communis]	GO:0032587	GO:0035091	GO:0046872	GO:0006914	GO:1900027
GAGATGCAGCCGGAACTAGCACTGTAGACAGGAGTAGAGGTTTTTCAGGGCCGTATACAGGGGCTCAGCAGCTTTTGGTCTGTCCACAGGTCCGAGTAGTATATCAGAAGTCGTCAAGTAAGGGTCACCATAAAACTGTAGATTGGTATCCATCCTAGTGGCCACAATGTTCCCTTCCAATGATACTCCAACAAATGCACCTTTGCTACAACTGTATGTATAGCACACTCCAGAACCTCTGTCTCCAGCACGCATGTCTGCTTCCAGCACTCTACCAATAGGTCCTGCTGCAGCACTACACCCAGCACCAAGAGAAAAATGCATGCGACTACAAAATGTTTTCACAGCTTTTAAATCATGAAGCACGATTATGAAGTCCATGAGCTCACCCCCAATCTGTGCACCCCATCCTAAGCCAACAGAAAATATGGATGACGGAGCAGACCATGATCCATCTGACCTTCGAGCAATTACCAAACCAGTACCAAGTTTGTAAGAGAGAAGCGCACCAGCTTTCGCAACCGTTAAGATTGCCAGACCTTTGGCTCCTCCGAGAACTGCTGCAGGTATGGACCTCTCAGGATTCAACCTAGCAACCTGGGAATAACTTCTCAATGTGTTGGATGCTTTGTATATCTCTTGTTCCATGGAAAACCCAACTGGAAGATTTAACCATCCTCTTGTACAAGTCCAATCCATGACATCGTGCTTTGCCGCTTGCGCAGCATTGCTGATGCTGTTAATTAGAATACCCTGTAAAGGATCTAGCCTATCATAGCAGGCATCGCAGACCCTCTGCGGATTCCTCTCCCTAAACTTGACAGGCAACAAGCACCTTCCTTTACTACATGTTCTGCAGAAAATGCCTCCACAGAACCGACAATGATGCCTCCCACGAGTAAGTGCAGTGAAAGTCAAAGTGCACTGCATGCA
>Dhingra_Pear_16_GATCAG_L001_R1_001_paired_trimmed_paired_merged_contig_2616 zinc ion binding [Ricinus communis]	GO:0032587	GO:0035091	GO:0046872	GO:1900027
ACTGCTTCACTTGTTCTCAAAATAATGATAAAGTCTGTCAACTCCCCTCCAGCCTGCGCACCCCAACCTATACCAAATGTAGAAACAGCAGATGGTGGAGACCAAGAGCCATCTTCTCTACGAGCAATCACAACTCCTGTACCGATATTGTAGGTAACCATAGCTCCAACTTTCACAGTAGTGATTATTGCAAGGCCTTTTGCTTGTCTCAGAATGGAATCTGGAATCGACTTCTCAGGCTTTAGTGAACATACCTTCTTATAAACACGAATTGCATTTGCCGCCTTATATATCTCATACTCCATGGACTGTCCCCAAGGAATATTAATCCATGACCTCAAAGTACTAAGGTCTGTAAGATCTTGGGTTGGCACCTGGGCAGCATGGCTTACTTGGTCCATTAAGTATGGTTGGACAGACTCTAGTCGTACACAGCATACATCACAGACTCGTTGGGGATCTGCAACACGGAACTTTGCCGGCATCAAACTCCTTCCCTTAGAACAGTCACCACAAAATATTCCTCCACAAAACCGACAGTGATGCCTAGAACACATGATTGGATGAAAGTGCACACCACAAAGCATACAAGAAGATGCAGAACTATCGGCCAACCATTTTGGGGGGTCAGCTTCAATGAGTTCTCTTACATTAGCAAAATTTGCATCTGTGAGTGTTTGGGCCATTTCTTTCCACGCTTGATCAAGGAGATTACCTGACATCCACGAAAGTTTACATCCGTACGTATCAGCTGAAGCTAATGAACCTACTTTCCCACGGGCTGCAAGCAACATTTCTACCATCACATCCCACATAGTCAGCTCCTTCTCGTCCCCAATGTACTGGCCCCAGCCCATGTCACTCTCGGGAAGGTATCCCCCATTAGAGTAGAAATCTTTGCCCCACTCATCATGCTCAGCTTCCCACATAGGCGGAACAGAAACAGGTATCCAAACCCCCGTTT
>Dhingra_Pear_16_GATCAG_L001_R1_001_paired_trimmed_paired_merged_contig_27020 zinc ion binding [Ricinus communis]
CTTTTTTGGTGCTTGATTCCTCAGCTGCAGAGATGGGTTCTGACCTGCCATCACCCTTCATATCATTTGACTTAGAAGCAGCTGGGGGATCCACAGGACTCTTAGAGGCGCCGCTTTGCTTGCCCGAATCTCCAGCAGTCTGAACCTGGGCATCTGGAATCATGTACGACAGGCCCATCTTTGAAAAGCAGTCAACAAGCTCCGCAAACACCGGACTGGATGATGCGGCTTTTGAAGCCAATTCAAGAGGAAACTTCGAAGCAAATTCCCGAAGTGGCTCTGGCAGGGACTTCAAAACTTCGGCAGCGTCAGCATTAAAATTTGGTATTGGAGTTTGACCTTGAGGGGACCTCAAAGGAGTAGAACTTCCACTTGACTTAGTAGATTTCTCCTTGTTAATCTGTACATATATCT
>Dhingra_Pear_16_GATCAG_L001_R1_001_paired_trimmed_paired_merged_contig_103951 zinc finger with UFM1-specific peptidase domain
CAGGATCGATATAGCACAACTGGTATTGTGGCTTTTTCAGTGTCAGAACCCCTCGTTTTACAAACTTCTGCCATCCTACCTTTTCTCTTAGTAATCTTTCCAGATCTGCCATTCTATGGCCAGGCTCTAATATTAAGAGATTGTGTTGCTGCACGCCATTACATTGACCCTTGACTGGAATCCCAACAATCATTCTCGAATGTCCATCGTGTTGGAAGTACAAGGGTCTGCTCAAAAAACCTCTCTACAAATTAGACCAAATTATAAAACGTAGTGGTTTAATGCATATTGCACTCTTGGTACTATAGCTACTCATCAAAACAGAAACTTACGTTTTGTCACTGACAATGACCTGATGATTGCCAGATTTGGTAGAATTATTATCAGAAAAGTAGTTCCAAATCCAATCAATGAGAACCTGATGACCCTTGCTTTTCCTTGTAAACTTATTTCCTGAATTCTCATCACTAGTTTTACCCATAGAGTCACCAAGTTGGATACTAGAACATCCCGACTTTTCAAGTCCACTGGAAC
>Dhingra_Pear_16_GATCAG_L001_R1_001_paired_trimmed_paired_merged_contig_47160 zinc finger with UFM1-specific peptidase domain
AATCAAATTGTCTTTCGAAGGCTCAGGCAGGCAAACCATAAAACAGTGAATGTCAAAGTTCTCTTTTAGGCTGCATTGATCCCAAATGTATCTCATCTGTCTCTTTCCTGTCTCATCGTATATAAGCGAACTATCCGTTCCTCTAGCCAAGAAACGACTGGAAAAGCTTCAATCCGGGTCTCAAATGTACAACAGGATCCTCTAGAATTCAAGAAAGACGCTTTCCATTGTCTTAAGCAACTCCTTTTCCTTCCCGCTTGCAATTCCAGGATCGATATAGCACAACTGGTACTGTGGCTTTTTCAGCGTGTGAACCCCTCTTTTTACAAACTTCTGCCATCCTGCCTTTTCTCTAAGCGATCTTTCCAGATCTTCCGTTCTATGGCCAGGGTCTAATATTAAGAGATTGTGCTGGAGCATCCCATTATGTTGACGCTTGACTTGAATCCCAACAATCGTTCTCGAATGTCCATCATGTTGGAAGTACAAGGGTGTTTTGTCACTGACAATGACCTGATGATTTCCAGATTTGGTAAAATTATTGTCAGAAAAGTAGTTCCAGATCCAATCAATGAGAACCTGACGACCGTTGTTTTTCCTTGTAAACTTATTTCCCGAAATCTCATCACTTGTGCTACCCATAGAGTCACCAAGCTGGATATTAGAACCTCCCGAATTTTCAAGTCCACTGGAACTTGCTTGAGTAGTATCATGATTCCTTACCAACAAATACCTATCCATCGGGCCACGAACCTGGATTGCTTTCCTCTTTCCGCCATCCTGTATTCTCTTTACCTCTTTCCCAAGACTTGAACCAGGAAGAGAAGGATAAAATGTTTCAAGTTCCTTGGGACCAAAATCCACTACCCTTGCTCGAAGTCCAAAAGAACGGAAAAGGGCAGCACATTCAGTAGCTCCAATCCATTTTCTTGAGCCATAAATGTTGTTAGCAAAATGATCAGAACCAAGTGTATCAAAACCCTTTTCCCAAGCAATCTCAAGCCACCTTTGAAGTGATGGGATATCAGGAACAAAACCTGAACCACCAAACAAAACCTCCCGAGCTTCTTGCCTTTGCACAAGCAAGTGGGAGCTAAGCATTTGGATGTTACGCCACCCGCAACCCCACCCCTTGTCCTCGGATTGAATGCTCTGAAAATGATCAATATAACCGGACACAATAGTGGTTGTATTTCTATGTTCTAACTCCAAACAGCCTCTGAGCAATGCCATTAAGCCACCTTCAATCTTGTGGAAAGTAGTCCTAGTCTGTAAAGCAATCAAGCAAGAAACTTTTTCCTCCATACTAATGTCTCCATCACATTGCCAACATGGTAATTCACCGATTGCTTGATTATTCATGGCTGATGGAGGTGAAGCAGGAGCGAGAGAAAGCTGTTGGGCAAACTCCAAATCCCTCGCCAGTTGCTCATCGACCTCATCATCCTCAACCTCCTCAAAGTGACCGTTGGCGTGCCTTTCAAGTTCGGCGGACAGAACTGTCAAATCACAGAACGGGCAACTCGAATAATCCATTGCTCGGATACGAGAGTATCGACCAAATACACAATTTTTACGGCGGCGGAGCTGCTGAAGAACGCCGAGGGCCTCCGCCGGTGCGCGCGCTTTGCTTTACTCTTGCTCGAACA
>Dhingra_Pear_16_GATCAG_L001_R1_001_paired_trimmed_paired_merged_contig_53881 zinc finger with UFM1-specific peptidase domain
TAGTGCCTAGCGTCTTTTAGAACCTGTCCATTGAAGGCATGTATTACACCGGAAAGCAATTTACATGCCACGTGATTGTGTCTGCCACCAAATCTTCCAGGCATCCCCAACCCCTCCAGCACTCTTTCCATGCTGCCCGATTGTGTCAGCCACCAAATAACCAATATGTCCCAGATTACGAGCTGGCCAAACATCACAGCTCCCTAGCAGCTGAAGAGTAGGAAGATCTGAATCCCTGACCTCTCTAGCACTCTTGCACATACAAAAGCTATTAAGAGTAACGCATTTCCTCAAAGTCAATCTATCATTCGTCAAGACCATTTGTACAGAACAAGTCAACAAAAAAACTGCAACTGCAATATCTTCAGAAATCAAATTGTCTTTCGAAGGCTCAGGCAGGCAAACCATAAAACAGTGAATGTCAAAGTTCTCTTTTAGGCTGCATTGATCCCAAATGTATCTCATCTGTCTCTTTCCCGTCTCATCGTATATAAGCGAACTATCCGTTCCTCTAGCCAAGAAACGACTCGAAAACCTTCTATCCGGGTCTCAAATGTACAACAGGATCCTCTAGAATTCAAGAAAGACGCTTTCCATTGTCTTAAGCAACTCCTTTTCCTCCCCGCTTGCAATTCCAGGATCGATATAGCACAACTGGTA
>Dhingra_Pear_16_GATCAG_L001_R1_001_paired_trimmed_paired_merged_contig_78508 zinc finger with UFM1-specific peptidase domain	GO:0016021
ACCCTTGTACTTCCAACATGATGGACATTCGAGAACGATTGTTGGGATTCAAGTCAAGCGTCAACATAATGGGATGCTCCAGCACAATCTCTTAATATTAGACCCTGGCCATAGAACGGAAGATCTGGAAAGATCGCTTAGAGAAAAGGTAGGATGGCAGAAGTTTGTAAAAAGAGGGGTTCACACGCTGAAAAAGCCACAGTACCAGTTGTGCTATATCGATCCTG
>Dhingra_Pear_16_GATCAG_L001_R1_001_paired_trimmed_paired_merged_contig_119915 zinc finger partial [Vitis vinifera]	GO:0046872
CCATCGGGCTCTGCACCTCCTGCTCTCCGGAGAGTTGACTTTTCTTGTCCCCGCCGAACCCTGGCCAGAACTCCGGCAACGCCGGCATGTTTAGGTCAAATCCGCGCTGACTCTGATGACTTTGACTATGGCTGGAAGCCCCCGCACCGCCGCCTTCGGAAGTAGTGACAGCGATGCCGCCGTCGTAGTGGCAGCGCTTGTGGCC
>Dhingra_Pear_16_GATCAG_L001_R1_001_paired_trimmed_paired_merged_contig_98518 zinc finger matrin-type 2 [Musa acuminata malaccensis]	GO:0046540	GO:0003723	GO:0008270	GO:0000398
AAACCGAACAGTAGTATCCAGCCTGAAAAAGAACAGAATTAATCATATTGTAGCAGGGGAAACAATATTGAGAAGACAAGACTAGAAAATGACAAATCATATCAGATCAAGTACAAGATACCATAACCATATAGAGAAAGTACTATATATGCTAACGTTCTTTTCACAAAATGAAATTTATATCAACATAATGCTAGAAAGGTGAGTGGTAGACCGTAACCAAGGGGTTAATTATTGCACTCAAATCTTGGCTACAAGAGCAGTAATCCAGCCTGCTGGCTTAAGGGTGCTATCGGAGTAACAACCTGTGTTTTCCCCAAGCGAGACTCGAGATCCACTTCGTAATCCCTGTGCTTCA
>Dhingra_Pear_16_GATCAG_L001_R1_001_paired_trimmed_paired_merged_contig_29182 zinc finger matrin-type 2	GO:0046540	GO:0003723	GO:0008270	GO:0000398
CCGGATGCATTATGAATCTTGGCGTAAAATCTCTTCCATTTTCTCAAATTCCACCAACATTTTGAAAGTACACGAACCTACATTTTGTACAAAAACGAACGCCTAAATTCGTACGATACGGTCGCTAAAGAACAAAATCAGATACATAAGAAACAACTCAGATTAACAAAAAAAAAGCTGTGAAAGTTGAACTGGCATGAAATGATCACTTCTTGGTTGAACCAAATCCACCAAATCCCATCATAGCTGCAACGTCGGGATCAATTTCCGTTTCCTCTTCGACTACCTTCTCTTTCTTCTTCTCTTTCTTCCTTTCCCGACGCTGGCGCTTCCGCTCTTCCTCTTCTTGCTGCTGCTTCAGGATCCGCTCATCAAGATCTTGCTCTGTGAAAGTTCCATCAGTTTTCCGCTTCTTGAGCTTTTCAAATCGCTCCTGAACCTGTTGGAGTGATGCCCGCTCTACCCGCATAGACATACCCAAAGCTC
>Dhingra_Pear_16_GATCAG_L001_R1_001_paired_trimmed_paired_merged_contig_8576 zinc finger matrin-type 2	GO:0046540	GO:0003723	GO:0008270	GO:0000398
CTAAAAAAAATACTTCAACCATCTAAAACATCTCTAGAGGAAGGCACTTGGACTTAACACATCATGAACAATCATAGATTACTGCTACGACGAAAGATCTTGTACGTTGTGGTTTGTAACATGTTATTCTTCATTCGATGTTGTGTAAGATGACCGGCGATTGCCTCGGTTCGGAGTCAGAATTACCGAACCGAGATGACCGGTGATTGACTGGTAACATTAAAACAAATTGACAAGCTTCAAATGCTATACCAGAAGAAAGATGAAGCAAACCCAGAAGCATTACGAATCTTTGCGTAAAATCTCTTCCATTTTCCCACGAACCTACGTTGTGTACAAGTCCGAACGCCTAAATTGAGTGGTTCGTATGGTACAGTGGGTCACTCAGGAACAAAATACATATATAGAAACCACTCAGATTCGAAAAGAAACTGTGAAAGTTGAACTTAGCTTGAAATGATCACTTCTTGGTTGAACCGAATCCACCAAATCCCATCATAGCTGCAACGTCAGGATCAATTTCGGTTTCCTCTTCGACTACCTTGTCTTTCTTCTTCTCTTTCTTCCTTTCTCGACGCTGGCGCTTCCGCTCTTCCTCTTCTTGCTGCTGCTTCAAGATCCGCTCATCAAGATCTTGCTCTGTGAAAGTGCCATCAGTTTTCCGCTTCTTGAGCTTTTCAAATCGTTCCTGAACCTGTTGGAGAGATGCCCGCTCCACCCGCATAGACATACCCAAAGCTCTTTGATGTTTCTTGCCATTGATATGATCCAAGTAGTTTGCAGAATCTTTTACAACACACTCACAAACCGAACAATAGTATCCAGCCTGCTGGCTTAGAGGTGCTATTGGAGTAACAACCTGTGTTTTCCCCAAGCGAGAATTGAGATCCACTTCATAATCCCTGTGCTTCAATGGCTTCCTTTGCACTGGCGGGCCTTTCGATTTGGATTTATGCGGTCCTCCCTCCTCCTCCTGTCTTTCACGCTCACGAGCTCGCTCCAAGAACTCTTCTCGATCGAATTTCCTTCTGAAAGTATTATCTACTCCAGCACCATTATTGCCGGCCATGGATGCGCAGTTCAATCTTTGAGCTAATTTGCAGTTTGGTCCTTGAAGGATGCAATTGAAATTTCGGGAATCTCCGGGAGGTGGAGATTGGAGAGAGGGCTAACCAGCAGAGGTGTCGAATCCCCAACGTTCTGAAGCAAAAAGGGAAGAAGAAGAAGAAGCGAAAGACGGACGCGAGGAATCCGAGCTCAAAAGTTC
>Dhingra_Pear_16_GATCAG_L001_R1_001_paired_trimmed_paired_merged_contig_109826 zinc finger family [Populus trichocarpa]	GO:0005622	GO:0008270
AGAGAGTGGCCTCCGCCGGTCACCAAGTCTCATTCCTTCAGGAGGGTCGGTTTGCTGTGAACTGTGCAACTCAAGGGCTTCATTGTATTGCCTAGCAGACGATGCATTTTTGTGCAGGAAATGTGACCGATGGGTTCATGGGGCTAATTTCTTAGCACTCAGGCATGCCAGGTGGTTGTTGTGCAACACATGCCAGAATCTTACGCGAAGATACGTCGTCGGGATTGCAGTTAAGGTGATGCTTCCGACCATTCTTAGTCGGGTACATAGAAACCGGTGTGATTCAAAT
>Dhingra_Pear_16_GATCAG_L001_R1_001_paired_trimmed_paired_merged_contig_11235 zinc finger family [Populus trichocarpa]	GO:0008270	GO:0061630	GO:0000209	GO:0042787	GO:0043161
TAGTAAATTAAACGACATGAATGAATCTGGACAGAAATTGAAAAGTCTGAAATTTATTAGACTTTAAAAATGTTATTTTGGGAGTTTAAACAACCTCGAATGGCCTTAAACACGACGGGCTCATATTATAACCATGAGTCTTGTTCTTCTTGCGATTCTCCTCAAAAATGACATATTACGCTCAATTCTAGCACGAAAATATTTTTTGTTACTTTTTATGTCGTCATGTTGATTAAATCTGATATAGCCCGAGTTTAATTCTTCTTTCCAAACTCCTCAACATTTTATTTTCTTGATATTTTTTCGTCGGAATTCTTGTCCTACATCAAGATTAATGTGTGGAATTATAATCTCCCACTAATTTGCATAAACTATTTACTCACACAAAGACTACTTGGCAACTATTCACTTTAACAAAAACATATGGTAACCAAACAATTAGCACCACAAAGTTAATTGTTCAAACTTCAAACCAACTCTACAACTGCAACTGCAAGCTCAATCTGTATTTTTCAATTTTCATTTTCCAAATTACCAATACAATTACTAGGAGATAATCTCCGTTCTGCAACAGGGGCAATGGGCATTGTTGTGAAGCCATGGAACCATGCAACCAGAGTGGAACCTATGGGCACAGGGCAGGTGCACCAGGGCCTCACCTGGCCTGAGCCTCTCCAGGCAGACTGCACATTCATCCTGGTCCGATGACTTCCAGGTCAGCTTTGACCAGCTGAACTTCTTTGACCCACTTGTACTACTACTACTACTCTTGTTTGCTCCGTAAACTTCTTTCTGCAACTCCCCAAGCACCACAGATGATCTTCCTCCTCCATCCACACATTTCAGTCCCTTGTTACCACCATTAGTATGCCTTTTGGGTTGTGGTTTTCTTTGTGTTCTCAGTCTTTCATCTAATCTCCCCTTGGCTTCTCTGGCTTCCACTCCCAGCTTCTCATCCATGTATGCTTGGTTCAGTATGCTTCTTTGCAGTGAAGAGGTGGAGGTGTGGTGAGAATCATGGTTGCTAGCATACAAACAGAAAGAAGACCGCCTGGTGCTGCCATGGATGCCGCCGACACACGGTGACTCTCCGCTCTGATGGACTCGTCTCCTCCGAGCGCATTCCACACCAGGAAGCATTCCAGCCATTAATTTCAACCTCCAAATTACAACAACTCAAAACCCGACAAAGAAAACGAGTGTAGCTCTATATATATGTATATATTTCTCTTATAAATGATCCAGTTTTTCCACCATGAAAAGCTGCTTGGTCCATTGATGGTTGTATATACAATCTGCATCAATCATCTTCATCTCTCTCCTCTCAATTATGTATGAGTGAAAACCGTTAAAGTTTCAGAGACAGTTCAACGGCGTGCTACTGGTAAAACAAAAATAAATAATGTTGACTGCAGTCAGGTTTTCGATGTGGGACTATATTCTTCGACGAAAATGAGCAAAAGAAAAGCAAAAGATGAGGAGACAAAACAAAACAAAGAAAAGGTGAGAGAAATGGGATGGAAAGGTTGAGGGAGTTTCAGTGCAACTTAACCGAAAGGTTCAACCAAGTACAATAGGTGTGCGTCGAATGAGACAGTGGTGCTGCGTGTTGCTAAGAACTGAAAACCTGGCACTTATTAAGGGACAAGGGTGAGCCACGTGATCAACCAAATCTCTTCTTGTAATATTTCTTTGGGCTTTCTAGTAACTAAAATGTCTTTTCTTGGCTGCACCAAGTGAATGGTTTTGTTGAGTACTTCACTTCTTCTGTGTTTCTGTTTAGGTAAGGAGAAGGGTAGTGAATTTGCACTTTCTTTTATGCACTCTTTCAATGAATCAAGTAGAATTGGTGTGGGGGGGAGGTGGTGAAGTTTGGCTTCAATGAAACAGGTGTTTTAACTATTAAATTTTATTTCATAAATGTGAGTAGAGCAGTCTGATCATCTAGATGGTCAGACACTCTC
>Dhingra_Pear_16_GATCAG_L001_R1_001_paired_trimmed_paired_merged_contig_11289 zinc finger family [Populus trichocarpa]	GO:0008270	GO:0061630	GO:0000209	GO:0042787	GO:0043161
GTGTCGGCGGCATCCATGGCAGCACCAGGCGCTCTTGTTTCTGTTTGTATGCTAGCAACCATGAATCTCACCACACCTCCACTTCTCCACTGCAACGAAGCATACTGAACCAAGCATACATGGATGAGAAGCTGGGAGTGGAAGCCAGAGAAGCAAAGGGGAGATTAGATGAAAGACTGAGAACACAAAGAAAATCACAACTCAAAAGGCACAATAATAGTAACAACAAAGGACTGAAAAGTGTGGATGGAGGAGGAAGATCATCTGCGGTGCTCGGAGAGTTGCAGATAGAA
>Dhingra_Pear_16_GATCAG_L001_R1_001_paired_trimmed_paired_merged_contig_11290 zinc finger family [Populus trichocarpa]	GO:0008270	GO:0061630	GO:0000209	GO:0042787	GO:0043161
TGTGTCGGCGGCATCCATGGCAGCACCAGGCGCTCTTGTTTCTGTTTGTATGCTAGCAACCATGAATCTCACCACACCTCCACTTCTCCACTGCAACGAAGCATACTGAACCAAGCATACATCGATGAGAAGCTGGGAGTGGAAGCCAGAGAAGCAAAGGGGAGATTAGATGAAAGACTGAGAACACAAAGAAAATCACAACTCAAAAGGCACAATAATAGTAACAACAAAGGACTGAAAAGTGTGGATGGAGGAGGAAGATCATCTGTGGTGCTCGGAGAGTTGCAGATAGAAGTGTATGGAGCTACAAAGAGTAGCAGTAGCACAAGTGGATCAAAGAAGTTCAGCTGGTCAAAGTTGTCCTGGAAATCATCAGACCAGGATGAGTGTGCAGTCTGCCTGGAAAGGTTCAGTCCAGGTGAGACCCTGGTGAACCTGCCCTG
>Dhingra_Pear_16_GATCAG_L001_R1_001_paired_trimmed_paired_merged_contig_14383 zinc finger family [Populus trichocarpa]	GO:0016021	GO:0008270
GTGCATTGATCCACATATCTCACAGGTTTTGTTACCCTTGATCTTGAACCAAGCCTCAGCACACTGCTTGTGGGCAGCAGCCAAATCAGCCTTACAAGAACACCCCAGCTCAATAGGAATCCCAGATTCATGATTCGTTGCATCCATGCTCAGGTGACAAATCCTGCAATCCCTCTCCACTTTCGCCACGTGCATCTTCACCTCCTCCAGATCCACCTCAACCGAACCCTCCGACACAGAGGATTCCCTCTCCACAATCTCAGACCCTGACTCACTGGAGCATCTCCCCTCCTGGTCCTCCGACCCCTGGGAGCCGGAGTCAAAGTAACTACTTCGACCCGTGGCGGCGCTGCGGCGTCCCACTTCCTCCTCCTCCACATCAACAACCACGTGGGATTTGTCTGCGGCTGCCATTTGCAAAACCCAGAGAGAGACTCTTCATGTAATGGCTCTGTGCGGCCGTGATCATCAACGCCCACAGATGTTGAAGAAGCTCTCAACCCAGTAGGCAGTCGGTTTCTTAGATTTTCAGCAACTGGGTCCTGTCGCAGTAGGTAACCCCTCCCTCTCTCTCCTAACTCCCTCTCCGCACTCTCAGCGTCGGTGAGCAAGGAAATATCTTTTATATAGAATA
>Dhingra_Pear_16_GATCAG_L001_R1_001_paired_trimmed_paired_merged_contig_18172 zinc finger family [Populus trichocarpa]	GO:0005634	GO:0005667	GO:0000977	GO:0001085	GO:0001228	GO:0003682	GO:0008270	GO:0006366	GO:0030154	GO:0045944
GTTGTGCAATATAAGTTATATTACAGCCTGTTTGTCAACCTATACAAAAAGCCCACCCGAATTTCATCCCTTAAAAGAGTTTCAGGTTCAAAGAGGTAAAGGGGAATAAGAGAGCAACCATTAAACCTCGTTCACATGTCTTTACCATTCAAAATACACGAACCCTGTCATTGCTTTTGGCCGAAGGGCGTAAGGTACCTACATGGTTCTATTCATCGACATAGCATATGACATTTTCAAGCTTGTCAGGGATGGAGTACATGTGGGTATATCGAGCTACTACTAGTTGCCTGTGGGGCACCAAAAATCATGGCTGGGTGAAGGAGCTCTGCTTGGGCGAAAGAACCATTGGATGGAACATCCAGGAGGAGATCCTGGTCAGAACTTTCATCGACAAAATTCATAGAATCCATTAGGAAAGAACTCCCATCAGGAGGCAAAGCAAATAGGCTTTTTGGACTAAAGCAAGAACCTCCATCGTAGTCCATGAGATCCTTGTTTTCATAGCTACCCTTCATAATTATCCTTTTGGGGCTTTTCATCATCTTTACATCTGGTAAACTTTGAGTCTCATTGTCCTGCAGTCTCTTGACATGTCGAAAGTTACTAGATGCCATGTTAGGCGCAGAAACAATAGACTTTCCATAGCTAGTTTTATACTTCTTGAGAAGATGATAGCGTTCAACCCATTTAGATTTTGAAGAATTGGACAATGCAAGCCTTTTCAAAGTCTTACAGTCTTCAGTTTTAGCCCCGGGGAAGGAGATATCAAAGACGCCTTCTGCTAGCAGTTGCTGAAAGGAAGTCAAGTTCTCTATGAATTGAGGGCTATCAAACATACTTTCGAGGCTATAAGGAAATTTAATAGCATCAACTGGAGGTAGATGTTTCAGTAATTGCTGTTGTTCCTCATTTGTTAATTGCCTCGTAAACTCTTCAAAATTTAAAATATCATTTAAATCTACATGACACAGCGGTGAATTATGGCTTCCCAAGATTTGCAAGTTGTCAAGTTGAGACTTTTCCCTTTTCATTGGCTCATGTTGCATCCATTGTCCTGAAAGATTATTCATCCTTCCAGATACAGTACTGGCCATATTGACACCCTTGTTATTATTATGTACAAAAAGGGTTGCAGAATGGGAATAAGCCTCATTTGCATGGCACTGCTTATTATCAACCGAAATCGAGCTAGCTTCAGATTCCTCTTCTCGTGCTATTGAGTTGGGATGCCTAATGAGAACACTTCCATGGCCTATCTCAACAGAAACCATTGGTGTTTCACTCTCAAAAAGCAGATCCTCTTCAGAGGACCCGGAGAAGTAGGAAGACTGTTGTTCATGTAAAATGGTATACAGATCCTTTGTGAGCTTTTCAACAGGAGATGGCTTAGGACGGCCTACACAGGTCCTTTTCCTAGAAGGTACCATCGAATCCCATACCATTGACTGAGCAGGACCTGTCAAATCACTAGCATCTCCGCTGCCAAATTGTGCACAGCTCTCAGAGTTAGACACGGCAGACCCAGAACTGGACCTATTACTTGTATCTTCTTCAGTTAACTTTCGGAAACCATGGGAATAATCAGAATTAACTCCTCCAGCCACCACACTCTCAGGATTCTGCTTTCTTTTGACCAGTTTTATTTCTTTGTTTTTGTTTACAGATATGCTCTTCACCCTAGAAACTCTGTGATCTTCATAATCATCAGGTTCTGCTCGAGCATGTAGAGGCGTGTAATTTACTAGCGTTCCCTTAGTCCTCCATCGAGAGCCCAACTCAAAGAAACAGTGAGCTTTTATGCAGCAAACCCAGAGCGAGATTTTGCAGAAGAAAGCAAAAGCCAAAGGACCCAGGAGAATTTTATGTCTTTTAGTCCCAGAAATTCACAGAAAATAGCAGAATATGGAAAATTCAGGGATTTTATAGATGGGTTTTTAGCTGGGCATCTGTACAATCCAATGGAAGAGAAAAGATCATTACAGGAATCTCATAAATGGGT
>Dhingra_Pear_16_GATCAG_L001_R1_001_paired_trimmed_paired_merged_contig_19422 zinc finger family [Populus trichocarpa]	GO:0046872
GCCCATTCCTAGAAATAGGCCCCACGGCTTGACGGTACCTTGAAGATGTTTCAATATCTGTTGCACTTAATGATTCAAATGAATCAGCAATCGGATCAATATCGCCTGTATCCCCAATATCTGGAGGAACTTGCAGTCTGGAGGATGAAGGATCATCGTATGTTCTATCAGCATGAGCAGTCTCCAAACTTGCTTGAACAGCAATAGAAAGTTGATTTTCAGAAGAATCGCGATGAAATGCCAGACCTCTTCCACCTCTTCCACCTCTTCCGCCTCTTCCACGTCGATGATCTTGTTCACTACTTCGTTGATATCTGA
>Dhingra_Pear_16_GATCAG_L001_R1_001_paired_trimmed_paired_merged_contig_19423 zinc finger family [Populus trichocarpa]	GO:0046872
GCCCATTCCTAGAAATAGGCCCCACAGCTTGACGGTACCTTGAAGATGTTTCAATATCTGTTGCACTTAATGATTCAAATGAATCAGCGATCGGATCAATATCGCCTGTATCCCCAATATCTGGAGGAACTTGCAGTCTGGAGGATGAAGGATCTTCGTATGTTCTATCAGCATGAGCAGTCTCCAAACTTGCTTGAACAGCCATAGAAAGTTGATTTTCAGAAGAATCGCGATGAAATGCCAGACCTCTTCCACCTCTTCCGCCTCTTCCACGTCGATGATCATGTTCACTACTTCGTTGATATCTGA
>Dhingra_Pear_16_GATCAG_L001_R1_001_paired_trimmed_paired_merged_contig_22667 zinc finger family [Populus trichocarpa]	GO:0005622	GO:0008270	GO:0009416	GO:0044699	GO:0050794
GATCGATCGATTTTCAAGAATTTCGGATTGTGAATTGTGATCTTAAAAAAATTAGGAAAAAAATACGAAATTACAAAGTTAATTTAATCCTTTCGCCCCCAGCTGGTGCCTAATTAAATGTTATATTGACTAATTAATCACCATCATAATTGAGTCTTGACACTTAAGAGTTCACACGCGTACATTGCACTCGCACGTGCGAAAGGACTCCACACACTCAAGTCTCAGCACTCTGCCCAGCCTTCCTCCAGATCGTCCCGTCGTGCGCGCCTAATTCTCAGCTCACTCCCGAGCTTAGCTTCAACGGCTAGGATCAGCTTAGCCGGCACTCCGGATAGCACCTCGACCCGTCTCAGATTCTGACACGTAGAAACCGACCTATCCCCGCGGAATCTCAACCCGAACCAAAACGACGCCGCAAGGGATACTCTCAGAGGCACACCCGCCAACCGCTCCAGGCAAAATCCCGAGGCATTTGACGCCGTTGAAACCACCGCAGCCGCCAAATTACCATTCACCCCAACGTTCTTACACCAATTTACGAAATTACCCTCCGCTCTCGCATCCACTCGCCTTGAAGTTCTTGCTCGAGCACTCCGTACGCTATAATTTCTCTTGGCGCCGGAGAATTTGCACAGCATATTCCTCTTCGCGCCGGGGAATCTGTACCGAGTATTTGAACCGGAAACCTCCGTCACGGAGTCCTCGGATTTCGGATTCTCGTATCCGGTCTTTGTGGTCCCCATTTCTGTGCTGGATATGCAGGCGGAACAATCCGACGATGACGACATGGCGTCGCCGTCGCAGTCTCCGGAAAAAATTTCAGGCGAGCAGGAGGAGCAGAGAGAGTGATGATCAGGGGTTTCGGCGACGGATTTGCAATTAGAGCAGAGAGGGTGGCGGACGTGGCGGGCGACGAGGAAGTTGGCCTGGTGGACGCGGGCGTCGCAGCGGGAGCAAAGGAAGGCGGAGTCAGAGGGGCAGTAGAAAGAGGCTTCCTGGTCGCAGAGTTCGCAAGCCCGGAAAAGTTTCTTCATTTCTTGATTTCCGGCGGAGAGCAGAAGAGGAATGGAAGTTGGGAGACGATTTGGGAATTCGGGGAGGTGGTGCGGTGAGAGGATATGTGCGTGTGGCGAGGGGGATTATATGGAGAGAAATGCGGTTACGGAGGATGAGAAGGTTGTGTGTGAGTTGAGTGTCTGTATTTTGGCTTAAGACTTCCTCCTCAAACACTCAACTCGGTCTCTGTCCACATACTAAAACCTCCTCCTCTCCCTTTATATATAGAGACTCGTGCTGATAACGTGTTATAAAAGGGTTAAAGTTTGAGAGAATAACCTTTTAATGGTAGGTGCAAGGTAGA
>Dhingra_Pear_16_GATCAG_L001_R1_001_paired_trimmed_paired_merged_contig_22668 zinc finger family [Populus trichocarpa]	GO:0044424	GO:0008270	GO:0007165	GO:0009639	GO:0071482
CCGAGCTTAGCTTCGACGGCCAGGATCAGCTTAACCGGCACTCCGGAGAGCTCCTCCACGCGTCTCAAATTCTGACACGTAAAAACCGACCTGTCCCCACAGAATCTCAACCCGAACCAAAACGACGCCGCGAGGCACACTCTCGGAGGCACACTCGCCAACCGCTCCAGGCAAAATCCAAACGCATTTGACGCGGTCGCAACCACCGCAGCCGCCAAATTACCATTCACCCCAAGCTTCTTAAACCAATTTACGAAACTGCCCTCCGCTTTCGCATCCACGCTCCTCGAAGTTCGCGCTCGCACCCTCCGT
>Dhingra_Pear_16_GATCAG_L001_R1_001_paired_trimmed_paired_merged_contig_2362 zinc finger family [Populus trichocarpa]	GO:0016021
CGTGGCTTGTTAGCGTCCTTGACCGGCTCCGCCACCTGGGTGCTGGTGCTAGCGTGGCGGTTCACAATCTTCTCCTCCTCGAACGGGATCTTCGGATGCCGAGCTTCGTGGTGAATCTTGATCGACTTCACGTCCGGCGCCGTAATCTTACAGTGCGGGCACTCCATCTTCGCGTGTCCTCCCTTGTCTTGTCCGGTCCGGTCAGCTATCCCGGCCTTCCCGCCGCCGCGGTTGGTGGTCGCAGCATCGATCTTGGCGGCGATCTCCTTGGCCGTGTG
>Dhingra_Pear_16_GATCAG_L001_R1_001_paired_trimmed_paired_merged_contig_2363 zinc finger family [Populus trichocarpa]
AACTTTCTCCTCCTCGAACGGGATCTTCGGATGACGAGCCTCGTGGTGAATCTTGATCGACTTTACGTCCGGCGCCGTGATCTTGCAGTGCGGGCACTCCATCTTCGCGTGTCCTCCCTTCTCTTGTCCGGTCCGGTCAGCTATACCGGCCTTCCCGCCGCCGCGGTTCGTCGTGGCAGCATCGATCTTGGCGGCGATCTCCTTGGCCGTGTGCTTCTTGGGCTTCGCTTTGCCTGTCATCTTAGTCGATTTGATCGGACGGCGGAGATGAAAACCCTAACTCTAACAGTCCGACCCTCGGACGGAGAGGACCTTAACCTTATGAGAAAGAGAGACGATGTTTGTGGCCCTTTATATATATAGGGTTTATCTGTTTGGTGTACTCAGACGTATGCGAGCTCGGGTGACGTGGTCGTATTTCATTGGTCCTTATG
>Dhingra_Pear_16_GATCAG_L001_R1_001_paired_trimmed_paired_merged_contig_27848 zinc finger family [Populus trichocarpa]	GO:0005634	GO:0005667	GO:0000977	GO:0001085	GO:0001228	GO:0003682	GO:0008270	GO:0006366	GO:0030154	GO:0045944
CTGTTTGTCAACCTATACAAAAAAACCCACCCAAATTTCATCCCTTAAGAGTTTCAGGTTCAAAGAGTTGAAGGGGGAAAAGAGAGCAACCATCGAACCTCATTCATGTCTTGACCATTCAAAATACATGAACCCTGTCATGGCTTTTGGCCAAAGGTGTACGGTACCTACATAGTTGTATTCATCAACATAGCATATGGCATATCCAAACTTGTCAGGGATGGAGTACATGTGGGTATATCGAGCTACTACTAGTGCTTGCCTGTGGGGCACCAAAACTCATGGCTGGGTGAAGGAGCTCTGCTTGGGCAAAAGAGCCATTGGACGGAACATCAAGGAGGAGATCCTGATCAGAACTCTCGTCAACAAAATTCATAGAATCCATTAGGAAAGAACCCCCATCAGTAGGCAATGCAAATAGGCTTTTTGGACTAAAGCAAGAACCTCCATCGTAGTCCATGGGATCCTTGTTTTCATAGCTACCCTTCATAATTATCCTTTTGGGGCTTTTCATAATCTTTGCATCTGGGAAACTTTGAGTCTCGTTGTCCCACAGTCTCTTGACATGTCGAAGATTACTAGATGCCATGTTAAGCCCAGAAACAACAGACTTTCCAGAGCTAGTTTTACATTTCTTGAGAAGATGATAGCGTTCAACCCATTTAGATTTTGGAGAATTGGACAATGCAAGCCTTTTCAAAGTCTTACAGTCTTCGGTTTTTACCCCCGGGAAGGAGATATCAAACACGCCTTCTGCTAGCAATTGCTGAAAGGAAGTCAAGTTTTCTCTGAATTGAGGGCTATCAAACATGCTTTTGAGGCTGCACATACTATAAGGAAATTTAACAACATCAACTGGAGGTAGATGCTTCAGTAATTGCTGTTGTTCCTCATTTGTCAATTGCCTCGTAAACTCTTCAAAAGTTAAAATCTCATTTAAATCTACATGACGCAGTGGTGAATTATGGTTTCCCAAGATTTGAAAGTTGTCAAGTTGAGACTTATCCCTTTTCAGTGGCTCATGTTGCATTCCTTGTCCTGCAACGTTATTCATCCTTCCAGATACAGTACTGGCCATATTGACACCCTTATTATTATGTACAAAAAGGGTTGCAGAACGGGAATAAACCTCATTTGCAAGGCACTGTTTATTATCAACCGAGATCGAGCTAGCTTCAGATTCCTCTTCTCGTGCTATTGAGTTGGGATGCCTAATCAGAACACTTCCATGGCCTATCTCAACAGAAACCATTGGCGTTTCACTCTCAAAAAGCAGATCCTCTTCAGAAGACCCGGAGAAGCAGGAAGACTGTTGTTCATGTAAAATAGTATACAGATCCTTTGTGAGCTTTTCCACAGGAGATGGCTTAAGACGGCCTATACAGGTCCTTTTCCTAGAAGGTACCATTGAGTCCCATACCATCGACTGCGCAGGACCTGTCAAATCACTAGCATCTCCACTGCCAAATTGTGCGCAGCTCTCAGAGTTAGACACGGCAGACCCAGAACTGGATCTATTACTTTTCTCTTCTTCAATTATCTTTCGGAAACCATGGGAATAATCAGAATTAACTCCTCCAATCACCATACTCTCAGGATTCTGCTTTCTTTTAACCAGTTTTATTTCTTTGTTTTTGTTTACAGATATGCTCTTCACCCTAGAAACTCTGTGATCTTCAATATCATCAGGTTCTGCTCGAGCGTGTAGAGGAGTGTAATTTACTAGTGTTCCCTTAGTCCTCCATCGAGATCCACATGCATTGCAAAGTACTGGCTTGTCGGGTGGTCCATTGCGCCAAAGAGGAGTGCTTGTGACTCCACAGTGATAGCATTCAACGCGCAGAAAATTACTTAATGCAGATGAAAACAGGATGTAAAGCAGCTAAATATATTTGAATGAGCCTAATTATTTCTCTTAAAATGGAAAAACTACTCGTTGCCACTTGCCACTACTCTCGCAGCATAACTACTCCAAGGCTTAACTGTCGTATCTGTGTAACGGATAATAAAAAAAAACAAGTACACAGAAAAGCTACATTAAATAATTCACAGACGACAGATAGGGACTACGGACAAATGAAGGCTATCCCGTTTTAGTTATACTGGTAGAATTTCCAAAGGCTAACCAAGGCCCAACAAGTGTCTAACGTTCAACAATCAACATCATCCTTTTCCTGTATTCAGTACAAGTAGTAACCCCGAAATTCACTTCTACAGAAAACGATAAAGCTACTGCCCTTGCTCACACAACTGATTATACATGATAAGACTGAACACGAATACAAGGCACCTTACAAGTTAAACTACAGAAGACACTACAAGGATTTCAGTCACAGAGAAAAGATAATGCTATTTCAGAAACAAAGTGGATGAGGATTCATTTCATTAGGCGGAACAGAGTTATTGGAGTTGAAATTTTGAAGATATGAGTATCTTGGAAGTCACAACCACTAGACTTGCAACAAATGCAGTACAAACTGAGTTCAGAAATTGCAACTAAAACTTTCGGGAATGCCAAGGAATGGTATCACTTCAACTAGAAACTAGCTCTATTACAATACATATAGTTTCAAGTGCAACTTATCAGTTTCAAGGTTTAAACTTCAGAACAAATAGCATTCAACTAGATTGACTCCACACGAGAGTGCGTTGTAGAACATTTTCAAACAATTGCACAGGAAACTTGACCGAAAGCTAGAGAAATAGTCCAATTACTAGATGTTCACAACGAATGCGGGAAACAACGCTGTTACTAGCTTATGGAATGGATAGACAAACTGAAACATGGGCATCACAAAACGTACATTCATTGACATCTGAATCATTTTTCAGATACAAATATTTGCTCTGACTGGGTATTTTCGGGATCATAGGGACCTCAAGAGCGATGAGCAAGTATACAAAATCAGACATTACTCT
>Dhingra_Pear_16_GATCAG_L001_R1_001_paired_trimmed_paired_merged_contig_31116 zinc finger family [Populus trichocarpa]	GO:0046872
TTACATGATGGTACCATAATCTCTTACAAAGACTAGGTATCTATTTTGCTATCTAATTCCAGGAAGGATAATGTAAGCGACCGCATTGCATTGCAGGCGAGCAATCCCAAATTCTATTCGATGTCATCAATCCAGTCACCATATATCCTACTGATTTTGTCTGGTCCCTTCCATTTCTGATGGGCTCGCGGCCCTGATCTCTGAATTACAATGGATGATCTTTGTGACGGGACTCCAAGGTGATAAACATCAGAATGAGAAACTAGAGGGACTGATACTACCACAGCATCTCCTGGAGTTTTCGAAG
>Dhingra_Pear_16_GATCAG_L001_R1_001_paired_trimmed_paired_merged_contig_31117 zinc finger family [Populus trichocarpa]	GO:0046872
CTTCGAAAACTCCAGGAGATGCTGTAGTAGTATCAGTCCCTCTAGTTTCTCATTCTGATGTTTATCACCTTGGAGTCCCGTCACAAAGATCATCCATTGTCATTCAGAGATCAGGGCCGCGAGCCCATCAGAAATGGAAGGGACCAGACAAAATCAGTAGGATATATGGCGACTGGATTGATGACATCGAATAGAATTTGGGATTGCTCGCCTGCAATGCAATGCGGTCGCTTCCATTATCCTTCCTGGAATTAGATAGAAAAATAGATACCTAGTCTTTGGAAGAGATTATGGTACCATCATGTAA
>Dhingra_Pear_16_GATCAG_L001_R1_001_paired_trimmed_paired_merged_contig_31678 zinc finger family [Populus trichocarpa]	GO:0046872
GAATGGAGCAAATAACAAGCCATCAAACTGGAAAACAAGGATTTGCAATAAGTGGGAATTGACAGGATATTGCCCATTTGGAAGCAAATGCCATTTTGCTCATGGTGTAGCAGAATTACACCGGTATGGTGGTGGGCTTGTGGAGGGAGAAACTAGAGATTCTTCTTCAGTCGCCCCTGACAATAAGCAGGGAGCAATGCCTTCGAAAACTCCAGGAGATGCTGTGGTAGTATCAGTCCCTCTAGTTTCTCATTCTGATGTTTATCACCTTGGAGTTCCGTCACAAAGATCATCTATTGTAATTCAGAGATCAGGGCCGAGAGCCCATCAGAAATGGAAGGGACCAGACAAAATCAGTAGGATATACGGTGACTGGATTGATGACATCGAATAGAATTTGCGATTGCTTGCCTGCAATGCACTGCGGTCACTTACATAAATTAGATAGAAAACTAGATACCTGGTCTTTGTAAGAGATTACGGTATCATCATGTAGCTGTTACATTTCTGTAAAAGTTTCTGTATCCTCGCTTCGAGTTCAGGTTAATCGCAGGCTTGTTAAGTCGCATCCGATGTG
>Dhingra_Pear_16_GATCAG_L001_R1_001_paired_trimmed_paired_merged_contig_34160 zinc finger family [Populus trichocarpa]
GGATCCGGAATCGTCTTCGGAGGCAGAACCCGATTGGGGATTTGACTTCGTGACCGCCGCAGAGGGCTTTTCTTCCTCCTCCTCCTCCTCCTCCTCTTCCTCTTCCTCCTCTCACTCCTCCTCATCCTCGTCCTCGTCCATCGTGTACCTCGACTCCACCCCCATCTGCCTGTCCGTCTCTTCCAACAAGTCCATCAACGACATCCTCACCGGCTCCGCCGTACCCGCCGCCGCACCCGTCTCCACGGACGGCATTTCGTTCCCGGTCTCTTCTTCTGCCTCAGCGGCCTCTTCCGACGCCGCCGATGCCGCGGCGGCAGCTTCGGCGGCCTCCTGCGCCGCCATCGCTTCTCTCGCCGACAGCGATCTCTCCTCTTCCAACGCCGCCGACAACCGCCGCCTTGGCGAGTCAGTCGCGACTTCGTCGGCCGCGAACCGCAGGGAGCTCCGGCGCGTGAACATCGAGGCGCGGGGGTTGTCTGCATCCACCTCGTCGAACGGAATCGAGGAGTTGGGGCTGAACCGGGTGGAGCCCCGCCGCGCAATCTGCCTCTCCTGCTGAGTCATGTCGAGATTGGACTCGGGGGTGACGTAACGGACCGAGCCGCGACGCGAGTTGTGAGATCGCGGGTGGTGGTGGCGATTGGAAGCGTAGTTAGCTGTGTTCCGGATAGGGATATCGGAGGTGGGGACACGGACGGAGGAAGTCCAGGCGGAGCCGGCGCGTTTGA
>Dhingra_Pear_16_GATCAG_L001_R1_001_paired_trimmed_paired_merged_contig_44849 zinc finger family [Populus trichocarpa]	GO:0000151	GO:0005737	GO:0008270	GO:0031624	GO:0061630	GO:0000209	GO:0032436	GO:0042787
ACCTGAATTGCAGGAACATTGGTTGATCTTTCCATGACAACTCCGATTCCAGAAAGTCCACAACCGGGGTCCCCATAGCCAGCTATGGACATGCCTTTGAAGAACATTTTCACAGAAAATTCGTCGAGATCATATTTTGACTCATCTTTTGTCTCCCCTTTAACTTGTTCTTCAGTCTCCTTCCAAACTTCATCTTCGTCTTCACAACAGCTCCGGAACTCTTCCTCGTCTTCCTCTCTAACTAAATTAA
>Dhingra_Pear_16_GATCAG_L001_R1_001_paired_trimmed_paired_merged_contig_55041 zinc finger family [Populus trichocarpa]	GO:0016021	GO:0008270
CGTTCAGCTGCCTTAATTTTAATGGCCCTTCTAATCTTGCGGCATGCATTGAGGGCCTCAGTTTCTGACTCCGACTCTGGGGATGACAGTGACACATCTGCCATTTTCTCTCTTTTCTTGCTTAGAGCAGCTGGCTTTCTACTGCCCTGCTATATTATGGCTTGGGCCATCAGTATCTTGCAGCGTCGACAGCAAAGACAGGAGGCCGCAGCAATGGCAGCAGCCCAAGTTGCTTTTGTTCTTCAATCCGGGCAACATAGGGGTTTACAATTTGCGGTAGCACCAGGACCCAGTGGAACTCCACATCCAGAAACTGCACATCAAGAAACTGCCTAATTTATGAAGCCAACAAAATGCCAGAGAGTTTCCGGTGCCATGGTGAGGGCGATTCAGCGGAAAGTAGTGAACAATAAATGAAAACGTTTATGTTTGTCGAAAAATATGATGGAAACAAAAAAAGTGTAAAACATTGGAGAAGAGAAAAGGCTATGTCAGTCAGGTCTTGGTTCGTTCCATCTTCGTTTGTCCTGTATTTCATGTATGTTTATGTACATTAATTTCGTCCAACCTGAGAAAGAAAGAAAAAATTTCTCCAACTTGTTGGGTAGCTCAAAGCAGTTGGTTGTTCGACTTGAATATATTTCCTCAGCTCAAGGATGTTACATAGAAAGATTGCGGCGAGGGA
>Dhingra_Pear_16_GATCAG_L001_R1_001_paired_trimmed_paired_merged_contig_55763 zinc finger family [Populus trichocarpa]
TCCTCGTCCATCGTGTACCTCGACTCCACCCCCATCTGCCTGTCCGTCTCCTCCAATAAGTCCATCAACGACATCCTCACCGGCTCCGCCGCACCCGTCTCTCCCGACGGCACGTCATTTCCCGTCTCTTCTTCCGCAGCCAATGCCGCCGCCGCAGCTTCGGAAGCCTCTTGCGCCGCCACAGCTTCCCTCGCCGACAGTGATCTCTCCTCGTCCAGCGCCGCCGACAATCGCCGTCTTGGAGAGTCCGCCGCGACCTCGTCGGCCGTGAACCGCACAGAGCCCTGGCGCGAGAACATGGAGGCGTGGGGGTTGTTCATATCCACCTCGTCGGACGGAATCGAGGGGTTGGGGCTGAACCGGGTGGAGCCCCGCCGCGAAATCTGCCTCTCGACCTGCTGAGTCATATCGAGATCGCACTCCGGAGTGACGTAACGGACCGAGCTGCGACGCGAGTTGCGAGATCGCGGGTGGTGGTTGTGATTGGAACCGTAGTTAGCAGTATTCCGGATAGGGAGATCAGAGGTGGGGACACGGACGGAGGAGGTCCAGGCGGAGCCGGCGCGTTTGA
>Dhingra_Pear_16_GATCAG_L001_R1_001_paired_trimmed_paired_merged_contig_61340 zinc finger family [Populus trichocarpa]	GO:0000166	GO:0003676	GO:0008270
CTTGTATTCGGGCACGTCCAGTCTCCTTCTTGTTGCCATGCTTTCCCAGTAGCATCACCTCGACCTCTACCGCCGCTGCCACCCCCATTCGTATCCTGAGCAGCTTCCTCCGGTCCATCAAAATCATTGCCAAAACTTGGATCAACCACAGTGTTATGAGTTTGATCGTCTTTGCTTTTGGACTCAGCTATAAAAACCCCAATGGTATTACCATGGAATTCCTTGTCATTAAACCATTCAACGGCCGCTGATGCAGCATGTGGATCTTCATATGTTACAGTAGCATCTCCCTTGGGTTCGTTGGTTAATTTGTCTCGGTATAGCCAAATTTTTGGTCGACCTGTTCGCTTGTCTTTCTTTAACAAGCCAATGGTACCAAAATGTTCAGCCAACATATTTTCATCAGTCCCCTCAGGCAAGTTGCAAACATAAACAGACCCATTTGAAGGGGCTCCTTTTCCTGTATAGGTTGCCATATAGCTCCACTTTCATGAAACTCGATTAAGCGGAAACTCGAATCCAGTCCTGAGTCCTCGACGTGGGTCGCGAGCCACGAGCCTCTGAAAGGTGAAAACCCTAACCCCAATTGTGCGATTGCGCAATCTCCTTCAGCGAAACCTAATTATTAATCGCAAACTGTGGAAGAAGATAACCATGAGGATCAGAGAGAGAGAGAGAGAGGAAGCCC
>Dhingra_Pear_16_GATCAG_L001_R1_001_paired_trimmed_paired_merged_contig_62726 zinc finger family [Populus trichocarpa]	GO:0005622	GO:0008270
CATGTCATTAAATTGAAGATTACAAATGCATTAATAAGAATTTAAAGTTAATGACCTGACTAAAACTTTGGGTTTCCTCCTTTCTTATACCTTCGAACTGTTGCTGGCACAAAAAAAAGGTACTTCACAGTTCCATAAACTCAGGACTCCATCTTCAATACCTCACAGACTATATACATTGGTTCTCTATCAATTAACGATTCAAAAAACACAATCCCACAACAGAATAAAATCATACAAAAAGAAGAATAACTCAAGAATTAAAATGCATATCATAGAAAATTGAAGGCCGGCCTTTTCCATTTAGCTGACCATGCACTGGTTTCTGTGTCCCCGACAAAGAATGGTTGGAAACATCACCTCCACCGCAATCCCAACAACATATCTTCGAGTAAGATTCTGGCATGTTTTACACAACAAACACCTGGCATGCCTTAGGGCTAAGAAATTAGCCCCATGAACCCATCGGTCACATTTCCGGCACAAAAATGCATCATCTGCTAGGCAATACAATGAAGCCCTTGAGTTGCAGAGTTCACAACAGACCAACCTTCTTGAAGGAGTGATAATTGGTGACAGGGATAAGCCACTCTCGTGTACTCCTTTGCACATTTTAGAAGCACAAAAATAATTTTATGTGA
>Dhingra_Pear_16_GATCAG_L001_R1_001_paired_trimmed_paired_merged_contig_63855 zinc finger family [Populus trichocarpa]	GO:0016021	GO:0046872
ATAAACGCACAAGTGGTAGAGCTTCAGTTGACAACGAAGAAATGATACCATTAAGACGGCGTGCTGAAGGACTTTGATTAATCGGAAAACAGCTATTGGCAAGACCCTGCGTTGTAAAAGGGGGAAACAAGTGAAAAAGATCAAACAAGGTCACATAGGTGGTGATTCAGTGCAACAGCTGCAGGATTGCATTTGGTTTTGCTCGACTTGGTATTCATCACAGCATCGCAATGCAAATCTCCGCATAAATCAGCTAAGCATTGATGTATCATGCAAGTATGCTTGAAGCAGAGGCAGAATGGTACTTCGGACTTTGAAACAACTCCAGATGCTAACTACCCTTCCCGGGAGTACCAAAGGACGAAAGACAGATCTTAAGAGAGGAAAGATGATCACTTGGATGTTTCTTTATCCGGGTTATACAATGCCATCTTGTACAGAAGTTGCTTCTTGCACTAATTGGACAAGTGTTCTAAATCCCAACATATTAAAGCAAGGAAATAGTTTTATGATCTAATTTATTGCATCATGCTATGACAACTTTAAATTTGCTTAATTATTTTTTCGAAAGCAAGTTTATGAAACCCCAACACAACAGGGAACTGATCAACATGGACTAAATGCAAACGCTTTTAAAAGAAAAGTTCTTTCATTTGCAGATAAGCTGAATAGAGATAATTTGAGGTTTATCAACTAGAAGAACAAAATATAAATATAACAGAGGATAACAAACGCAAAGAGGGCCAGCTGAAAATGAAATTGCTTCTTGCACTAATTGGACAAG
>Dhingra_Pear_16_GATCAG_L001_R1_001_paired_trimmed_paired_merged_contig_78737 zinc finger family [Populus trichocarpa]	GO:0016021	GO:0046872
AATCATTCTGTGAATGATGAAGCAAGTGCTTAGCTGATTTATGCGGAGCTTTGCATTGTGATGCTGTTATGAATACCAAGTCAAGCAAAACCAAATGCAATCCTGCTGCTGTTGCAAGGAATCACCACCTATGTGAGGTTGCGTTAAGGCTGTTTAATTGTTTGTATTGTTGATTCTTATACTTCACCTTGTTTGAGGAATCACCACCTATGTGAGGGTCTTGCCAATAGCTGTTTTCCGATTAATCAAAGTCCTTCAGCACGCCGTCTTAATGAGTTTTCTTGCACCATTTGTCAACCAAAGCTCTACCACTTCTGCGTTTAT
>Dhingra_Pear_16_GATCAG_L001_R1_001_paired_trimmed_paired_merged_contig_9706 zinc finger family [Populus trichocarpa]	GO:0005634	GO:0003677	GO:0004842	GO:0008270	GO:0006007	GO:0009414	GO:0051865
TTGACCACGGGGTTTTCTCTCGCGATGGCCTCGCGACCGGCGGCCTTGTAGTCGTAGCTGCACACATGGCGGTCGGAGTACCGGTGCTCGGAGCAGAAGAGATCGCCGCACCGGCACCGGAATCCGGTCAACCCGACCTTTCTCCGGCATCCGGAGCACCGATTGACCACGCGCCTATTCGGCGATTCGTCCGATCTCGCGATCTCCAACGCCGTCGTCTTCCGGAAGGTCTCGGCCTGGGCCTCGAAGCTGAAGGATGAGGTAGATCTCGGACTTTTCTCTGCAGAGAACTTCAAAATCGCCGCGGACGAAGACGACGATGAGGTGGTGGCGGCGGCCGATGCGGCGTTGAAGCACTTCTGGCACATGTTGTTGGTGGAGGGATTACCGGTGACGCCGCAGTTGTTGACGCAGTGCGTTAGAGTTTCGGGGACCTTGAACTCCGTCTCTTCCTTCTCGGCTCTCTGTGCCATTTTTTTCACTCAAATTCTGATCGATCGATCGATCTCTCTCCTCCTCTCTTTTTTTCCTTCTGTTTTTTTTTTGGAGATATAGATAGATGGAAAGAAAGAAAAATAGAGGGTGTGGTTTTTCTAGAGAGAGAGGAAGAAAAAGTTGTGGTTTTTAGAGAGAGAGAGGAGAGGTTTGGACGGGCGATGGGAGCAGAGAAATGGGGAGGGGGATCGG
>Dhingra_Pear_16_GATCAG_L001_R1_001_paired_trimmed_paired_merged_contig_98371 zinc finger family [Populus trichocarpa]	GO:0046872
AAATTACCAAACCTTCAAATATTTCAATGCTCCAATGCCTCTCCCTTCCTTTATTTGTTTATTTTTAATCCTCTTGGTACAAGTACAAAGTACAAACACAAATTAAACCAGAAAGCAAACATTTTAAATTAACTTTCTCTAATTTGTGCTAAAAAATAACAGAATAATATAAGCAACAAGAAGAAAAAGTACAGCTGATGAACCCAAAACTCCATAACACAAAGAACTTATCTTTTTAGTCAATAGAGCGGCAGAGAGGGCAAGTCGTACTGCTGTTGTGGTCGAACCACTTTTCCAGACAACTTTTGTGGAAGAAGTGCTTGCAGGACAACTCGCTCACTTCTTGCTCTGCTTCGAACCCGCAGAGACAGACGCAGCACTCTGTTTTTCCCCCGTTTCTGCAGAACGATTTGAACTGGGTTATTGAGATTCTTCTCTCTCTAGGCATTTCCTCAGGACACCCATCAGGGTTCTCGTCGAAAGTGTAGGAATTGATATTGGCACCCATCACTTGGAGCACAGATCTCGCCATGTTCTTTAGCAGAGCCACGTAAAAAACTGTGATCATTACTAGCAATGGCAGCACGCCCCCTGCTGCACTCGGGAAGTTCGAAAGCCCCATTTGAGAAAGTGCTTCTGGTTTTTTGTTAGATAGAGAACACAGAAGCCAAAAGCCAAAAGTTGAAAGCAGAGAATAGTTTTA
>Dhingra_Pear_16_GATCAG_L001_R1_001_paired_trimmed_paired_merged_contig_11234 zinc finger chloroplastic-like	GO:0009570	GO:0008270	GO:0016779	GO:0008152	GO:0009658
GAAATCTTACTAAACCACCGCTGTGCCTTCTCTTCATTAGCGGCCAGCCTGCTATCGATATCAGCCGTATTTTTATCACCCATATTTACATATCCCATATCTAAACCATCATTAGTGGAACCACGTGAGACCTCTCCAGGGCGCTTGCAATCACACCTCAAACATACCATGTTTCTCCCATAGTTAAAAAAATCACATTGAGGACACTCCCACTCCTTGCCAGTCAGCTCCCTCTTTGGCCGTGCCTCCTCGCACTCAAGGCATTTCATGTTTCTTGCAAAGTTCATGAAATTACACCTCTGGCAAATCCAATCACCTCTTTTCATTTCAATAGTTTTTTCAAAAGGCCTAGCAGATTCTCCAAAGTTATCAGAGGATCGACTCTGCATTGACCCAATAGAGTTTGAATCTGGAGCACTATAACAGAGCTTGGCCATTTCACTCAACAGAGTACGGACAGAAGATTCAACAATTTCTCTATTATAGAGATTGTTTCTCTCTGAAGAAAAAACAGGATTGCTAGCATAACTCAATATCAATCTCATCAAATCAATCGTTTGTGCTTTATCAATGTCCAAGGCATTGGTACTGCCTTGGCCGAGAAACAATCTCATTCGCCTCGCCGAATCATCGCCATTCTGGAACAGAAATGGCGTCCCATTCTCCACCACAACCTCTAAATCTCGCCTCGAAAGCAACCTCAAAAGGCCAGCTCTTTGCCTAGCAAACGCCAAGCAAACACTGGCAGCACGCATAAAGTCCTCGGGCAAATCCCGGACCGCAGCTGTGAACTCATCTTGGCCGTTGACTCCGTTGTATCCGGCGGCGGAGAGAGAGTTAAGGAGGTGGGACCACTCGCGCCAGGGGTGCGAGGCTCGGAAACCGGCGGAGTCGGCGGAAGAAGAAGGGTAGGCGGAGGAAACGGGGGAGTGGGAATGGAAATGGTGAGAGGAACTGGGAGGGAAAGATGAGGCGGAGGAGGAGGGGCGGGAAGGGAGGGAGTGACGGTGGGAAAGGGAAGAGAGGGAGGCAGGGAAGAGTGGGGGTTTGTATTGGCGAGAGAGGTGGAGGAGAGAAGGGAAGCGGTGGAAAGGGTGGCTGCTGGTGGTGGTGGTGGTGG
>Dhingra_Pear_16_GATCAG_L001_R1_001_paired_trimmed_paired_merged_contig_11273 zinc finger chloroplastic-like	GO:0009570	GO:0008270	GO:0009658
CAACTAATTGCCCTCACCTAGTGTTCGTCCATGTCTCAACATGTAAAATGCATTTAGCTCCAATCTGGACAATTGCATAACTAGAAGAAATGTATATCTTTATACACTGTTTGGAATGCACCCAAAGTTTTGTCCAAGGCAACCTATGAAAAATACAACTATGCAAAAGTATGAAATAAACAATTATCTCATCTTCCAAAACAACAAAGAGGAAGTCCTTTTTGTGATTTCTCAGTTACCATCTCTTTCCTTTGCTGGATCAGAGCTTACAATAGGAAGATTTTTTCTGTATTGTGGAGATGTCAGCCTCCTCTCCAACGGCGTTTTCCGCTTGCTGACAACAAACCTATTCACCCCTTTCCGCATTGGCATTATTGACGGGAAATCTTCATCAGGAATCTGACTCAGCTCTGAGATGTCTTTTATCTGCGCAACGCGCTTGAACCATCTCTCCGCCTTTGCCTCTTCTGACATATCTAAAGGATCTGGCTCCTTCACTGCTGACCCCTCCAAACTTTTCCCAGTCCAGCCCTGCCTAATGTTCTGATCATTGGACTGATGCGGTGGTGGATTCCATGTCGAACTTGCTGTCTGGTTAGAATTCTCTTTCCCTGAAGATCCACTGTTCAATCTATCCGTGCTGTTTGGGCTAGAATTAGCAAAATTGCGGGCAGAATCCTTGAGCTGACTTTGTCCCGAACTTTCTGAGTTCCAGCTTGGCACACTGCTTTGCTGATTTTTCATCTGTTGAACATGATCAGCATTCAGCTTCCCAGGTCTAGCATCAACCATATTGTCTGAAGGGTTGTTATCTGGGATCATAGTTGTAGTTGTTTCATCAGCAGTCTTATTAGTCAAATCTGTCTCTTCTGTCTGCTGGTTGTTTTTTTTAGCAAAATAGTCGGGTGGGAAGGGTACGAAGGGAACATAATTGGCATTGCCAGTTTGTTCAGTAGCTGAACGTCTCTTGTATGCCGGAGTAGTCAAAGACCGATCTTTCTTTTTGCTGACAACAAATCGATTCTCTCCTTTACGCATCGGCATAATTTCAGGAAAGTCCTCATCTGAAATTGCGCTCGCAAGATCAGTAACATCGTGCAACTCTGCAACCCTCTTAAACCATCTCTCAGATTTTTCCGCTTGATCTCTTTCGCCATCCTTGCTCCCAGCCTGTTCCGGAGGAGGCTTCTCAGACAGCTGCACACTCTCCTCCACACTTGAATTCTCAGGTTTCCTGGCAAACTTATCCTCGGGTAATGGCACAAATTGGGAATAATTGGAATTGCCCCCATTAGGTTGTCCATACTCTGAGGAAACTGAGCTCTGCATGGAAGAGGGAGCGTCAGTTCCAACATTTTGTCTGGGATTGGTACTTGTATTATTTGATTCAGGAACAGATGCACGGCCAAGAATTTCATCTAAAGTCCGGTTGGCTGTACGACCAAGTGACCTATTCGCACTCCCAGCTTGAAGATCCTTGCCTTGATAATTGCCCTCATTATCCACGTTTCTTTGGTATTGAGCATTTTCCAGCCTCCTCTCTAATGGCGTTTTCCTTGTGCTTACAACAAATCTGTTTACTCCTTTTCTCAGTGGCATTATTTCAGGAAAATCTTCATCAGATACAGCATTGCTCATGTCTGAAGCGCTGTCTAGCTGAGAAATCTTACTAAACCACCGCTGTGCCTTCTCTTCATTAGCGGCCAGCCTGCTATCGATTTCAGCCCTATTTCTATCACCCACATTTTCATATCCCATATCTAACCTATTTTTGGTGGAACCAAGTGAGACCTCTCCAGGGCGCTTACAATCACACCTCAAACATACCGTGTTTCTACCATAGTTGAAAAAATCACATTGAGGGCACTCCCACTCATTGCCAGTCAGCTGTCTCTTTGGCCGAGCCTCCTCGCACTCCAGGCATTTCAATAGTTTTTCCAAAAGGCCTAACAGATTCTCCATAGTTATCAGGGGATCGACTCTGCATTGCCCCAATAAAGTTCAAATCTGGAGCGCTAAAGCAGAGCTTGGCCATTTCACCCAACAGAGTACGAACAGATAATTCAACAATTTCTCTATTGTACAGATTGTTTCTGTCCGACGATAAAACAGGGGCACTAGCATAACCCAAAATAAATCTCATCAAATCAACCGTTTGTGCTTTATCAATGTCCAAGGCATTGGTATCGCCTTGGCCGAGAAACAATCTCATTCGCCTCACCGAATAATCGCCATTCTGAAACAGAAATGGCGTCCCATTCTCCACCACAACCTCTAAATCCCGCCTCGAAAGCAACCTCAAAAGGCCAGCTCTTTGCCTAGCGAATGCCAAGCAAACATTCGCAGCAAGCATGAACTCCTCGGGCAAATCCCGGACCACAGCGGTGAACTCATCCTGGCCGTTGGTTCCGTTGTAGCCGGCAGCGGAGAGGGAGTTGAGGAAGTGGGACCACTCGGGCCAAGGGTGCGAGTGTCTTAAAGGGGCGGAATCAGTATAAGAAGGGTAGGCGGCGGAAACGGGGGAGTGGGAATGGGAATGGAAATGGTGAGAGGAATTGGGAGGGAAAGAGGAGGCGGAGGCGGAGGCGGAGGAGGAGGTGGGGCGGGAAGAGAGGGAGTGACGGTGGGAAAGGAAAGAAAGGGAGGAGGAAGCGAAGAGTGGGGGTTTGGAGTGGCGGGAAAGGCGGAGGAGAGAAGGGAAGCGGTGGAAAGGGTGGGTGGTGGTGGTGGTGGTGGAGAGGAGGGTG
>Dhingra_Pear_16_GATCAG_L001_R1_001_paired_trimmed_paired_merged_contig_131560 zinc finger chloroplastic-like	GO:0009570	GO:0008270	GO:0009658
TGCGAGGAGGCTCGGCCAAAGAGACAGCTGACTGGCAATGAGTGGGAGTGCCCTCAGTAAGCATTGCTTGTTTATTAAATCTCTTTTTTTGGTTCTGGTAATTTTTTTTCCTTTACTGATCAATTCATGATGAAAATAACTTCTTTCTCAGATGTGATTTTTTCAACTATGGTAGAAACACGGTATGTTTGAGGTGTGATTGTAAGCGCCCTGGAGAGGTCTCACT
>Dhingra_Pear_16_GATCAG_L001_R1_001_paired_trimmed_paired_merged_contig_19378 zinc finger chloroplastic-like
GATCTCCCTCACCTCGCGTTAGTCCCATGACTCAACATGAAAAATGTATTTACCTCCAATCCAGGCAACTGCATAACCAGAAGAAATGTATATCTTTATACAATGTTTGGAAGGCAACCCAAAAAATACAATTATTAAAAATTAATATGAGAAAAAAAAAAACAATAATCTCATCTTCCATAAACAACGAAGTGTTAAGTCTTTTTTGTGATACTCAGTCACTGTCTCTTTCCTTTGCTGGATCAGAGCTTACAATAGGAAGATTCTTTCTGTATTGTGGAGATGTCAACCTCCTCTCCAACGGCGTTTTCCGCTTGCTGACAACAAACCTATTCACCCCTTTACGCATTGGCATTATTGACGGGAAATCTTCATCGGGAATCTGACTCAGCTCTGAGATGTCTTTTATCTGCGCAACGCGCTTGAACCATCTCTCTGCCTTCGCCTCCTCTGACATGTCTAAAGGATCTGGTTCCTTCACTGCTGACCCCTCCAAGCTTTTCCCACTCCAGCCCTGTCTAATGTTCTGATCATTGGACTGCTGCGGTGAATTTCCTGTTGAACTTGCTGTCTGGTTAGACTTCTCTTTCCCGGAAGATCCAATGTTCAATCTATCCATGCCGTATGAGCTAGAACTAGCAAAATTTGGGGCTGAATCCCTGAACTGGTTTTGTCCCGAATTTTCTGAATTCCAGCTTGGCACATTGCTTTGCTGATTTTTCACCTGTTGCACGTGAGGTCTAGCATCAAGCAAACTGTCTGAAGAGTTATCTGGCATTGTAGTTGAAGTTGTTTCATCAGCAATCTTGTTAGTCAAATCTGTCTGCTGGTTCTTTTTTTTAGCAAAGTAGTCGGGTGGGAATGGGACGAAGGGAACATAATTGCCATTGTTAGCTTGTTCAGTAGCTGTACGTCTCTTGTATGCCGGATTTTCTCCTTTACGCATCGGCATAATTTCAGGAAAGTCCTCATCTGAAATTGCACTTGCAAGATCAGTAACATCGTGCAACTCTGCAACCCTCTTAAACCATCTCTCAGATTTTTCAGCTTGGTCTCTTTCTTCATCCTTGCTCCCAGCCTGTTCCGTAGGCTTCTCAGACAGCTGCATACTCTCCTCCACACTCGAATTCTCAGGTTTCTTGGCAAACGTATCAGCGGGTAATGGCACAAGTTGGGAATAATTGGAATTTCCCCCTCCCCTTCTAGGTTGTCCATATTCCGAGGAAACTGAGCTTGATATAGAAGAGGGAGTATCAGTTCCAACATTTTGTCTGGGATTCGTACTTGTATTAACACGGCCGAGAATTTCATCTAAAGTCCTGTTGGGTGTACGACCAAGTGACGTATTCACACTCCCAGGTTGAAGATCCTTGCCTTGGTAATTACCCTCATTATCCACGTTTCTTTGGTATTGAGCATTGGCCAGCCTCCTCTCTAA
>Dhingra_Pear_16_GATCAG_L001_R1_001_paired_trimmed_paired_merged_contig_19229 zinc finger chloroplastic	GO:0008270	GO:0009220
ATTTTTCTTGGGCCGTTGATCTTGACAACGCAAACACTTCCTATTGCTTGCGAAATTCATGAATGCACACTTTGGGCAAGTCCAGTCTCCTTTCTTCATTTCAACTGCAACTGTACCGACTCTTTTTGGCCCTTCAGCTTTGCACTTTAGGCAGCGTATATTTCTAGAGAAGTTCATGAAACTGCATTCAGTGCAGACCCAGTCACCCTTTTTCATTTCGATTTCGAGAT
>Dhingra_Pear_16_GATCAG_L001_R1_001_paired_trimmed_paired_merged_contig_19230 zinc finger chloroplastic	GO:0008270	GO:0009220
ACACACACTCTCTCTCTCTCTCTCAACAAAATGTCAGCTGCTTCAAAACTCATGCGTTTTGGGACCTCACTCCTCCACGCTCCCACAAGGACTCTCTCTCCTACCCCTTCACTTCTCTCTCTAAAACCCTTCGCCGCTCCCAAGTCTCTGCGCTTCCCCCGGTACGCCTCCTCTTCGGCTGCGATTGAAAGTATTGACACCGTCCCCGCCACCAGCACAGAATCTTCGCCGCCGCACCACCCCTGGCCCGAGTGGGTGGCCTTCGTCGACCGCTTGAAGGCCAAGGGGTACTTCACCGGAACGCCGCCGAAGGAGAGTGATGTTTACACGGATATAAATGAAGTTAAGGAGGCATCTCTCAGCTTTGCTCGTGACCGCTATGATGTTTTCAAATCATTGTCTATGGAAGATATTCAAGCAGTTGTGGAGGGTGGATGTCCCAATCTTTTCCGGAAGGCTGTGAATTCAGCAAAAAGATTGAGATTCCATTTGAGACTAGATGAAGGGGATGTTTGTGGTGGTTGTAATCTCCGAGGTTCCTGCGATAGAGCTTATGTGGTTCTTAAGGAATCTGAAGCAGCAGCACGTACAGTGGATATAGTGCGAATACTATTGTTTTATGCTTTGGATCCCGTTGTTTTTTCTGAGGGAGAGAAACCGCCTGGTAGAGAGCTTCTAGAAACATCTGCAAGGAAGCTGCTCTCTGAGTTGCTTCAACTCAGCGAAACAGCTGTTGACCCATCACTTCCAAAGCCTGCTACCAAAACTATTGAGAAGAAGAAATTTTATCCAAGTTTCATTGGCGATGAACTATCTCAAGATGTTGAAATGAAGAGAGGAGATTGGATGTGTCCCAAGTGCAATTTTATGAACTTTGCTAAAAATTTAAGATG
>Dhingra_Pear_16_GATCAG_L001_R1_001_paired_trimmed_paired_merged_contig_44270 zinc finger chloroplastic	GO:0005634	GO:0048046	GO:0003824	GO:0008270	GO:0090304
ACCTCGGGCATCTTCCTCCGCTGGAAAAACAGCTTCAGAGGGATCAAAGCCGATATCTTGGACCACTCTGTCCTCGTCCACGCTCCTGTGATCAAAGTAGTTCTGCTGCACCAGCCTCTCCATCAGTTCAATCCACTCCGGCCACGGGTGCACCACCTCCACCTCCTGCTTAGCCACCACCGGCTTCTCTACCCTCTCCCACCCGGTCAAAACCGATACAGAATCGACCAAATGAGCATCATATCCACTCTGATTGCCAACTCCCATCCCTAATTCCGGGTCAATTTGGGGCTTTTTCGATTCACGCCAAGGTATGATTTTCTGGAGGGT
>Dhingra_Pear_16_GATCAG_L001_R1_001_paired_trimmed_paired_merged_contig_49025 zinc finger chloroplastic
AAACGGCATTCCACACAGAATTCAATAATAACAGTTGAACAAGAATCATTGAGCAAAAAGAATGGGCCGGTTACATCTTCTTCAAATCAAAATCAAAATCCCCATATGCGATATTTCTTATATACAATTATAAGATTCCAATAAGAATAAGAAGATATCGATTATTACAATTGACATTAGGGAGGAAACTGAGAGCCATATCCAAATCATACAACACCATTCATGAAAAACCCAGCAAATTAACATCTATAAAAATACCCCTACAACACAACCGTGATTATTTATAATACTAAATCTAAAAATTATCGTATCATCATCAAAACTTTTGGTTTTTCTCATTACATTTTATCGTAATCTAGCAAAGCATGCTAATATGATTTGGGTTGTTCTTACAATTATATCAACTTTAAGAGAAATATGGTGTGCTTAGAATGCGATCATAAAAGGTCTAAGGCAGCACATTCTTCAGAGATTTCAGCTGAACCTGTATGTGATGACGGAGGCTACCTTAGGAAGTTGAAGAGTTTGAATTCTACTGACATTACTGATAAGAGTCAATTTACACAAAGTCCAACTAGAGCTGCAGACAAGTGGAGATTTGCAAACCAAGGAGATGACGGCTGCAATCGTTCGAACTCATGGAATGAGGCTTCTGCGTTAGTAGGTTTTCCCGCCACAGGAGGTAAGATGGAACTGTCTCAGAATCT
>Dhingra_Pear_16_GATCAG_L001_R1_001_paired_trimmed_paired_merged_contig_65978 zinc finger chloroplastic	GO:0008270	GO:0009220
AAATCGAAATGAAAAAGGGAGACTGGATCTGCACTGAATGCAGTTTCATGAACTTCTCTAGAAATATACGCTGCCTAAAGTGCAAAGCTGAAGGGCCAAAGAGAGTCGGTCCAGATGTTGAAATGAAGAAAGGAGACTGGACTTGCCCAAAGTGTGCATTCATGAATTTCGCAAGCAATAGGAAGTGTTTGCGTTGTCAAGACCCACGGCCCAAGAAAAATCCTGCAGACTGGGACTGTCCCTCATGCGATTTCTTGAATTATGGCAGAAACGCGGTTTGCCTGAAGTGCAACTGTAAACGCCCTAAAGAAGAAACTACCGAGTACGAGGA
>Dhingra_Pear_16_GATCAG_L001_R1_001_paired_trimmed_paired_merged_contig_70904 zinc finger chloroplastic	GO:0008270	GO:0009220
TCAAGATCAACGGCCCAAGAAAAATGCTGCAGACTGGGACTGCCCCTCATGTGATTTCATGAATTATGGTAGAAACGCAGTTTGCCTGAAGTGCAACTGTAAACGCCCTCAAGAAGAAACTACTGAGTACGAGGAGCACATGTGGAGGCGTCCACGCTAGTGTCTTGTTAATAGGAACAAAGGCATTGTTTTCAATGAAGATATGCGCGCGACATGCTTACGGTAAACATTGAGCACTTCGTAACATATCAGGCTAGTGACTACATAGATGGCAGAGTGGTTCTCGTGAACTGTCTGCGGTTTTAGCTTATACACTGCCGAGGACAGGAACCATTTGTGACCAATGATTTTATAGTTTCTATGGGAAGGTGTTCTGTTTAAGGTTTTCAACTCTCATTGGATGAAAAAACAACAGTTTCTGGCTTCTTGTGTTATTTTTTCTTATCCCCGGAAAGACTCCCATGTCCGGAAACCCATAAAAGGAGAGCAAGCGGTGAATCGCGACCAGATACTCTTTGGTAAAGATGGAAGATGAAGACTAACAGGAGGGAGTCATCAAGCAGCAATTCGGAGAAGTAATCCTCGACGAGCTCTTCGACTTGTATAGTAAGAAACTTGAAGAACAACCCTTTATGATCTATGACATGCTGTTGTTTTGGTATTTGATTTGATTAATTTAGCAAGAGTTAGGGCTGGTTGGTATTGTTGTGCTTTGATAAAAAACTGTTTCTGCTATGCTGTAAGAATAAGCTTAGTATTGCTGCTTCATGTTTTCAGCTTTTTTT
>Dhingra_Pear_16_GATCAG_L001_R1_001_paired_trimmed_paired_merged_contig_89601 zinc finger chloroplastic	GO:0008270
TTACTATTACAGAGTTCATGCACAGGTTTCCTCCGTCCCCAAACCACTCTGACATGTCTTCATCGTCGGTTGAATCAGAAAGCTCCAAACTTTTTGGAATTTTGACAAACCTAGATTCGTTATTGTTTGCCTTATGCGTCAAGGTGCCTTTGCTCCTCTCTAACATCTTCAACTTCCACAAGTCCTTTTTTTGCAGATTCTGAGACAGTTCCATCTTAC
>Dhingra_Pear_16_GATCAG_L001_R1_001_paired_trimmed_paired_merged_contig_18250 zinc finger [Ricinus communis]	GO:0000151	GO:0005737	GO:0008270	GO:0031624	GO:0061630	GO:0000209	GO:0032436	GO:0042787
TCGGAATCTGACTCTGACACATCCTCTTCATCAAAATCAAAATCTTCATCATCTTCATCATGCAAAATATTACCCTCATCCCATAGTGGGCATGAGCACGTTGGCTTTTTGTCTTTCCACTCGCCTCCACAATTATAACAAAACTCATGCCCACACCTGCAAGTCATGTGGTAGCAACCTTCAGCTAGTTCAATCATATGGTTGCACTTCACACACTGGCGCCACAGATTCGTTGAGGCAAGAGACTTTAGCTTTGTATCTTCTGAGGGATAAGGATTCAACCTTTTGTAGTCGGCGCATGTTCTGTTTATGTGCCAAGGGACTTTACAATTGATACAAAAAAGGCACTGACATTTCAAGCATTTTCGAACTCCTGATAGTTCCACATCCCGCGATTTCACGTCTTGTAAAAGTTCACGTTTTGACATTAAAGCGGAGCACCTGGGGTACGGGCAATAAACTTTCTCTGTGGCAGGAATTGAAGCTTCCTTTATGCGTTGGCGCATAGTCTCCACATGTTTAGGTGTCAAGAATTTTGCACAATTATCAACAGTAAGATCAGACTTACAGTCTTCATGAGGGCATCTAGGAATCATCCCATGAAGCAACTTCACCTCTACATGTTGTTTCATACAAGAAAAGCAATACCGATGCAGGCAGCCATCAACCGAAAACATTTGGTTAACATCAGTAGCTTCCAAACATATCACGCAAATCTCATTCACATTCTTGGAAGTGATAGATTGTGCAGGCTGGTTAGTCTGAGACTGAGAATCTATTGCATCTCTTGCTAGTTTAAATGCAAATTTAATATCAAATCGGGGCACAAGAATTGGATTGCAAACTGTAAACTTTGCTTGAAGGCTCTTAACCTGACTGACAAGCATTGCTACCTTGCGCTGCTTTGCTGTCCATTTACCAGTTATAAACTGGAAAATGTGCCGATTCTCACAGAAGAAGGTGAGGCGCTTCAAATCCAAAGCAAGAGCAGCATTCAGCCCTTCGATCAAGGCCTTCAACTGGGCCGCACTGCTGCTCGTCCCGGTCCCAATCAGCGGCTTCCTGACCTCGAGCAACAAATTGTCCCTCGGATCGCACAGCGCCACCCCAATTCCTGCCAGTGCCGCCCTCTCCTTCCCAACCCTTTCCTCGCTCACCAAACCCTTGAAGTATAGCCTGAATACGCTCTCGCTCTCGACGCTCTTCGCCAACGCTGACGACGAGGATGATCCTTCGCCGAACGGCATGGAGAAGAATTCGCCGGACTCCTCCCACTCCTCCTCCGGAATCCTCATGATCTCCCTCGCGACCTGATCGTCGTGAATCCGACGCTCGATATCCTCTCTGGCTTTCCGCATTTCGATCTCGCTCTGCTCGCGGTCTTTCAATTCCTGCTCCAGCCTCGCGAGTTCGCCGGACTGGATGGAGACGACGGTTGGAGTGTCGGGGATGATCGGAACGGTGTCTTTTTCCAGGGATTGGGCGGAGGAGGAGGAGGGTTGGAGGGTGAGGGAGGCGGCAAAGGCCTCTTGGAGTTGGAGGTGGAAGGCGAGATCCATGTCGGACTCTAAGGCTTTGGCTTCCATAAACTCGCGGCGTTGCTCGGAGACCGAGACGAATACGTCGTCGTCTTCGGGTGAGACTCTGGTTGCCATGTAGACTGACAGAGGGATGAGTGTCGTTGCGTCGGATAATAGGTTGATGTTCGGGGGTTTTCGGGTGCAAAATTTCGGGTGCTCCGGAGTATCGATTTTAATGTTTTTTTGGGGCT
>Dhingra_Pear_16_GATCAG_L001_R1_001_paired_trimmed_paired_merged_contig_24286 zinc finger [Ricinus communis]	GO:0005622	GO:0046872	GO:0006623	GO:0016192	GO:0016197
GTTTTATAATGTTCATCCAATCGGTTAATCCTTTCTTTCTCTCTGTAGACTGTTCACTTGGCCTTACCGATTCCGTTGGCCTGATTCTTCCACCCATTTCCTTAAGCTGTACAGTTGCAGCAGTCACCGTATCCAAAAGAGTGTTGGCAGTGTAACTATTTGACTGCAATCTAATACGCCTTGGCTCAATATCCACAGAGCTCTTTGACCAAAAGGCGAAGGTAGATGAGTCGGTTTTATCACATCTTGTAACGGTGTCGAGGGGATATATTCTCAATGTCCGACTGGTAGCAGGATCAAGCATACGGATACCATCCAAACCAATCTGGCAAAGGACATCCAAAGTGCTCTGCCCTCCACTTTCAGCCAACAGCTTGACCCGAAACTTCTGCACCCCACTCTTCGCGTCCTCTTGCGTATCGGCCTTGGGTACTGCCCGGACGATCTT
>Dhingra_Pear_16_GATCAG_L001_R1_001_paired_trimmed_paired_merged_contig_24318 zinc finger [Ricinus communis]	GO:0007034
TAGTGCCTAATGAATACATAAACAATGGAAGTCATAAAGTACTATCCATGTAGTGCCAAAGTACCATTTTTTAGTCTAATTAAGTACGAACTAAAATTACTCTCCAACGCGGACGTAATTTGATGGCCAAGCAATTGTACTAGATATAGCATCCTCCAGGACACAAAATTCACTTGTAGGGCGGTACAAAGATATATTCTCTACTCTGACAACATTTACCCAAACTTTCCAACAATCAAGACCAAGCATCATGTGATGAACTTTCGCCTCAGGATTTGTTGATTCTATTTCTTCAGTTGAAGACATCGAGACAAGTTAAACAAAATTAGTTTTGCGGACATAAAGCTCCAAAATCTGACCCACATGCCGTGCATTTTTTAACTGCCTCATCGGGGACCCAATGATCTTTCTCCACATTTCCCGGTTTTATAATGTTCATCCAATCGGTTAATCCTTTCTTTCTCTCTGTAGACTGTTCACTTGGCCTTACCGATTCCGTTGGCCTGATTCATCCACCCATTTCCTTAAGCTGTACAGTTGTACCAGTCACTGTATCCCAAAGGTGTTGGCAGTGTAACTATTTGACTGCAATCTAATACGCCTTGGCTCAATATCCACAGAGCTCTTTGACCAAAAGGCGAAGGTAGATGAGTCAGTTTTCTGGCAAAGGACATCCACAGTGCTCTGCCCTCCACTTTCAGCCAACAGCTTGACCCGAAACTTCTGCACCCCACTCTTCGCGTCCTCTTGCGTATCGGCCTTGGGTACTGCCCGGACGATCTTGTTCGAGCTCACCGGTGTGGTTTTCCCAGATGGGACACTGATCGACCTCCCGTAATCATCGAACAAAGTCGAACTTGACGACTTGGGTGCGGTGCCGCGAGCTCCATACGGCTCCACCTTATCACCTCCGTAAGCATAAACACCGTCGCCATACCCCGCATCGGGACCTGCATCATACCGCTTCCCATATGGATCCGAACCCAAATCGGATCGGGTATGCAGAGGTGGAGGCGTTTGGAAATTTCTGAAGAGGAAAAGCAGAGAAGCTGCGAGAGAGAAATGAAAAGGAGGGAGAGCTAACGTGCTCTCTTTGAAAATAGGGAGTTGAGATTTTGGGCGCTATGCCAAAATTTTGGCAGACCTCTAAATTTTCAGTCTCCCGCCTCTTCCAAATGTTTTCAATTATGAACATAAAAACATCCACTACGGGCCAAAGGTGTGGTGAATTCACAAAAGACGATGCGGTAGTTTGAAGTAACCACTACAAGCATATATCATGGTAATTATGATATTCCATCACGGATTTAAATGTCCGTTGTAGATTATTCGCTTTTAATAACGGGTCAAAATTTGACCGTGGTACATTAATGTTATCTACCATGAGTTAAACTTGGTCGTGGTAATTGAATAGTTTTTACCACGAGTTAAACTTGGTCGTGGTACATTAAGTTTGAAGAATGTTGACTACGCTGCCGTTGTCCACCATTATTCTATTGACTATGGCATGGGCCAATTGGAAGAGATAACCAGGGCGTCATTGTAGGAGAAGTTTACTCTTTCGACCTCCTAACCCATAAAGCCAATGAGGGAAGTTTACTCATTCAGCCTCCTAACCCATAAAGCCACCGAGGGAGGTTTACTCCTTCGGCCTCCTAATCACTATTTATAGTATCATGTGTGACACGCCCCGACCCCGATATTCCCCAAATACCAGGATAGGCACGTGCTGGC
>Dhingra_Pear_16_GATCAG_L001_R1_001_paired_trimmed_paired_merged_contig_27592 zinc finger [Ricinus communis]	GO:0003676	GO:0009630
TTTCAAGACGAAGTCTATCACTTGCAGATGGCATGCCAGTGTGTTGTGTCTGCATCACTGTCACAAATCTGGGAAAGGAAAAAAAACATCAACTCCATGTTTTCTTTGCTTAACTATAATTCACGAAACAAAATTATTTACCTCTTCTTGCCAGATCCTTGGCAGGAACTCCTCAGGCGATACATTGCGGCTAATCGCTGAACCTGGGAACAATCCCGGGAATGCATAGGCTGAAAAGAAAACATATCTACTCCATCC
>Dhingra_Pear_16_GATCAG_L001_R1_001_paired_trimmed_paired_merged_contig_30024 zinc finger [Ricinus communis]
ACTTCGTTATTCAAGGAACTTGACCTAATCAGAGGATGCAAAGACCCATGTAACAGTGGAATAGCTAGAACAACTTTGAAACCCAGCACACACTGAAGCTCATACTTCATATCGTCACTCTGTTTTCTCTCCTTTTCACATCACATCAATTTACATCGCATAACTAGCGAGAAAGGCGGCGGGCGAGTCCCCCAACCATCCGATGAATGACTCCTGATCTACGTTAGACTACTTCTGAAATTCAGGTCAGCTACATTCCGCCAACTCCTAAGATCACTACTGAATACAATGGCAAGAGTGCGCTATCTATTGGATTTGAGGTTCCCGGACTTCGTTGCTTCCAGTTTCCTTACCTTGTCAAGCAATAACTGAATGGTACTGGATGCATCCTCCAGCTTCTTTCTCAAAGTGGCCTCTTCATTGTCTCGTCGCTCCCTTTCCTCGGAGAATATGCCAATTAGAGTGTCTTGTTCTTTGTTCATTTCCTCAATTTTTTCTTGTGCCGTTTGGAGCTGGGTTTCAAGTGATTTGGACCTATCCTTTTCACGCTGCAATTCCTGGTCCAAATCAGCAGAAGCTCCTCTGTCCTTTTCCGCCTCCAACCTTCCTTTCAATTCACGATTTTCTTTTCTCAATTGCTCCAAAACGCCTAAATCACCATTGACATCATTCCCCCTTGACTTGGAACTTCGGGTGGGTAAACTGGTTCCTGCACGCGGTGAATAATCTTGCTGAGTACCGTCCATACGTGAAGATAACCGAGTCACTGGGCCACCTTTTCCAGAGTCTTTCTTAGCAGAAAATGCCTTACTACTACTGCCATTCACTTGTTTATCAGTAACATTGACTGCCGAAGGTGATGATGGTTCAGAAGAACTTGACGATCCTTCCCCTGATTTTGAGGGGGAATGCACTCTATTTGTGGCTTTATCAGACATATGTACATTCACATGCCCATGATAAGTAGGAATATCTTTTGAAGTTCTGGAATGGAGCTTGCCGGAACCTTTAACTGGTTTCTTGCTGCCTGATGTTTTACCATTTGTTTCATAGGGATAACCCTCTTTATCTGCTGATGCATTCTTATTACGTGGAGCATAGCCAATTCTATGACAATTGTTTCTCCAGTAAGTCTTTTGCATAGCTATTAATTTTCCCTCGAGTCTTTGAAGAACTGTTGTACGCTCAAACCCCTGCTTATCATGAGCTGGTTCAACAAAATTAGCTTCTAAAAGACCTATAACACCACGGCCGTCACTTCCCGCAGCATTCCAAAGCCTCCAAAATGGCTTAATCAGTCGATTCTTGTGATATACATTAAACCCTTGAACATCAATATGATGTTTTGCATCCTTCACAAAACCAATGGTGACAACAGCAACCATATTTAATTCCTTTGGAACCCCATCAAGACCAGGCTGTGGCCGATATGTGACTTGCTGAGACAACATCATATCATTGACTATGTTGTGGTGCTCAACATCCTTCCCACGAAGAATAATTCGGAAGTTATGAGGAAGCCGCAAATAGAGAATTGATACATAGCTCCTCAATGAGTGCTGGTAGGTCAAGAAAAAACGAGAATTGGGGTAGTCCTTTGCCATTCGTATACTCTTCTCGTCTCGATTAACACCTCTAATTTGAATATCATGTGGATCAGCTTCAAAATCAAGCTCCAGCTGTCCTTCATCATCCTCCCAAAGGTTGTAGATGATTATTCGGGTTCCATGGTTTTTCATCATATAGAACTGATGATGCAGGTCTTCTTCGTCAAAAAATGGTGCCCATTGAACTATTGTTTCCAAATTCTTATCCCAATCACTTGAAGAGGATCTTAACATCTTGTTCCAAGTCCCTTGTCCTCTCTCATAATCAAGCATGGGAACTACAATATCTTCCTTTCCCGTGCTTGTCAAAAATGTGTAAGACAGCAATCCAATGCTCTGTGTAGCACTTTTTCCATCTTTTCCACTAGAACGAGAGAACACAATTACATCTGCTCCAAGCCTCATGGTACTTGTCTTAAAGCCATTTCCATATTGTCCAATAGTGTTTGCAAGTTTGCTTTTCGCAGAATACCCCAATGACATGCAATGTCGCATCTTATCTGGATCCATCCCACCACCATTATCTTCAATTAGCAACATTCTGCTTCTGTCTTTCTTATTTTCTAGCATATCTACATTAACATATGTAGCACCACTGCACACCTCGTCCAATGCATTGTCCAAGAGCTCCGCGAAAGCTCCAAGAGCCCACTTATGGCTCGTAGCATTCGAATGCAGAAACTTAGGGTGAACCCGGACATGGTCTATCCCACCGGCAGAAGAATCCCAATTGGCACAAGGTGCTCCTTCATAATCCCCAGCCTTCCAAAACTGCTTACAGTTCGACCGACTGACAACCCTGCCCTCTTCCCTCCGCGCAACCGCCGCCTCCGGCCCGGGAAGCAGCCGCTCCACTTCCTCCGGCGGCAGAGGGCTCAAAAACCCAACCGGAAATCCAACTCCCATCCCGTCCAACTTCCTCTTCTTCGCCAAACCCCCCGAAGCGCCGCCGCCTCCATCCGCCGAATCGTCGGAGTCGGAGTCGCTGCTGCTGCTGCTGTCGCTACTCGTGCTCAGGCAAATTACCGAATCCGGGGGCAACTTACAACCGACGCCGGTTCGCTTCGACGTTGGAATAAACGAAGCTTCGAGA
>Dhingra_Pear_16_GATCAG_L001_R1_001_paired_trimmed_paired_merged_contig_30025 zinc finger [Ricinus communis]
ACCAGAAAAGAAAAAAGAAAGAAAAGAAAGCTCTGGTTTCTGAGAGTTCAAAGCCGCAGGGAAAAGAAAAGAAAGCGGAATTTAACAAAAAATTGATTCGGTCTTTTGAATCTCTTGTTTTCAAAGCCATGGACGCGAGGGTGAAGCAGGAGCTCCTGGAAGCTTCGTATATTCCAACGCCGAAGCGAAGCGGCGTCAGTTGTAAGTTGCCGCCGGATTCCGTAATTTGCCTGAGCACGAGTAGCGACAGCAGCAGCGGCGACTCCGACTCCGAGACGGGCTGGGAGTCGGATTTCCGGTTGGGTTTTTGAGCCCTCTGCCGCCGGAAGAGGTGGGGCAGCTGCTTCCCGGGCCGGATGCGGCGGTTGCGCGAAGGGAAGAGCGCGGGGTGATGAGTCGGTCGCACTTTAAGCAGTTTTGGAAGGCCGGGGATTATGAAGGAGCTCCTTGTGGCGATTGGGATTCTTCTGCCGGTGGGAT
>Dhingra_Pear_16_GATCAG_L001_R1_001_paired_trimmed_paired_merged_contig_44566 zinc finger [Ricinus communis]	GO:0046872
TCCAAAACTTCATCCTCATGATTTGATGTCAACTTTGAACTGCCTCTCCCAGCTCTACTCTTGTGTCCATATCTCTCAAAGCGTGCTGCTTCTTCTAGCTTTTTACAAGGGTCACAAATACGCACAGGTGAATCACCTTGCCCCCGTNNNNNCTTTCCGCCCCGATTACGGGGAATCAATCAGATTAATCCCCCAAAAAATCATGAGAAAACAAAATCGAATTTCTCTGATTTTTCAGCTCTTATTTACCCTCTCGGATCGTTAAGCTTTGATACACGCAAAAAATGATTAATTAAATAATATCTGATGGATTTGATGAATCGAGAAGGAAAGGGAATACGTGAAGGGGAAAAATAGTAG
>Dhingra_Pear_16_GATCAG_L001_R1_001_paired_trimmed_paired_merged_contig_47031 zinc finger [Ricinus communis]	GO:0016020
CCATGCTCTTTAAAGAGATTAAACTGCTGAAGAAGATCTTCTTCGCTTAAATAAGGAGACCACTGCACTATGGTTGCTAAGTTCTTATGCCAGTCATCTGGAGAACCCCGCATCATCTTGTTCCAATCTTGGCCTCTTTTCTCATAATCAACCATGGGAACCACAATATCTTCCTTTCCAGTACCCCTCAAAAAGGTGTAGGATAGCACTCCAATGGTCTGTGTCGGTCTTCTCCCATCCTCCCCCTCACAACGAGAAAACACTATTACGTCTGCTCCAAGCCTCATAGTACTAGTCTTAAACCCATTGCCATATTGACCAATAGTATTTGCCAATTTGCTTTTTGCAGAATACCCAAGAGACATGCATTGTCGCATTTTTTCAGGCGTCATCCCACCACCGTCATCTTCAACCATCAACATCTCATTACCATCTTTTTTGTTTCTCACCATGTCAACACAAACATGGTTGGCCCCATTGCAGACCTCATCTAAAGCATTGTCTAGGAGCTCCGCAAAAGCTCCCAGAGCCCACTTATGGCTGGTTGCATTTGAATGGAGAAACTTGGGATGAACCCTAACATGGTCCATGCCAGCAGACGAAAACCCAGAAATGGCAATGCCTCCACTGTCACCCTCATAATCCCCTGCTTTCCAAAACTGCTTGCATCCCCTTATAACCGGGCCCACCTGGTTATTACAACCGGACCCACTCGGCAAGCACATTGTCGAGGCGGGCAAAACCAGAGCCAGAGGCAACTCCTTGGACAATTCCAACGGCGGGAGAGGACGCAGAAACCCTACCGGCAACACGAACCCCCTTTCACCGTCGCGTTTCGCCTTCTTCGCCGCCGGAGCATCATCCCCTCCATCCGCCAAATCGCGATCGTCGCCGTTCAACTTGCTCGTCACGGAATCGAACAAGGAATTGGTCTGAAGGTCTTCGATGTCGGAAGAATTGACGGAACTGGCGCTACTGCTACTGCTACTATCGCTGCTTAATGGGATTGGCAGAAGGTTGGGGATTTGGTAGGGTTTCTCGGAGGGTTCTTGCTTGACGTTAACGGCGCTGGAGGCCATGGTTTGAAGGGCAATGCGGGAAATTTACAGCGACGGATTGTGGGTTTTTTTGGGTTAGGGTTTGTCTGGGGACTGGGAAAACGCGAGAAAATTTCAGAGGATTTTGAAATTGGAAGGAGAAATCGAAACGACGACGGAGAGGGAAGAAGAAGACGGACGGTTACGTCACTCTCGGAAGTTCGGGAACAAAAGTGGCGCGACTCTGTAACAGAAGCAGAGATAAAATTAGGATGGAAGTTTTGCACGCGAGAGGCACGTGGATAATAACGGGCATTCACGCGGCGTGTTTCACCGTTGGTGGTGCGCGGCCCTGGCGGTTACTCACTCAATTGGCGCTGCAGTTCGGAGCTAATTCCAGAATGGCAAAAAAAAAGCAAAGCAGAAAAGCACTAGGAAAACATGCTCGGAGTTGCTTTTGGAATGATTGGAAGTCTAAAATAATTGTTGGTAGTTCGAGTGAGTTGACTCGATACAAGAGATCGGAAGAGCACA
>Dhingra_Pear_16_GATCAG_L001_R1_001_paired_trimmed_paired_merged_contig_50036 zinc finger [Ricinus communis]
CCATTAGCGTCTTGGGAGATAGTGCGATGACCTCCGCATCTGGATCTGTTAGGGAAAAATGCCAAACAAGAGTAACAATTTTTATTTTTTGAAAATTTAAAATTATTCAAATTATAACAAAAAATGACACATCATTTCTAACGAAAAGATTTAGAATTCAAAGCCAAATAGAGGAGTAAGTTCAAAGAAACTAGCAACCATTAATTCATCAAACCAAAGAATTTATAAAGATTCAACTCGTTTAAAGTTTCTTTATTGAAATCTATAAATCGATAAATATGAATAAAGAATTGATGAGGATTCAAGAAAAGTAAAGAGGTACTTGCTTGGATTTCCAGGTTGATTTCTCCTTTTCTTCTGAGGTGGTGGGGCTGTGCCTGTGGCTGCGGCGGTAGCATTTGA
>Dhingra_Pear_16_GATCAG_L001_R1_001_paired_trimmed_paired_merged_contig_62608 zinc finger [Ricinus communis]	GO:0009506	GO:0046872	GO:0006486
TAAAGTCCTTAAAGGAGAAGGGAAGCCTACGGAAGCATTAAGAGCCTTTAAGAGAGGGAAGGAGCTTGAGAGGCAGGCTGATGCATTGGAAATATCTTTGAGAAAAGAGCGTAGAAAGGTTTTACTCTCTGCTAATGTGGCGGAGAGCCAGATTAAAGATGGGCCGTCCGAATCTGGAAGAAGAAATAAGGTCACTCCTTCAGTGGGTAAAGAAAAAGATGATCTTTCTGCTGAGCTTAAAGAGCTAGGATGGTCCGATATGGATCTCCTTGATGAAAACAAAAAGCAAGCAAGTCTGAGTTTGGACGGTGAACTTTCTTCTCTTTTGGGAG
>Dhingra_Pear_16_GATCAG_L001_R1_001_paired_trimmed_paired_merged_contig_843 zinc finger [Ricinus communis]	GO:0005622	GO:0046872	GO:0006623	GO:0016192	GO:0016197
TCATCGGGGACCCAATGATCTTTCTCCTCATTTCCCGGTTTAATAATGTTCATCCAATCGGTTAATCCTTTCTTTCTCTCTGTAGACTGTTCACTTGGCCTTATGGATTCCGTAGGCTTTATTCTTCCACCCATTTCCTTAAGCTGTACAGTTGCAGCAGTCACCGTATCCAAAAGGGTGTTGGTAGTGTAACTATTTGACTGCAATCTAATACGCCTTGGCTCAATATCCACAGAGCTCTTTGACCAAAAGGCAAAAGTAGATGAGTCGGTTTTTTCACATCTTGTAACGGTCTCGAGGGGATATATTCTCAATGTCCGACTGGTAGCAGGATCAAGCATACGGATACCATCTAAACCAATCTGGCAAAGGACATCCATGGTGCTCTGCCCTCCACTTTCAGCCAACAGCTTGACCCGAAACTTCTGCACACCACTCTTTGCATCCTCTTGAGTATCGACCTTGGGTACTGCCCGGACGATCTTGGTCGAGCTCACCGTCGTATTTTTCCCAGATGGGACACTGATCGACCTCCCGTAATCATCAAACAAAGTCGAGCTTGAAGACTTGGGTGCAGTGCCACGAGCTCCATACGGCTCCACCTTGTCACCTCCGTAAGCATAAACACCGTCGCC
>Dhingra_Pear_16_GATCAG_L001_R1_001_paired_trimmed_paired_merged_contig_63627 zinc finger [Medicago truncatula]
AAGCCCATATGTAGCTCCTGCTCACTGCCACCACCATGCATAATCAGGTAGCGTATTCAAGCAAGGTATAATTCATGAAAAATAGAATGCTCCACTTATTCGTAGCAAAAATAGAGATGGAGGGGGGGAGAAAGAGAACAGAAAACATCATGAGTTGCTCAGAAAAAGACCACTCTGGGTGTTTCATCGAAAAAAGATAACTCTTTTTTAAAATTAATTTCCTTAGGGCAATATCTCTCTCACATCTTAAAATTCCGTACTTCTATTCGTTGAATTGTACAAAATTAACTCCTAGGGTACTTTTTATCCAGCATACTTTTATGTTTCTAAGATTTGATGTTCCTTTTTGTGCCCTCTAACTTTCTAGAATTGTACCTGATGAACTAAATCTCGCCTCTACTTAAGAGAGAAAAGAACAATGCAGATTATTGGAATCTGGCCTCTCGAGTTGGCAAACAGATGGCCCCAACTGCATCCTTAAAAGGGTGCAAAAAAATATTTCCTAATTGAAGTTTGATATGACAAAGCTTCCATTTCTTACCAAAGAGAAACAAGAAAAACCGGGTGAACAGATTAAAATTAATAACTTCATGGATATAGTGGGAAAAATAATTAAGCTGTATAGAACTGTATTTTATTAAGTGAGGATTTATATAAAGAAAGGACATAAAATAAAAACAAGTTGATAGTAAAAGGAAGAAGAAACTCACCCATTGTGGAAGCAATCATAGATGAAAGGATACCTAAAACACAAGAGAAGGGTAAGGAAACGGCAAGAGCACGAGGGCCCA
>Dhingra_Pear_16_GATCAG_L001_R1_001_paired_trimmed_paired_merged_contig_66468 zinc finger [Medicago truncatula]	GO:0016021	GO:0008270
GGTATCTGACTTGGGCCCTCGTGCTCTTGCCATTTCTTTACCCTTCTCTTGTGTTTTAGGTCTCCTTTCATCCATGATTGCTTCCACAATGGGTAAGTTTTTTCTTCCTTTTACTATCAGTATGTTTTTAGTTTTCTGTCCTTTCATTTCATAAAAGATACTGCCATACAGCTCAATTATTTTCCCCAACCCATCTGTGAAGTTACTAATTTCAATCCGTTCTCTTTAGTAAGAAATGGAAGCTTTGTCATATC
>Dhingra_Pear_16_GATCAG_L001_R1_001_paired_trimmed_paired_merged_contig_80940 zinc finger [Medicago truncatula]	GO:0016021	GO:0046872
AAGACTAAGTGCAATCCTGCTGCTGCTGCACGGAATCGACATCTGTGTGAGGGTCTAGCTGATAGTTGTTTTCCAGTCAAACAGGGTCCAGCAGCAAGCCGTCTTCACGAGTTCTTCTTGCACCAATTCTGTGATGCCCACACTTGTACTGGACGTCAAAAGCCCTTCTCTCAAGGGCGCAGGAAGAAGAGGGCGAGTATAT
>Dhingra_Pear_16_GATCAG_L001_R1_001_paired_trimmed_paired_merged_contig_83793 zinc finger [Medicago truncatula]	GO:0016021	GO:0046872
TTTGTGGTGCGTTGCATTGTGACCTCGAGATGGGTTCTGTACCACACAAAAAGACTAAGTGCAATCCTGCTGCTGCTGCACGGAATCGACATCTGTGTGAGGGTCTAGCTGATAGTTGTTTTCCAGTCAAACAGGGTCCAGCAGCAAGCCGTCTTCACGAGTTCTTCTTGCGCCAATTCTGTGATGCCCACACTTGTACTGGACGTCAAAAGCCCTTCTCTCAAGGCCGCAGGAAGAAGAGGGCGAGTATAT
>Dhingra_Pear_16_GATCAG_L001_R1_001_paired_trimmed_paired_merged_contig_122543 zinc finger ZPR1-like
CAAATATATGAGAAATTATACACCAAAGACAAAACTACATAATTAAAAAGGTGATACAGGGAGAACCAACCACTTAAGCCTACCCATCCTAAAAGATAATAAATAAAAGGAATTTAATTTTCCTAGTTATCACCCTTGCACGTATGCCTAAAATATGTGCCAAAGGCTAGAGCCAGTTACAAATAGATTTACTTTCAGTCAGCACCTTTTGCATATAAAAAAATTTAAATCAAACCTTTACTCTTTCAACTATTACAGAAACGGTCCGCAAGTCCCAAAAGGGGATAAAAGAAAATGATTGCCTTGACTGAAGGAAAACAGAAAAGTTAAAGAAATCTGTTAAACTCAAAATGCTACAATGTACAATCTGTTGAATACAGACCACAAGTCATACAAGTAAAAAATAAGATATTGCTACCGACTACAAAATTACCAAAAAAGAGAAAGGAATCCAGGTGAATGGAGCTAATCCACTAAGCAGCAATTTGTACAACTCTACTAAAGAAGAGGGGGGAGTAAAACAATACCGTTGACAGAGATCCACGCTGAGACTCCGGAGGAATCTCAAAATCCAATTCGGGAATCTTAATAGTAG
>Dhingra_Pear_16_GATCAG_L001_R1_001_paired_trimmed_paired_merged_contig_20080 zinc finger ZPR1-like	GO:0005634	GO:0005737	GO:0008270
GTATCTGACTTTATTACATCACGACTAAGATCCTTAACATTCTTCACACGAAGAATAATTTTCTTTCCTTTCTCAGGAACTCGTCCACCAGGCTTCAACTCAGAATTGCGGTAACCGCAATTGTCACAAGTGGATGCCATGACAATTACCTCTTGAAAATATGGAATGTGGGTGACAAACATTCGAGTTTCACACCGAGCAGTACAACCTCCGCATGTTGATGGGAAAGTCATCACCTCCTCTGGAGCTGTGTATCGAAACAAAGATTCAGCAATTTCAGCACTATTACTCTGAGCAATGGCCCGATGACCAGCTGCTGCTCCAATTGAGCCATGTGGGACTCTTTGTACTTGGTCAGAAGTGCTAACTGCTTCTGTTGATGCTGCATCAACAACATACCCTAATGTTTTTTGTTGCTCTGGAGTTCGCTCATAAAACCTTATACTCAATGATGGATCAGGGGATGGAGCAAACAGGTTCTCAACAAAGCTGTTTCCAGCTGGATCATCAAGGATGAAGGTGAAGGACAAGTCTGCTGTAGCACAGGCTCTCAACTTTAACAAAAACTGGTCTAATGCTTCAGCAGTCTGAGGATCCACTTTCTTGCGCTCTTCTTGAAGTGCTTGTAATTCATCTGCCGCTCGTAACAATATCCCCTCAACCGTTGACAGAGATCCACGCTGAGACTCCGGAGGAATCTCAAAATCCAATTCGGGAATCTTAATAGTAGCAGACTCAGACTTCACCACTTGTCGATTAAGCATCTTGGGGTCGCCAGAAGGCACCTCCAACTGGTAGCAGCAACCTTTGGGTTGGAGCTCACCAGCAAACTGAACCTCATTATTCCTCTCATTGCAATGAGGGTAAAGAGGGGCGTCGGAGTCGTCGGCGGAGACGGCTTCGACCACCGAGCGGACATCCACGATTTGGTTCTGGTCTTTGGCGTTGCTATTGCTATTGCTATTGCCTTCCATGATTATCTTTCCCTGCGATTGAATGTGCGGAAGTTTTGAGGTTTTGGGTTGGAGGCAGAGGCAGAGGCAGAGGCAG
>Dhingra_Pear_16_GATCAG_L001_R1_001_paired_trimmed_paired_merged_contig_57648 zinc finger ZPR1-like	GO:0005634	GO:0005737	GO:0008270
TTCCATATCAAAACATTGTACAACAGCGTAACATCAAGTATCCAGAAGCAGCATCAGCTCATACATGGTAATTAAAAAGCTCATACACAGTAAAGTTACACAAGCTCGAATTAGTACATAGCATTCCTTTCCCGTCCGAAAAAATGGGAAGAGAAAAAGGTGATAGAATTACACCCCGGACTTCTGCTCTGTCACTGCGGTATCCTTCAAATCGTAAGCAGCATCCGCGGAAGAGGTGTCAATGTCATTCAGACCCAATTCTTCGTTTTGCTCCCATGACCTCTCGTATTCCTCAAACATCAACTGATGGTCATCTTTTATATCGTCAGTTGCCGGTGCAATAAAAGAATTAGCCAATGCATCATCAAGAATTAAAGTCCAAGGCTCTTCTAAACAAAGAAGCTTTTTCAGGCTTGTATGAAACTTTAGCCACTTGCTTTTCTTATTCTCATCAATACTGTCTCCAAAACTAAATCCATGCACTCTTTCAAGACTTTCACTAATTTTCATTATCAAGCCTTCAATAGTTGTAACAACCCCTCCCAGAGTGCCACTAGCCAGCTCCAACTCAATTTCTGGAATTATTACGCTCGCTGTATCTGACTTTATTACATCACGACTAAGATCCTTAACATTCTTCACACGAAGAATAATTTTCTTTCCTTTCTCAGGAACTCGTCCACCAGGCTTCAACTCAGAATTGCGGTAACCACAGGCATCACAAGTGGATGCCATAACAATTACTTCTTGAAAGTATGGAATGTTGGTGACAAACATTCGAGTTTCACACCTAGCAGTACAAACTCCGCATGTCGATGGGAAAGTCATCACCTCCTCT
>Dhingra_Pear_16_GATCAG_L001_R1_001_paired_trimmed_paired_merged_contig_64073 zinc finger ZPR1-like	GO:0005634	GO:0005737	GO:0008270
CTCAACTTTAACAAAAACTGGTCTAGTGCTTCAGCAGTCTGAGGATCCACTTTCTTGCGTTCTTCTTGCAATGCTTGCAATTCATCTGCTGCTCGCAATAATATCCCCTCCACCGTTGACAGAGATCCACGTTGAGACTCTGGAGGAATCTCAAAATCCAATTCAGGAATCTTAATAGTAGCAGACTCAGACTTCACCACCTGTCGATTAAGCATCTTGGGATCGCCAGAAGG
>Dhingra_Pear_16_GATCAG_L001_R1_001_paired_trimmed_paired_merged_contig_57647 zinc finger ZPR1 homolog	GO:0005634	GO:0005737	GO:0008270
TTGCTAAAATTCGGAACATTCGGGTTCTAAAAACATGGTTTGAGTTTGCTTCTAAAAGTCTTTCCACTGCCGACCAAAACATTGGCCCCTTGTAAAGTTCGATCATTTAGTACCATAGAAATGGACGTTTATATTCCATGCAAATTTCACATAGCAGCATGAGCTCATACACAGTAAAGTTACACAAGCCCGTCGGAAAAAATGGGAAGAGAAAAGGGTAATAGAATTACACCGCCGACTTCTCTGTTACTGCACTATCTTTCAAATCGTAAGCAGCATCAGCGGAAGAGGTGTCGATGTCATTCAGACCCAATTCTTCGTTTTGCTCCCACGACCTCTCGTAATCCTCAAACATCAACTGATGGTCATCTTTTATATCGTCAGTCGCCGGTGCAATAAAAGAATTAGCCAATGCGTCATCAAGAATTAAAGTCCAAGGCTCTTCTAAACACAGAAGCTTTTTCAGGCTTGTGTGAAAATTTAGCCACTTGCTTTTCTTATTCTCATCAATACTGTCTCCAAAACTAAA
>Dhingra_Pear_16_GATCAG_L001_R1_001_paired_trimmed_paired_merged_contig_100874 zinc finger ZAT9-like	GO:0046872
TGTTTCCGATACTTTTTCAACTGAAGATGTTGCCAGGTGTCTCATCATGCTATCGATGGATAAATGGAAAAAAGTGAAAGTAAAAAATGGGGTGGATGAGTCCGTGGAGAAGGAGGAGGAAGATGAGTCCGACAGCGGCGGCCGTTCAGATTTTCGGATCAAGGATCGAGTCCGGAGTCGGGGAAAGTACAAGTGCGAGACTTGTGACAAAGTGTTCCGATCTTATCAAGCGCTCGGAGGGCACAGAGCGAGTCACAAGAAAACCATCAAAACCCAAGTGTTTGATGACTATGA
>Dhingra_Pear_16_GATCAG_L001_R1_001_paired_trimmed_paired_merged_contig_121561 zinc finger ZAT9-like
ACAGATCCAAGAAATGCTCAAAATTGACAAAAAAAAAACTTCTATTTTTTTTTTTGTTACCTTTGATTCAAAGCTATGTCATTGATCTGTGTGTGAAGAGAAACAAAAATTTCAATGGCAATTTATAACTTCAACTTCTAACACGGTTCACAAACTCTGCATCAGAAACTGCAGAGAGCTCGATTTGGCTGATTTCATCATCGTCAACAGGAGCAGGCAGATTAAGATCTATCAAACTATCACCAAGCCTACTTAAACTCTTCCATGGAAATGGAGGACTGCTATTTCTTGCTGCTGCTGCTGCAGAACCAGCCATCACATGAGATCTTTTGTGCCCTCCAAGCGCTTGACCAGATGAAAAAACTCTAAAACAAACTGGGCATTCATGAATTTTTCTTTCAGCCACAGAGGAAGATTTTCCTGCTGCATTGAGATTTTCTTGCTCCAATTCGGGCTCGTAAATGGGGTTCAGATTCGAAGCCTTAATCTTCTTATGGCTTGCTCTGTGACCACCTAGAGCCTGATAAGATTTAAAAACTTTGTTGCACGTTTCACATTTGTATTTCCTTCGAGCAGTTCTAATTCTGGGGCACTTGATCAGATGCTCCTCAGAATCTTCCGTGTCCTCCATCGATCTTTCCGCTTCATCGGCTTGTTCTTGTTCTTGTTCTTGCTCATGTTGGTGGTGGTGGTCTTGTTTTCTCCATTTGTCTCTAGATAGCATCATGAGGCAGAAGGCGACGTCTTCCTCTCTAGTGGCATCAGATATTGAACTTACCGGTTCAGGCTCGAAAGAATCCTTGCTGCTGACCACTTTGTTCTTGAGCTTAATTTTCTTCAAAGCTTCGAGCTTTGGATGATGGTGGTACTGAATATGATTTTGATGATGATGAAGCTCCATCACAGAGGATTTTCGTGTTCTTTTGGATCGTCTCCGAGTTGGGTTCTTTGACGACTCTGTCTCACTCTCTCTATCTTGAAGAACAACAGACCCAGCATGCGCGGCAAAAGAAAACTCAGGATCCACTAGCTTTATGCTTCTCTTTGGATTCTCTCTAAGGCCATAAATCATATCATCGTCTTGTTCTTCGCCATCATCCTCTGACGAAGACGAAGCTGAAGTTGAATTGTCTACCTCATCCATGGTGAACTGGGTTTGTTCTCGATTCGATTCTTCTTCTTCTGGTTTCGGAGGAAAAGGATGGTTCCTCACGTGAGACCTCATATGACCCCCCAAGGCTCTGCCATTGGGGAAACTCCTCATGCAAATCTTACACCCATGCTTCTCCATTGCAATTTACTCAAAAACCATAAAATTTTAATGGATCAAAACACAGAAAAAACAGAGCAATTCAGAGCTCTCCTTTCCGTCTTGGAAAGAAGATAGTGGAAGGAAGC
>Dhingra_Pear_16_GATCAG_L001_R1_001_paired_trimmed_paired_merged_contig_44941 zinc finger ZAT5-like [Pyrus x bretschneideri]	GO:0046872
GAATCACTAAAAAAAACCTTGACCATTTTTTTAGTAATGACAATCCACCAAAATTTGTGTTCTTAACCTTTCTTGCTGCTGTTGTTCTTGTTGTTGTTGCTGCGGCTGCTGGTTTGATGCAAACACAAACTTGGTTTCTTTGTGGTGATCATCCTCTGAAGGTGCTGGAAGGTTGAGATCCAAATCCAAATTCAACATGTTTTTCTGCTTCCTCATGGGCAGCTGTGGCTGCTGCTG
>Dhingra_Pear_16_GATCAG_L001_R1_001_paired_trimmed_paired_merged_contig_44942 zinc finger ZAT5-like [Pyrus x bretschneideri]
GAATCACTAAAAAAAACCTTAACCTCTTTTTTAGTAATGACAATCCACCAAAATTTGTGTTCTTAACCTTTCTTGCTGCTGTTGTTCTTGTTGTTGCTGCTGCTGCTGCTGCTGGTTTGATGCAAACACAAACTTGGTTTCTTTGTGGTGATCATCCTCTGAAGGTGCTGGAAGGTTGAGATCCAAATCCAAATTCAACATGTTTTTCTGCTTCTTCATGGGCAGCTGTGGCTGCTGCTG
>Dhingra_Pear_16_GATCAG_L001_R1_001_paired_trimmed_paired_merged_contig_122085 zinc finger ZAT5-like	GO:0005488
CACCGGTCACACGTCTTGCACTGATACAAATATAACCCGGCCGAAGCTGCTGCTGAAGCCGCCTTATTGTTGTTAACCAAATTAGGGTTTTGGGGTTTTGGGGTAGAATTGCCTTGCGCCAGAAGAATCAAACAGTTTGCCATGTCCTCCTCTTCCTCCGTACTGATCTCTGTGAATTGATCAGATGAGGTGGCTGGTGAGGCTGTGGGACCAACATCAGTACTAATCCTTTGTCTGGGACCCACAAGGCCTTGGTCTTGAAGATGATCATGATCATGGCCTGCACTTGATGAGCTTGAAGCTGTCGTGGCTATGGCAGAAAGTGGGGAAGTCAAACGTTGCCTTTTTGTGCGTTTTCCCTTGATGATCATCATCTGAGCCTGATCCTTATAACCCAAAACAGCTTCCTCCTGATCTTGATGATCTGCAGCTTCCATCATCATCATCTCGATCCGTAGCAGCACAACACCAGCAACCCTACCAAGAAAAACGTTTCGAAATTTGAAACCGGAGAGAGAAGAGAGAGAGAGATGGATGGAAATGAAGAAGCAACTTTAAGAAAGTGGGGAGGGTGCAATTATAGTGGTGAGATAGAGCGAGTTTTAAGTAGTAGAGGAGTCTAAAAAAAAGCCGCCCAGGTGATGAATTGTATAGTAACCGTGAGTTTTTGTGCCAAGCTTGGCGTTTTTAATTCCCAACCTTGGAAGTTATATATAGAAATATATAAA
>Dhingra_Pear_16_GATCAG_L001_R1_001_paired_trimmed_paired_merged_contig_15146 zinc finger ZAT5-like	GO:0046872
TGTAGCAGTAGCACTACCACTAGCAGTGTTATTATTGGTTGCTGCAGATGCAGTTCTGTGCCTTCTCATGTGGCCACCAAGTGCTTGACCGGATGTGAACTCAGACCCGCAGATCGAACACTCATGAATCTTAGGCTTATTACCTACTTGGATTGGAATTGCAGGAGGTGGGCTGCTCTTATATTTGATTAACTGCTTGCTTTGATCTTCAAATTCCTCAAAAGTTGTAGCTGTGATGAAATGGTGGGTTGGTGGAGCCGCCGCTGGTGGTGATTTTTTTATCATCTCCTCCGTGCTACTCATTGACTTCGGTTTCTTGTGACTTGCTCTGTGGCCACCAAGTGCTTGAAATGAAGGGAAAGTTCTGTTGCATGTTTTGCACTCATAGACAAAAAGATTAACATGATCACCCTGAGCCAAGAGGATTAGGCAATTTGCCATGTCCTCTTCTTCTTCCGTGCTCTCATAAATCTCACCAGAAGTTGTGGGAGATGTGAATGAATTTCCACAATAATTGTAATCGTGATCTCCTCCTCCAATAGTACCAGCGCCACAGGCGCTGGATGAGCTAGAGGTGACTGCCACGGTGACCACCCCGTTTGGGGACTGAGGCCTCTGTCGCTTGGTACGCCTGCCCTTGATCATGATCATCTGTGACGCTTGATCATTGGTCACGACTAATTCTTCTTGGCCTTCCATGCTCACAAAAAAAAAACCCAGAATTTGGTTTTGACCAAGAGCTAGCTTAGAGAAAGAAGTATTAGAGGAGAGAGAGGAAATTGTGATAGGGGTTTGATGAGAACTAAGAAAAGGAAGGGCTAGGAGGGAGTGAGAGAGAGAGAGAGAGGAGAGAGAGAGGAGAGAGAGCAATGAAGGGAAGCAAGGAAAGAGGAGTGAGTGATGCTGTTATATATAGTGAATGGTGAGAAAGTTTTGTGGGGTCAAAAACCGCCCC
>Dhingra_Pear_16_GATCAG_L001_R1_001_paired_trimmed_paired_merged_contig_3262 zinc finger ZAT5-like	GO:0046872
AGTAAAAATTGAAAATAACAATGCTTATAATTCACATTGAGATGATCTACTAATAAAAGATTCTCTCTTTTCTTATTTTTTTCTCTCTTAATACTGACAATCCACCAAAGCAGGGGCGTTGAAGACAAGGGTAGTTTGTTGGGTAGGCACAAACTGAAACTTAGACTCACGATGATGGTGATGGTGATGATGATCATGATCTTCTGGTGCAGGAAGGTTTAGATCCAGTGGGAGAACATTTCTCTGCAGTTTGGTACTTGTGCCAATCATATCATTGCTACTATTATTCACAGCCACATGTGTAGCAGTAGCACCACCAGGTCCACTACTAGTAGAGTTACTATTGGTTGCCGCAGATGCTGTTCTGTGCCTTCTCATGTGGCC
>Dhingra_Pear_16_GATCAG_L001_R1_001_paired_trimmed_paired_merged_contig_3263 zinc finger ZAT5-like	GO:0046872
GACGTAACTCACATTTACTTCATGATCCAACATTTGGTAGTAAAAAATTAAAAAGTAAAAAGAATAGATCAAAGAATTTATATTCCACAAAAAAACTCAACAATAGTAAAAATTGAAAATAACAATGCTTATAATTCACATTGAGATGAACTACTAATTAAAGATTCTTTTTCTTTTTCTTATTTTTCTTTCTCTCTTAATAATGACAATCCACCAAAGCAGGGGCGTTGAAGACAAGGGTAGCTTGTTGGGTAGGCACAAACTGAAACTTAGACTCACGATGATGGTGATGGTGGTGATGATCATGATCTTCTGGTGCAGGAAGGTTTAGATCCAGTGGGAGAACATTTCTCTGCAGTTTGGTACTTGTGCCAATCATATTATTGCTACTATTATTCACAGCCACATGTGTAGCAGTAGCACTACCACTAG
>Dhingra_Pear_16_GATCAG_L001_R1_001_paired_trimmed_paired_merged_contig_3264 zinc finger ZAT5-like	GO:0046872
TCACAGCCACATGTGTAGCAGTAGCACCACCAGGTCCACCACTAGTAGAGTTACTATTGGTTGCCGCAGATGCTGTTCTGTGCCTTCTCATGTGGCCGCCAAGTGCCTGACCAGATGTGAACTCAGACCCACAGATTGAACACTCATGAATCTTAGGCTTGTTACCTATTTGGATTGGAATTGCAGGAGATGGGCTGCTCTTATATTTGATGAACTGCTTGCTTTGATCTTCAAATTTCTCAAAAGTTGTTGCTGTGATGGAATGGTGGGTTGGTGGCGCAGCCGCTGGTGGTGGCAATTTTTTTATTATCTCCTCCGTGCTGCTCATGGACTTCGGTTTTTTGTGACTTGCTCTGTGGCCACCAAGTGCTTGAAATGAAGGGAAAGTTCTGTTGCATGTTTTGCACTCATAGACAAAAAAACCAGCCTTGCCCATGTTAGTATTTTGTGCTAATCTTTCTTCAATGGTCTGCTTTGGATTAACATGATCACCCTGAGCCAAGAGGATTAGGCAATTTGCCATGTCCTCTTCTTCTTCCGTGCTCTCATAAATCTCACTAGAAGTTGTGGGCGATGTAAATGAACTTCCATAATAGTTGTACTCATGATCTCCTCCTCCAATGGTAGCAACGCCACAGGCACTCGATGAGCTAGAGGTCACCGCCGCGGTGACTACCCCATTCGGGGACTGAGGCCTCTGGCGCTTGGTACGCTTGCCTTTGATCATGATCATCTGTGACGCTTGCTCATTAGTCACGACTAATTCTTCTTGGCCCTCCATGCTCACAGACAAAAACCCCAGAATTTGGTTTTGACCAAAGAGAAAGAAATTAGAGGAGAGAGAGGAAACCGTGAAAGAGGTTTGATGTGAACTAAGAAAAGGAAGGGCTAAGAGGGAG
>Dhingra_Pear_16_GATCAG_L001_R1_001_paired_trimmed_paired_merged_contig_61116 zinc finger ZAT5-like	GO:0046872
AATTTGCCATGTCCTCTTCTTCTTCCGTGCTCTCATAAATCTCACTAGAAGTTGTGGGAGATGTAAATGAACTTCCATAATAGTTGTACTCGTGATCTCCTCCTCCAATGGTAGCAACGCCACAGGCACTCGATGAGCTAGAGGTCACCGCCGCGGTGACTACCCCATTCGGGGACTGGGGCCTCTGGCGCTTGGTACGCTTGCCTTTGATCATGATCATCTGTGACGCTTGCTCATTAGTCACGACCCCA
>Dhingra_Pear_16_GATCAG_L001_R1_001_paired_trimmed_paired_merged_contig_74061 zinc finger ZAT5-like	GO:0005488
AAACTTATTGGTTTCCTGCAGGTGCTCTTCTTCCGGCGCAGGAAGATTAAGATCCAACTGCAAAACATTTCGTGGTCTCTTTGATTCCGATTGGGACTGAGGATGACTACTCATGGCTTCCGCTGCTGCTGTTGTTGCTGCTGTGCTGATTAATGTTCTATGCCTTCTCATATGACCCCCTAGAGCTTGACCAGATGCGAACTCCGCGCCACACACCGAACACTCATGAACCTTATTGGCTTTGTTTTTGTTATAACAAGGACTAGTAGTATCACTGTTCAATGCCCTGAAAGCCCTATTCGAAATTTGTAATGACAACGTGGTGCTGGTGTTG
>Dhingra_Pear_16_GATCAG_L001_R1_001_paired_trimmed_paired_merged_contig_44940 zinc finger ZAT5	GO:0046872
TCATGGGCAGCTGTGGCTGCTGCTGTTGATGTTTATGTTGTTGCTGATGGGATTCAAAGGCGGCTGAGACTGGCGGAGGCGTCAACGACAAGGTTGTGTTGGTGGGTCCAATCGGCGCCCTGTGGCGCCTCATGTGGCCTCCCAAGGCCTGCCCGGACATGAATTCCGCTCCGCAAATCGAGCACTCGTGGATTTTAGGAGAGGACTTGTTGGAGCTCAAAACCAAACCCCTATTGCTCAAATGGAGAGAAAGTGGAGATGAAGATGTGTTGATGTTGTTTCTGTGGAAAATGTTGTTCTTTAACGATTGCGTGTCTTGATCTTCATCCGACGGGGGCAACAGCCCAATTCCAAAATGCTTGTTTTTGGGATCGTCTCCGATATTCACCTTCAGCTTCTTGTGACTGGCCCTGTGACCCCCTAATGCTTGGAAAGAAGGGAACGTTCTGTTACAAGTCTTACATTCATACACGTAATACCCTGCCGCCCCTGCCGCCTTGCCTGCGGTGACAGTTGTTGATTCCAAGAATTTTCGACTAGTTGTAGTAATATGATCGTTGGGGGGTTGGTGGTGGTGATTGGGGGAGGAAGAAGCCGCCCGGGATTGGCCTTGCGCCAAAAGAATTAGGCAATTTGCCATGTCCTCCTCTTCTGATGTGCTGTCTTGGAATAATTCAGCTGATGTGGTGGGGGACAAGTTGGTACTATTGATGCAATCGTCGTTGTTTTCGCCGCCATCACCCCCTCCACGGCCGGCCCCACCCTCGGGGGACGATGAGTTTGTTGGGATGGCAAAAGGGATTGGGGATTGGGGCCTCAAGCGTTTTGTGCGCTTACCCTTCATAATATTAATGTTGTTGCTGTGTTGTTCCTTGCACCCCAAGATCATGACATCCTCTTGATGATGATGATCACCACCTGCTGCTTCCATGGCTAATTCCTCCTCCTCTACCTTCAAGAGACTTGGAATTATAGCTTAGAAAAAGAGAGAAGAGAGAGGAAAAAAGAGAGATTTAATTGGTAGGGAGGAAGCAAGGAAAGGAAGACTGTTATTACAATATATATATATAGTGAATATTGACATGTTGGAGAGAGTCGCAATTATAAGGCCATGCCCCTATACAACAGTAACTGTGAATTTAGTCTCCCCCATCTTTTGTTGAGTTTCAAGGTATTTATAAAGGGAAACAATTTCTGCAAACCCCTTTTCTCCTCCTATATGTTTCTATTTAGTTTTGTTCCTTGATTCCTTGTTGATTTACTTAATCTCACAGTTAGG
>Dhingra_Pear_16_GATCAG_L001_R1_001_paired_trimmed_paired_merged_contig_101568 zinc finger ZAT4-like [Brassica napus]	GO:0003676	GO:0003700	GO:0046872	GO:0006355
TCTTCAGATGGGTTCTTATGTGACCACCCAATGACTTCCCACAACGGAATCTTTTGCTGCAAAACCTGCAGACAAATTTATTTTTCTGGTTCTGATTGTTCTGATCTTCTTTCTCCATGGTTGGATTTTTTTTCATCTCTCAAGAGTTCAAACCAAAAGATGGGCAGCAGTAACAAAGTAAAATCAGCAAAACTTACCTCGAACAAAGTAGCTAGAATGCAGCATTATTC
>Dhingra_Pear_16_GATCAG_L001_R1_001_paired_trimmed_paired_merged_contig_14733 zinc finger ZAT4-like
AAGAATTAATGAATTATACTGCCCAGAAAATTTGTATCTCAACAATTTTCAACCTTTATTGGAAGAATCTTAATTTCCGCACTTCGTTTTTCTCCTTCCACACTCTTCTCCTTTTTCGCTTGACTGTTATTTGATTTATTCAATCAAATGACGAGAATAAAAAAGGAGGGGTGCAGGAGGACAAACCGACAGTGAGGAGATCATTTCCCTATCAGAATCCATGGCGAAAGACTTGAAACTCAGTTGGAGATGAGGCCTACAAGGGCAGCCTCATGCTTATGGCTGCTCCTTCCAACCCACCATGGCTTAAATGCTACTGCAGCTGCATCATGGTTGCTACTGCTCTCTTCCTCCACAGGAGCAGGAAGGTTGAGATCAAGAAAGTCTCTCACTTCAGGTGCTGCAGGCTTCTGAATCACTAGGGTTTGGGTGGTAATTTTAGCCTCACCAATCAAATGGGATCTCTTGTGCCCTCCCAATGCTTGCCCTGATGGAAAAACTCTGTAGCAAATTGGACAGGAATGCCCTTTTGTACTCTTTGCACTGCTCTCAGCTATTTCTTTCTCAATGGGGTTCTCATTGTTGCAGCAAGACTCAGGGGAGATGTCGGTTCCCATGGTGTTTTCGCTGCTTTCGATCTTCGAGGCGAAGCATCCTTTGATCTTCTTGTGACTTGCCCTATGGCCTCCGAGAGCTTGGTACGATCGAAAAACCTTGTTGCAAGTAGTACATTCGAATTTGCTTCTCCTTTGTGAACTCTTGCATACTACTACTTCAGAATCCAAAGCATCAGCTCTACTAGTATTCGATTTTTTCGGGGTCTTATCCGACCTCAATTCGAAATCACAAGCCTCTCTGATCTTTCTCTTGCTTGAGTTGTACTTGTTGGAACCCAATTTATCATTCTTTGAAAACCCGCCATCAGAAGAGCAAAACTTGGATTTTCTACCTTCTAGTACTGCTAGGGACTCGAAATCTCGAGGCTCCAATACCTTTTTAGTGAGTTTGTTCTTCAGTTTCAAAGTTTCATCAATCTTACCCTTAATATCCGCAATTGTTCTAACTGATGATGGAGAATCGGAGAACCCTGAATTGTCATCGGGAGAGTTATGAGGTACTAAT
>Dhingra_Pear_16_GATCAG_L001_R1_001_paired_trimmed_paired_merged_contig_14734 zinc finger ZAT4-like	GO:0046872
AAGAATTAATGAATTATACTGCCCATAAAATTTGTATCTCAACAATTTTCAACCTTTATTGGAAGAATCTTAATTTCCGCACCTCTTTTTTCTCCTTCCACACTCTTCTCCTTTTTCGCTTGACTGTTATTTGATTTATTCAATCAAATGACGAGAATAAAAAAGGAGGAGTGCAGGAGGACAAACCGACAGTGAGGAGATCATTTCCCTATCAGAATCCATGGCGAAAGACTTGAAACTCAGTTGGAGATGAGGCCTACAAGGGCAGCCTCATGCTTATGGCTGCTCTTTCCAACCCACCATGGCTTAAATGCTACTGCAGCTGCATCATGGTTGCTACTGCTCTCTTCCTCCACAGGAGCAGGAAGGTTGAGATCAAGAAATTCTCTCACTTCAGGTGCTGCAGGCTTCTGAATCACTAGGGTTTGGGTGGTAATTTTAGCCTCACCAATCAAATGGGATCTCTTGTGCCCTCCCAATGCTTGCCCTGATGGAAAAACTCTGTAGCAAATTGGACAGGGATGCCCTTTTGTACTCTTTGCACTGCTCTCAGCTATTTCTTTCTCAATGGGGTTCTCATTGTTGCAGCAAGACTCAGGGGAGATGTCGGTTTCCATGGTGTTTTCGCTGCTTTCGATCTTCGAGGCGAAGCATCCTTTGATCTTCTTGTGACTTGCCCTATGGCCTCCGAGAGCTTGGTACGATCGAAAAACCTTGTTGCAAGTAGTACATTCGAATTTGCTTCTCTTTTGTGCACTCTTGCATACTACTACTTCAGAATCCAAAGCATCAGCTCTACTGGTACTCGATTTTTTCGGGGTCTTATCCGACCTCAATTCGAAATCACAAGCCTCTCTGATCTTTCTCTTGCTTGAGTTGTACTTGTTGGAACCCAATTTATCATTCTT
>Dhingra_Pear_16_GATCAG_L001_R1_001_paired_trimmed_paired_merged_contig_22223 zinc finger ZAT4-like
TGTTGGAACCCAATTTATCATTCTTCGAAAACCCGCCATCAGAAGAGCAAAACTTGGATTTTCTACCTTCTAGTACTGCAAGGGACTCGAAATCTCGAGGCTCCAATACCTTTTTAGTGAGTTTGTTCTTCAGTTTCAAAGTTTCATCAATCTTACCCTTAATATCCGCAACCCAGGTTGTCCTAACTGATGATGGAGAATCGGAGAACCCTGAATTGTTATCGGGAGAGTTATGAGGTACTAATTTTAACCCGCCCCAGTGACTCGAATCCCTCGAAAGCATCATCAAACACATAGCAACCTCTTCTTGTTCCTGCTCAGTCTCGGAAACAGAGGAAGTAGTAGTAGCAGGAACAGAAGCATTAGCAATTGAAAAATTAGAAGAGGAAGTTGTTGCTCCCATGTACCTTGTTCTTCTTCTCCCCGATCTTCTTCTCCGATTGGGAGGAGCAGCAGCAGTAGGAGTTTCGTTGTCTGATTGGCTAGTCCAAGAACCTTCATGTTCTTCAAAGCTCTCAATCGAAACTCTTTCTTTTTCTGAGTGGCACTTCATGTGACCAAACAGAGCTTTCCAAGACTGAAACCCTTTGCCACATTCTCTACAAAACTTGTCCAGAAGAAACGAAGTCTCCTCACTCAAATCCGCGAGTCTCAAAGTTTTTTTCGGATTCTCCCTGAGGCCGTAACCGGGTTGCTGATGTGGTCCTCCTCCGAAATCAGAACCACCATTGTTGCCTGACGAGGGCTTAACTCTGCCGGTGTTGAGCTTTTCCTCTGTTTCCGGCGAATGGTTGGTCAAGTGAGATTTCATGTGACCTCCCAAGGATCTGCCGCAGGGGAAGCTCTTGGTGCAGAACTTGCACACATACTTCAACTCTTGATCTTCTTCCATCGGTTCGAATCAAAACTCAACCAAATACGGAAATTCAGATCAGAAAGCTTCGAATCTGATCACGAGATTTGGAAAAACTCTCAGATTCTTGATCTCATTACACTAAAACAGGAAAAATGCTACTCAAACAGAAGACAATCCGATCAGAAAATCGAAGCGAAAACTCGGGTTGAGAATTGCATTAGATCAAAGCTTTGTTTCTGCTATTTGAACTTTCCCAGAAAGAAAAAAAATCTCAGATTCCATGTAACATGAACTAGAAAAAAAATGTAAGTCAAAAATTAAAAAAAAAAAACATAAATCAGTAGCTCTGCTGTCTTCTTTGTGTTCTTTGTTGGTGGTGACGATGGCGACGAACTAGCACAAAGAACAGAGGAAAAATGGAAAGTGAGAGAGTGAGTGAGCGAGCGTTTGTTTCTCTTTCGCTTTCTCTCTCTCTCTCTCTCTCTCTCTCTCTCTCTCTCTCTCTCTATCGCCTTGAATTCATTTGTAATTGCGGATGAAATTGATTACGTGATGAGAACTTTCTTGGCATGCTTGGATATATAGTTATGGGGTAGGAAGGATGTAAATGACGTTTTGGTTTGAAGTTTCTGTGGCTGCAACTTGAGGCATGGGGCAGTATAAAAGTGGAATGGTCATCTAATTAGTAGTGCTCTGCAATGGGGCTGAAAAGTCTTGGGACCTTAAGGAAGTTTCTAAATTTGGGCAATATAGATATCATCACACAACGGAGAAAAAGAAACAAAAAAGAAGGTCCTATTTGGTATGGAGGGGTCCTATTTGGCATGGCCCCTTCCATATTATCTTTAAACTTA
>Dhingra_Pear_16_GATCAG_L001_R1_001_paired_trimmed_paired_merged_contig_12551 zinc finger ZAT4	GO:0005488
CATTGTTGATTGCTTCCTCCTCGTTCCGAAAGCAAATCTTTTTGTGGCCGCACATTGCTTGAAAAGATCGAAACAGTTTGTTGCATTTCTCACACCGATTCTTCCCTCGAAGTTTCTTCGATTTGACCCCCTCCAGCTCCTCCACTACTTGCCTACTATGTTCTTGAACTTGAACCGATTGATCTGCTTGCTGATGATCATGTAATCTTATCATCCACACATCTCTTGACAGCATCATAAGGCACATAGCAACATCTTCTTCCGGAGAAGTATCGGAGACCGAGCTCACCGGCTCAAGCTCTGCCGCTAGAGTAGGAGACTCGGCCAAACGCGGCGGTGTTGAAATTGTCAACTTGGGTTTTTTCTTCAACTCCAAATTCTGGCTCTGCAGATTATCTGTAACAACAACGAATGATCTTCGATTCCGCTTGGATCGTCTCCGAGTTGGGTTTCTTGACTCGGTCT
>Dhingra_Pear_16_GATCAG_L001_R1_001_paired_trimmed_paired_merged_contig_12552 zinc finger ZAT4	GO:0016021	GO:0003700	GO:0022857	GO:0046872	GO:0006355	GO:0055085
TAAGTTCTCAATCTCTCTCTAATGCCTACTAGTATTCTCCAAAAAGTAGAGAGAGGGCCTTAAATTCCGTTCTTAGCTCTGCTCTGCTGTGTACTGTGCCTATGGAGAGGCACAGATGCAAGCTCTGCTCTAGGGCTTTTGCTAATGGCAGAGCACTGGGTGGTCATATGAAGGCTCACTTGGCAACTTTTCCTCTTCCCCCTAAAACTTACCAAATCACTGAGTCCGACTCGTCTTCATCTTCCTCCTCCGGCGAAGAACCAGAAAAAGAAGAACAACATTTGCAAGAAGAACAAGAAGAGGAAAAGGGTTTGACTTATGGGCTGAGAGAGAACCCAAAGAGGAGTTTCCGGCTTGCGGATCCTGAGTTTTCTTTTGTTGATTCTGGGTCGGTGATTCAAGACAGAGAGAGTGAGACCGAGTCAAGAAACCCAACTCG
>Dhingra_Pear_16_GATCAG_L001_R1_001_paired_trimmed_paired_merged_contig_129538 zinc finger ZAT4	GO:0046872
TTTGATCTCAATGTTACTCAAAATAATCGAATTTCTTTTACCTTTAGATCCGAGTTTTGATGGAGAAGTCTGTTACTTTTTACATTTTTACGCATCCGATAGCACGCTAAATTCATCATCTTCTTCCGGAGCAGGCAGGTTGAGATCTATGAAACCCTCTCTAACTTCAGTTTTTGCAGCCATTGATACAACCATTGATCTTGAAGAACCCGAAAGGTGAGATCTTTTGTGACCGCCAAGAGCTTGACCGGAACCAAATATTTTGTAGCAAAAGGGGCACTCAAACAGCTTCTCAC
>Dhingra_Pear_16_GATCAG_L001_R1_001_paired_trimmed_paired_merged_contig_82094 zinc finger ZAT4	GO:0016020	GO:0003700	GO:0046872	GO:0006355
TTTAAGTTCCCAATCTCTCTCCAATACTAGTAGCATTCTCCAAAGGCCATAGCTTTAGAGAGAGAAAGAGAGAGAGGAGGGCCTTAAAGCTCTGATCTTTGCTCTGCTCTGCTGTGTACTGTGACAATGGAGAGGCACAGATGCAAGCTTTGCTCCAGGGCTTTTGCTAATGGCAGAGCATTGGGTGGTCACATGAAGGCTCACCTCGCAACTTTTCCTCTTCCACCCAAAACCCACCAACTCACTGAGTCCGACTCGTCTTCGTCTTCCTCCTCCGGCGAAGAACCAGAAGAAGAAGAGCAGCATTTACAAGAAGAAGAAGGAGAGGAAAAGGGTTTGATTTATGGGCTGAGAGAGAACCCAAAGAGGAGTTTCCGGCTTGC
>Dhingra_Pear_16_GATCAG_L001_R1_001_paired_trimmed_paired_merged_contig_87621 zinc finger ZAT4	GO:0005488
CATTGTTGATTGCTTCCTCCTCGTTGCGAAAACAAATCTTTTTGTGCCCGCACATTGCTTGAAAAGATCGAAACAGTTTGTTGCATTTCTCACACCGGTTCTTCCCTCGAAGTTTCTTCAATTTGATCCCGTCCAACTTCTCAGCTACTACTTGTTTACCCTGTTGTTCTTGAGCTTGAACCAATTGATCTGCGTGCTGATGATCATTTGATCTTACCATCCGCACATCTCTTGACAGCATCATAAGGCACATAGCAACATCTTCTTCCGGAGAAGTATCGGAGACC
>Dhingra_Pear_16_GATCAG_L001_R1_001_paired_trimmed_paired_merged_contig_111306 zinc finger ZAT12-like	GO:0046872
TATATATATATATAATTAGAAAAACCCAACAAGTGGAGCTGCTTTCCCTAGCTGAAGAATCTCCAAGTCATTCTCTAATGGCGTCAAGTTCAGATCCAAACACATAGCTCTCCTACCGCTATTCGTCTTCTTCAAAACTTGAAATACTTGCGCAGGCTGAGGATTCAGACTCATCGAACTCGAATATCGATCATGAATATTGCTAGTAGTATTACTACTGCTCAAGGCTGCCCTGTGCCTCCTCATGTGACCACCCAACGCCTGCCCTATAGCAAACTCTAGGCCACATATGTTGCACTCGTGTGTCTTGGGCTTTGGTGATGACCCCTGTGACAGGCTCTGGTCAGAACTATTGCTGTTTCCATCTCCTGATGGTCCGGTTAACCTGGGCTTCTTGTGGCTGGCTCGATGACCTCCGAGCGCTTGGAACGAAGGGAACTGGCGGTTACAGGTCTTGCACTCGAAAACCCGGCTAGGGGAGACGGAGAAGGAGTCATATTGATTATCGTTGTTGTTGATGCCACGGGACAGTAGCATCAAACAGTTGGCCACGGTTAGGCCGTGATCAAGCTCTCTCACATCTGCGATGCTTCTCTTCATGTTCATACACAAGAGATTGTATAAAATGAGGATGTTTGAACAAAAGGGTATGACTTTTTGGAACTTTGGTGATGATTGAACAGTTCAAAATGAACACATTAAAGGAATGGACCTTTTGGGGTTTAGGGGGTTTGGTATTTATAGGGAATATTGTTGGGTTTGCTACTTTTTCTTTGTAAGGTGATCAGTGAGATGGATTTTGACTTTGATAGATGTGGTTGCACAATTCAGAATAATGACAATAAAGTCGTTGTTTCTTGCTGG
>Dhingra_Pear_16_GATCAG_L001_R1_001_paired_trimmed_paired_merged_contig_117187 zinc finger ZAT12-like
ACCATCTTTGAGTCTCTACCTTTTTATCAAATCAGACACATCTAAGCGTCTATTCCTTAAATTCCAGGTCTACATAGTCAAACGAAGCCTCGAATCTGCAATCAAGATGAGCCGCCGTCATCTGACCCAGGTCGAGGTTGCTGCCATGTGCGATTGACAGGGTTCCCTTTGTCTACTCGAAACGCCGCAACCACTAGTGGGATTGGGGGACCCAAATTGCCATCCCCACTCAACCCGAGAGACGCCGGCGCTGAAAACTGGCTGGAGGCATTTCTCTGAAACTACCGCATATCACCCATTGCCTGGAAAAAA
>Dhingra_Pear_16_GATCAG_L001_R1_001_paired_trimmed_paired_merged_contig_123603 zinc finger ZAT12-like
AAGATAAAGATGCTCTTATCTTCTTCGTGAGTTTTTCCCAGACAACATGTACGGCATGGCTAGAAATTTCAGAGGAGCTGCCTCTGACGAGCTTGCAGCACCGACGTCGCTCTGGTTGAGTGTGAATAACAATCTGAGTCCCCCAATTCCATTGGTGGTGGCGGCGTTGCCAGTAGACGAACGAAATTCCGCAAATAGCTCAGCGACCTCGACCTGGGTTTGATGCCGGCGG
>Dhingra_Pear_16_GATCAG_L001_R1_001_paired_trimmed_paired_merged_contig_131901 zinc finger ZAT12-like
CCTTTCTCCTTTTTCATTTCTCCTGATTCCTCTCAAGAGGAAGAATAACATTGTGGCTAGACGACACGTACGACGTGGCCAGAAATTTCAGAGGAGCTGCCTCCAGCGAGCCTGCAGCGTCGACGTCGCTCGGGTTGAGTGGTGATAACAGTTCGAGTCCCCCGATTCCATTGGTGGTGGGGCTGTCGGGAACAGCCTACTAAAGG
>Dhingra_Pear_16_GATCAG_L001_R1_001_paired_trimmed_paired_merged_contig_55264 zinc finger ZAT12-like	GO:0046872
CATCAAAACTAAAACTATCTGTTGACGCCAGTCGAAGTAGATAAATATAAATTAAACATGTAACAAATCAAGAAATCATCTGCAGCTTCGTCAAATCGTATTGGTGATGACCCGGTGGTGCCAAATGCAGATCCAAATTCAACTCCAAATTCAAACACGACACCCTTTTGCTGCTGTTCGACTTCTTCAAAACAGGCATCGGCGGCGACGGCTGAGCTCGAGCAGCCGCAGCTTGGATGACGTCCCTATGTCTCCTCATGTGTCCCCNNNNNNNNNNNNNNNNNNNNCCCACCGGGCATTAGCTTCGGCTTTTTGTGACTCGCTCTGTGGCCTCCGAGGGCTTGGAACGACGGGAACTCCCGATCACACGTCTTGCACACGAAAACTCGGTCCTTTTTCGAGTTTTCGTATTTGATGGGGGAGGAATCGGGTTCCCCTACCTTGGATAAAAGCATTAGACAATTGACCATGTCTAAGGTCTCGTCTTGCCCGCTTCTCTTCATGGCTGACGGTCGATTAGGGTTTAAGATTTCGGGTTTAGGGTTCAGCTCGCAGGAGTAAAGCGAAAAAGTAAGCTGGAAAGGAAAGATTTGGAAATGGATGAGATTTGTGTGCGTCTTTTCGAGAGTTTTAAGGTTGTTCT
>Dhingra_Pear_16_GATCAG_L001_R1_001_paired_trimmed_paired_merged_contig_88224 zinc finger ZAT12-like	GO:0046872
AATAAATAACAAAACCAATAACAAAACAAAGGGATATATCTTATAGAAATATAAATTATACAATGAACAAACACTGATGGATCGACCTATCGGTGGAACCAAAAAGAGGAGTCGTGGTAAAACCTCATCAGCGAACCCTACGTGATTAATTACAATCATGCCGATGAATTAACGCACTGATCATCTCTGTATATATAATTACAAAAACCCAACAAGTGGAGCTGCTTTCCCTAGCTGAAGAGTCTCCAAGTCATTCTCTAATGGCGTTAAGTTCAGATCCAAACACATAGCTCTCCTACCGCTGTTCGTCTTCTTCAAAACTTGAAATACTTGCGCAGGCTGAGGATTCAGACTATTCGAACTTGAATATCGCTCATGAACATTGCTAGTAGTATTACAACCGCTCAAGGCTGCCCTGTGCCTCCTCATGTGACCCCCCAAGGCCTGCCCTACAGGAAACTCTAGGCCACATATGTTGCACTCATGCGTCTTAGGTTTTGGTGGTGAACCTTGTGACAGACTCTGATCAGAACTATTGCTGTTTCCTTCTCCTGATGATCCGGTTAACCTGGGCTTCTTGTGACTGGCACGGTGACCTCCAAGCGCTTGGAACGAAGGGAACTGGCGATTGCAGGTCTTGCACTCGAAAACCCGGTTAGGGGAGACAGAGAAGGAGTCATATTGATTAGCGTTGTTGTTGATGCCACGGGAAAGTAGCATCAAACAGTTGGCCATGGTTAGGCTGTGATCAAGCTCTCTCATATCTGTGATGCTTCTCTTCATGTTCATGCACAAGAGATTGTGTAAAACGAGATGATTGGAATGTTGGTGATGATTGGATAGTCAAATATGAAATTAAAGGAATGGAACTTTTTGGGTTTAGGGTGTTTGGTATTTATAATATTGTTGGGTATGCCAGTTGGTATGTAAGTTGATCAGTGAGA
>Dhingra_Pear_16_GATCAG_L001_R1_001_paired_trimmed_paired_merged_contig_97854 zinc finger ZAT12-like	GO:0046872
TTAAACATGTAACAAATTAAGAAATCAACTGCAGCTTCGTCAAATCATATTGGTGATAACCCGGTGGTGCCAAATGTAAATCCAAATTCAAGTCCAGATTCAAGCATGACACCCTTTTGCTGCTATTCGACTTCTTCAAAACCGGCATCGGCGGTGACGGCTGAGCCCGAGCAGCCGCAGCTTGGATGACGTCCCTATGTCTCCTCATGTGTCCCCCAAGCGCCTGTCCGACCGCAAACTCAAGCCCGCAAATCGGGCACTCATGCGTCTTGGGCTTAACCGGCGACCCCGGCGACTGTGCCAAATGTAAAAGGTTGGCAGCCCCACCGGGCATCAGCTTCGGCTTCTTGTGACTCGCTCTGTGGCCTCCGAGGGCCTGGAACGAGGGAAACTCCCGATTACACGTCTTGCATACGAAAACTCGGTCTTTTTTCGTGTTCTCGTGTTTGATTGGGGAGGAATCGGGTTCCCTGGACAAAAGCATTAGGCAATTGACCAAGTCTAAGGTCTCGTCTTGCCTGCTTCTCTTCATGGCTGACGGGTTTAAGGTTTCGGGTTTAGGGTTCAGCTCGCAGGAGCGAAGCGAAGAAGTAAGCTGGAAAGGAAAGATTTGGAAGTGGATGAGATTTGTGTGTGTGTTTTCGAAACTTTTAAGGTTGTTCTTGCTGATGCTCGAAGTGGATGGAATGAGAGTTGGGAAGGTAGAGGGGACGTATTTATAGGAGG
>Dhingra_Pear_16_GATCAG_L001_R1_001_paired_trimmed_paired_merged_contig_10029 zinc finger ZAT10-like	GO:0003676	GO:0046872
ATTAATTGAATATTCCAATTACTTCCACAGCATGTTTATACATAAATAAAATAATCCAAATCCACAAAAGAAAATTACACGCCGAATATTAATTCAAATATTTAATTTCCTAATTTAATGCCTACGGGAACTGATTCGCGGAGTCGGTCTGAATCGTCGTCCTAATTTTGTTGGTCCTGTGAAATCTCCATTTTGGGCTTCACCATCAGCAGGAGCCTGGGCTTCTTCGTCGGGTGGGGGCTCTCCACCTCGTCCTCGCCGGATACGAAGAAGTCGCGGGAGAAGTCGGGCAGCGCCGGCAGGTTCAGGTCAAACGTCTCTCGGGGGTGGCCGTGGCT
>Dhingra_Pear_16_GATCAG_L001_R1_001_paired_trimmed_paired_merged_contig_16820 zinc finger ZAT10-like	GO:0046872
AAATAACACGCCATAAAATTAATAAATTAAATAACATATGTGCATCGCTGATTAATTTTGGAAAAAGAATTAATTGAATATTCCAATTACTTCAACAGCATGTTTATACAATAACAAAATAATCCAAACCCGTAAAACAAATCAAAGAAAAAACTGAAATTACACGCCGGATATTAATTCCAATATTTAATTCCTAATTTAATGTCTACAGAAGCTGATTCGCAGAGTCGACCGGAATCGTCGTCCTAATTTTGTTGGTCCTGTGAAATCTCGATTTTGGGCTTCATCATCAGTAGAAGCCTGGGCTTCTTCGTCGGGTGGGGGCTCTCCACTTCGTCCTCGCCGGAGACGAAGAAGTCGCGGGAGAACTCGGGCAACGCCGGCAGGTTCAGGTCAAACGTCTCTCGCGGGTGG
>Dhingra_Pear_16_GATCAG_L001_R1_001_paired_trimmed_paired_merged_contig_16821 zinc finger ZAT10-like	GO:0046872
ACTCTTTCAGCTCTCATTTCTCTCGCTCCTCCCATTCTCTCTCTAAAGTTTTTATCAGCAATCATCAGATGGCTCTGCAAGCTCTCAACTCGCCAACAGCCGCCGGACCCTCTCCTTTCCCATTTGAGAACGAGGCCTCCAGCCTCGGCTATGCCGAGCCGTGGACCAAACGCAAGCGTTCCAAGCGTCCACGCCTCGACACCCCTCACTCCGAGGAGGAGTATCTTGCCATCTGCCTCATCATGCTTGCCCGCGGAAACAGAGGTGGAGACCTCGCCTCTACTACCGCCACCGCCGCCACAGACACTAAAGAAACAAACTCCGCCGCCTCACACCAGATCATCACTCAATCCCCTTCTATGGAGCCCTCCACGTCAGCAGCGCCGCCGGTTAAGCTGAGCTACAAGTGCTCTGTTTGCGACAAGGTCTTCTCTTCTTACCAGGCGCTCGGAGGCCACAAGGCCAGCCACCGGAAAGGCTCTGCAGCCGGATCGGCCATCGAAGGCCCGTCCACGTCATCAACCACAACAACCTCTGCCGCCGCCGCCACTGCCACAGCTTCCGGTAGGTCCCACGAGTGCTCCATCTGCCACAAGTCTTTCCCCACCGGTCAAGCCTTGGGCGGCCACA
>Dhingra_Pear_16_GATCAG_L001_R1_001_paired_trimmed_paired_merged_contig_43116 zinc finger ZAT10-like	GO:0046872
ATTAAATAACCAATTGGAGACACGAGAACATTGTCTACAAACAATGAACGAATTGAATTTTCTGTACACCATTCAACAACTCAAATAAAAAAGAGAAAATAAAATTAAAATTAAAAAACATGCAGCTATGAGCTAGCTAGCTATACTGGGCTTTGTAATTCACGTAAATCCAAATCAATCTCGACCCAACAACCACCGCGGCTTCTTGGCTACCATCGGGCTCTGCACCTCCTGCTCGCCGGAGAGTTGACTCTTCTTGTCAGCGCCGAACCCAGGCCAGAACTCCGGCAACGCTGGCAGGTTCAGGTCAAAGCCGCGTTGACTCTGATGACTCTGACTCTGACTGTGGCTCGAGGCCCCAGCACCGCCGCCTTCGGAAGTAGTGACAGCGATACCGCCGTCGTAGTGGCAGCGCTTGTGTCCGCCCAAGGCCTGGCCGGTGGGGAAGGTCTTGTGGCAGATAGAGCACTCGTGGGTCCTAGCGCTTGTTGTTGGCCCGGCGGAAGCAGCGGCAATTGGATGATCCACCGTGGCAGCGGCGGCGGCGGAAGAGTCGGATTTCCGGTGGCTGGCCTTGTGTCCGCCAAGAGCTTGGTAAGAGGAGAACCCCTTGTTACAAACAGAGCACTTGTAAGAAAGTTCCCGAGACGGCGGCTGCGCAGGCGATTCAGAGCTGCTAGTGGTGGCGGCGGCAGTGGTGCCGCGGGCGAGCATGATGAGGCAGAGAGCGAGGTACTCCTCTTCGGTTGGTGGGTCTTCGCTGCGAGGCCGCTTAGAGCGCTTCCTCTTTGCCCATGGCTCTTTGGAGTGGATTTGGTGATTGGCTTGACGACGATCCTCCGCCTCTTCAAACGATGAGAAGGGTGGAGAAGTATTAGTGATGGTACTCGCGGATTTCAAAGCCTCTAAGGCCATTTTTTTTCCAATTTTCACGTGCGCCAAAACGCGAAAAATATGTGATCGATATGGTTGTCGAGATACAAAGACGGAGACTGGTTTCACTGCCCTTGGAGATTATGGTGCGAGGAGGATTGAGTTTATTGCTTTTGGTGGGATTTGGGTTGTGGTTGTGGTGGAGAGATGGTGTATTTATATGTGGGATTTGGGTAAGGGTTGGTGAAAGGAGTGAAGTCGGTCAACCAAGGAAAAGGGTAGAAAGAGAGAAGGTGGAG
>Dhingra_Pear_16_GATCAG_L001_R1_001_paired_trimmed_paired_merged_contig_10030 zinc finger ZAT10	GO:0046872
CTACTTCCTCCCACTTGGACCGCAACTTCCCCTCCCTTCCTCGTCGCTTTATATACCCCCTTCCCCTACTTCTCACTCTCACTTCCAACTCTCAAGTCTTTCACCTCTCCATCCTCTCTCTCTCTCTCTCAAAACAAAACAAAAACAGAATCTCTCAAATTTTCATTAGCAAGCATCAGATGGCTCTGCAAGCTCTCAACTCGCCAACACTCGCCGGATCGTCTCCTTTCCAGCTCGAGACCAAAGCCTCGAGCTTCAGCTATGTCGAGCCGTGGACCAAACGCAAGCGTTCCAAGCGTCCACGCCTTGACACCTCTCATACCGAGGAGGAGGAGTACCTCGCCCTCTGCCTCATCATGCTCGCCCGCGGTAATAGAGATGGAGACCTCGCCGATACCATGGCCACTAAAGCAACAACCTCCGCCGCCTCACACCAGATCATCACTCAATCCCCTTCTATGGAGCCCTCCACGTCAGCAGCGCCGCCGGCTAACCTGAGCTACAAGTGCTCTGTTTGCGACAAGAGCTTCTCTTCTTACCAGGCCCTCGGAGGACACAAGGCCAGCCACCGAAAAGGCTCTGCTGCCGGATCGGCCGTCGAAGGCCCGTCCACGTCCTCAACCACCACAACCTCCGCCACCACCACCGCCACCCCTTCGGGAAGGTCCCACGAGTGCTCCATATGCCACAAGTCTTTCCC
>Dhingra_Pear_16_GATCAG_L001_R1_001_paired_trimmed_paired_merged_contig_76151 zinc finger SWIM domain-containing 7-like isoform X1
TGACAAAACTTAGAAATGAAATCTGCCCTTGTTAAAAAATAGTGGAAAATGCTCATTCGTGTGGAAAGGATGGTTCATCCCCACAGAATGCCAGTGGCTCTAGTCAAACGTTCTCTAGGGAACCCAGTCAGATTCAGGTACTACAAACCCTACTTCTTGACCTTCCTCAAGCAACTCTACCATCAAACCCCTCTTTTGTAGAGAGTGAAAAGGTGAGAGATGAGCAATTCAAGTAGCTTGGTTGCAGAGGCAGTGTGGAAGGCGATTGAGTCAACTCGTTCAGTCACCGACGATC
>Dhingra_Pear_16_GATCAG_L001_R1_001_paired_trimmed_paired_merged_contig_104962 zinc finger SWIM domain-containing 7	GO:0005634	GO:0008270	GO:0044212	GO:0000724	GO:0042742
GTTGAAAAGTTGGTGTGAAAAAAGATGCTTCATCTCCGCAGAATGCCAGTAGCCATTGTCAAACATTTGCTAGGGAAGGAGTCAGATTTAGGTACTACAAACCCTATTTCCTGAGCTTCCTCAAGCAGCTCTACCGTCAGACCCATTTTTTGTAGAGAGTGAAGGGGTGAGAAAATGAGCAATGCAAGTAGCTTGGTTGCAGAGGCAGTGTGGAAGGCGATTGAGTCAACTCGTTCAGTCACCGACGATCAGCTCTCCGTCCTGCATTTCTTGTTTGGGAAGAACTTGGAGAGAGCAACAAGGATAGTGGATCAGAGAGGTATCAAGAGGGTTTTGGGT
>Dhingra_Pear_16_GATCAG_L001_R1_001_paired_trimmed_paired_merged_contig_114455 zinc finger STOP1 homolog
ATACAAATTAGCCTTGCAAACATAACCAAGAAATGGGCATTTCTTCAAATTATTAGAAATTCAAGCCAACAGAGAAACGTGAAATCTCTCATCAGAAAAATTATTACATCCATATACACATAACTCAATAATCTAAAGCACTAAAACAACAAATCAATTAAACCAAAAGCTGTAATTTACGTTATCATCGCTATCACTCTTACAAATCAGTCAACATATCCTTCCAAAAATAGTCATCAATCGACCCAAACCCATCAAGCAACTCATCAGAAAACTCAATATCCTCGTATATATTCGGAACTCGAAATCA
>Dhingra_Pear_16_GATCAG_L001_R1_001_paired_trimmed_paired_merged_contig_71418 zinc finger STOP1 homolog	GO:0005488	GO:0006811	GO:0050896
GGGATCAGTACAGATTTGTTCCTTGAAAATTGAATCGAAAGTTTCAGAGCTAGAATAAATAAGTACGTTTAATTCATTACAATGTGTATGCTAAACTCACAAACCAAACTGCTAATTATTGTAGCTAAACATTTTCATTGACACATAAGATAAGACTGTGCATATCAAACATCTAAGACCGTGCATATCAAACATCAAGATTCATCCCAATTGCATCTGCGATCCATGGCTTTGCTGATCAACCTTCCCACTCCTTGTCAAAGAAGTTATCATAACCGGCGTATGCCCGGTGAACAAGGCGATGTGCCCCATCAGCTTATCTTTCCTTGAAAATGTTGTTCCACATGAACACATCCATCTCAGATCGCCGCAGTGCTTCTCATGGGTGCGTAGATCAGATAACACCGAGAATTGCTTCCTGTTGCACCTCTTGCACACATACATCTTGGGACAATGGCTCCTCTTGTAGTGATTCTTCACACAAATCATTGATTTCAAAGGCTGGAACTTCGCGTGCTTTTGATTCCATCTACACCCTTCTTGCGGACACGAATACTTTATTGGCAATTTCGTTGAACTCTCAGTGTTTCCATCTATGCCTCCTGCAGTATCATTATTGTTGTTATTTTTCTTCAAGGGGTTGCTTAGAGCATCGCTCGTCTTGTACTCATCCCCATGAGCCCTCATGTGCATTCTCAAATTCGCGTCACGCTTGAACCCTTTGCCGCAGACATGACAGTAATGGGTGTATTTGGCCAACAAATCAGAAGCATCAAGCTCAATAATGTCGTAGTTTTTCCAAGAAACAGGCAATTCCTTGCCTTGCACATGCCTATCATTGTGGCTACTATGATTGACAATTCTAGTACTCGTATATCTAGTGGTACAATCATTGAAGCTATCGCTAAACCAATCGAGTGTTTGTTCATGAGTTGAATTGAAGGAGGATTGATCAATTTTATTGCTATCAGCGACGCCAAAGTTTGTTTGCGATAAGCGATTATGATCACAATGATCACGAAGACCTTGACCAGTAGTGGTGCTAGTAGTAGCATTGTTGATGTTGTTACCTGGGATAGTAGCGGAACCAAGGGCCATCTTTTGACATGTGAACATCATTGAAGAAGCCGTGACGATGATTTCTTGTATGACATTGCTCATGGCGATGGTGGTTGATTCATGGGGTTGACTTTGATGATGGTCTGGAGAGATGAGGATGTTGACTAGTGATTTGGCTTGATGAACCTTTTCTTTGAGAACTGAGAGGTTGTAGAAGAGAGAGGTTGAGTGATTCTCAGGGCCCAACAACGATGTCGGGGAGTTTGGTTCAAGTAAAAATGAAGAAACCCGATGAGGGTCTTCATAGTTTTGCAACCCTTGGTGGTGCTGTTGTTGTAACATAGGTTGGAGACAATCAGATGGGGCCGCAGAAATCATTTTCTTTCGGTTTTGCTTCTTCTCCAACCTGCCTTTCTTTGAGACTGAAATATTGTTTCCTCAGAGTGGTTGCCAGATCTTTTTCTGGGAAAGGTTAAATACTGGGTCTATATGAATTAAGAAATAATCAACCATGCTTTCAGAAATATGATATTACGTATGCTAGCTAAGATATGAGACGGCGATCGAGAAAAGTCAACTTGGAGTTTCTAGGTCACAACTGAATCAACTGATCTTCCCCAGTTGCGACCTTCCTCGTATGATCACACTAATCTCACATTAGGACAAGCTAAGACCT
>Dhingra_Pear_16_GATCAG_L001_R1_001_paired_trimmed_paired_merged_contig_54888 zinc finger RNA-binding -like isoform X2	GO:0016020	GO:0003723	GO:0008270	GO:0016779	GO:0006139
CACAGGTGGTTTTTGATAGTCACGTGAGCGGTAAAAAGCATCTAGCCACCCTCAAGCGGTTTCATGGCCACCGTGCTTTGTATGGAGATGCGGGGCTTCAAGCACTTAACCCACCCAATGTAAATGCTGCATCAACTTCAGCTGCCCCCCCAGTCCATCAAGTTGTCAATGATCCTCAGGCCCTCCTGGCGCAACTGTTGATGAATTATGTGCTATCTCAAACCCAAGCACAAGGGACAGCACCACCTCCAGGAGCAGCATCAGCTGCGGCACCAGCTCAAGGAACAAGCACGGGGACCCAG
>Dhingra_Pear_16_GATCAG_L001_R1_001_paired_trimmed_paired_merged_contig_28499 zinc finger RNA-binding -like [Beta vulgaris vulgaris]	GO:0003723	GO:0008270
TTCCAGCACCATGTCTCCTCGCCGCAGTAGCGGCCTCAACATGCCTTTGTCCGGAGCGATGATTATTGAAATCCGTCTCAGTAAGACAGACCACATTACATAACGCGCAAGTCCTTAAAGCGTCGGGTGCTGCCCCACTTTCAAGAACCTTCCTTTTCTTAGTTTCTAAATCCTCTGGAGGTTGATCAGCTGCTCTCTTCTTACTGTTTTCTCCAGGAATCTTTTTGCCTTTCAACTTATCCAAATTCATCTTGT
>Dhingra_Pear_16_GATCAG_L001_R1_001_paired_trimmed_paired_merged_contig_44154 zinc finger NUTCRACKER-like isoform X1	GO:0005622	GO:0003676	GO:0003700	GO:0046872	GO:0000165	GO:0006612	GO:0009617	GO:0009862	GO:0009867	GO:0009965	GO:0010310	GO:0010363	GO:0030154	GO:0031348	GO:0035304	GO:0045893
TTAGCTTGCGACAAAGTCTACACCGGCAAGACAAGGTCGTTTTCGCCCTCGTTTTCCATGTACGAGATCAACCTGCACCTTATATACCCCTTCCTCAAGTCAAATGAAAGAAAATGACTTCTTTAGTTGTCCAGTTTCATGAGCTTCTTGCCAAGTCCTTACCGCTATATTCTCCACCTCCATAGGATGCAGCTGCAGCAGCTACATCTAGACCGCCACCAATTGATGTGATTAGGGCTGATAGGCCACTACTGGGGTTATTACCGGCGGCCATTCCCAATCCCAAAAGATCGAGTGTGGTTTGCTTTGGACCGAACATTGGAGGACTTCCCATCATTAGTTCCTTCCATCCCGAACCTCCATCACAAGGAAGACCAAGTCCAAGCCCTGCAGCAACTGAGACATTATCTGGTTCTGCCGGCCTTTGATTCCATTGCATACTCTCTTGTTGCGTGGAAGACGTTGAGGATGACATAATGCCAAACCCACGAAGCAACGATGCATTGGTTGCTGCTGCGCCCATTTGAGCAGCCTTCTGAAGCAGTGCTGTCGCAGACATAGCTGGTTGTGGTGGGGGCGCATACTGCCTACGCTCCTGCCCTGCAGACTCAAAAATTGACGATCCATGGCTGGTTGAGAGGCCAAGAGAAATGGGCTCCATTGAAGAAGATGGAGCTAGGTTGGTTGATTGATCTGGATGCCCCATGGCTCGAATTAA
>Dhingra_Pear_16_GATCAG_L001_R1_001_paired_trimmed_paired_merged_contig_118501 zinc finger NUTCRACKER-like [Solanum lycopersicum]	GO:0016021	GO:0003676	GO:0004565	GO:0046872	GO:0010228	GO:0010413	GO:0016926	GO:0045492	GO:0050665
CACCGTGCTTTCTGCAAAAGTGCTTCTTGATCCCAGTCAGGTCCCCAAGAGCCCTTGAAGGGTCATGGTGGACACAGCTGGCTTCTGGGCACACATAAACCTTCTTCCTCACCTCCTTGCTTGTTCTTTGCTTGAGCTTCCATGGCAGGTTGTGCCCTCTTCTGTGAAGCTGCAGATTCTGGTCTCTCTGAAACCCTTTGTTGCAGATCTCAC
>Dhingra_Pear_16_GATCAG_L001_R1_001_paired_trimmed_paired_merged_contig_118360 zinc finger NUTCRACKER-like	GO:0016021	GO:0003676	GO:0004565	GO:0046872	GO:0010228	GO:0010413	GO:0016926	GO:0045492	GO:0050665
CAATACATGTTATTCTTATCTTCTAATTATTTTCGCGAGTTTGGTCTATGAGTAATAATCTTCTTTCTATGTATCCTTTTGGTCAAAATATGCATGCTTGCATATATTTAATTTTTTCAAATGTTTAGTTCTTAGATAGCTAGCTAGCTAGCTTCAAACAGATTTGATTCAGTTCTTGAAGGAGAGCCGTGGATTATTTGTTTTCCAGACAAAAAAAATATTGCTGGGGTCAGAAAGCATGAACCATATGTATTATTGATATCTCTAAGTAGTTTAAAAGGGGTTCAATTATTGGCTTGATGTTTTACAATTATTGGAGTAAAGTATACACTATTGGCTTGCCTTGACTATGGTCTCCCTCCTTTGTTTCCTTATTTTGTGTGCTCAACTATTTCAAGTAAAAGATCTTCATATATACGTTCCAATTGTTCATGAAACATCTTATTTCCTTTCTCTCACACGAGATAAGAATCTGTCTTGTAATCGAGTGTTTACAGGTGGCCAAAATACGACATATTCTCTCACCCTCTTGAGATAGTATTTTCAAATTGTAGTAGACAAGTGTTGTTCGATAGTAGTTTTACGTTTCCTCTAATGACTATCCACAATAAAATGTTCCAAATTTCTTAATGCATTTAAACTTCCAAATGGTAATTTAATTAATATTGAAACATATGTACTAGTTGTTGAAAAATCCATGTAAATGCAGACCCAACTGCTGAAGTGATAGCCTTGTCACCAAAGACCCTGATGGCCACAAACCGGTTTGTGTGTGAAATTTGTAAGAAGGGGTTCCA
>Dhingra_Pear_16_GATCAG_L001_R1_001_paired_trimmed_paired_merged_contig_17496 zinc finger NUTCRACKER-like	GO:0003676	GO:0046872
ATTGCTTGGTCACGCGAAGTTTCGTTGGACATGTGAGCTTGGTGGGATTGGTGGGTGGGTGGTTTGAGAAAATATGGGGAAGGGGAGGGTTTGCTGATGGTGGCTCCCATTTCTGATGCCTTCTGAAGCAAGGCGGTGGCTGACATGTGAGGGGGAGCGGGGGTTTGTTGAACTTGGAAGTTATCGGGGAGTAGGGTAGTAGAAGAGCTGCTAGGGTTAGGGTTTTGGCCAAAAGAATAATATTGCTGGAATGAAGAGGTGGAGAATAATGGCGAGGCAGAAAGGTTCATAGTAGGGAGGCTGGCGGCTTCGCCACCTTCCGGCAAGCAAGAAAGCCACGGTGGAAGGTGCTGCGGGTGCTGGTGCTGCTGGTGCTGATGCTGATCTTGTTCTCTCTTGACAGCTGATAGAGCTTGGAGGCCATGGCTATGGATTTGGGGGAGTGAGGAGAGAAGAGGGTTGATTGAGGCTGGCATTGCTGATCTGGCAGCTGCAGTGCTTGTATTGTTCTCTTGTGCTAAAGCATCGCAAAAGGCTCTGTGTGTGATAAAACTGTCCCTCCTAGAGAAAAGGGTTCCACAATCACATCGATACTCCCTTGTGCCACAGACTTTGGAGTGCGCTTTCCAATCTGACTGAACCGCATAACGCTTTGAGCATTTCTCACACTTCCACTTCTTCTCACCGTGCTTTCTAGAGAAGTGCTTCTTGATCCCTGTCAAGTCCCCAAGAGCCCTCGACGGGTCATGGTGGACGCATGTCGGTTCCGGGCACAGATACACTTTCTTCCTCACCTCCTTCCCCGTCCTTTGCTTTAGCTTCCATGGCAGATTGTGCCCTCTTCTGTGAAGCTGAAGGTTTTGCTCTCTTT
>Dhingra_Pear_16_GATCAG_L001_R1_001_paired_trimmed_paired_merged_contig_17497 zinc finger NUTCRACKER-like	GO:0003676	GO:0046872
CTCGTCTGTGGCAGCAGCACAAGCGGGTAACTTCTCATTCAAAACCCTAATTTTACAACCAGTTTCTTTCCTAATCTTCTCTACCACCTTCCCCCCCTTTCCTATCACTGACCCGACCTGGGCCGCCTCCGCCAAAAACCGGCACGACACCACCCCAACCCCCGCCGCAATCGCCCCGGTCTCCGCCGCAACTTCCAGAATCCTCTCGAACACTCTCAGAAGCGCCTCCTGCGCCTTGGAAACATCAATCTCCTCTTCAACACCACCGCCGCCACCATTATTAACATTGCCGAGAGCTGGAGTTTTGAGCCAAATCTTTGACCGGATTGTGCTCGGAGCGATGATCACAACGACCCGGTCGGGGGATTCGACTTGGGGTTCTTCAATTCGGATCTTGGCTCCGGTGGTTTTCTGGAGCTGCTTGATCACGGCACCTGACTTTCCGATAACGCCGCCGATGCGCGAGGCGTGGCAGAGCATGCGGAAGGCGACGTGGGCGGGAGGAACGCTGAGGGGAGGAGGAAGGGGCCTGGAGCGCTTGGAGGATCCGTTTTCGAAGTAGGGGTTGGGGTCAGAAGACATAGTCGATAGGGAACGTTTCGCTGGTAGAGAGAGAAAGGTGCTTCCCATAATACTCTCTCTCACTACAAATAGTTTCCCCTTCGCTCTTCTCTCTCTCCTCTCTATTTTTCTCTTTCTCTCTCTCTCATGCAAGACATACACATGTCTTATAATTAGTCTTTCTGTTTATGACACAAAATTACCTGGTTTAAATTATATGAAGGTTTTTCCTTGAATTTTTCTTGGTGTTTGTCTGCAACTCCACTCACCAGCAAGTGGCTCTTGCAGACATAAATTTAATCAAGAGAAAGGGTTTGATGGTAGAGAGAAGATAAATCATGAGGAAGAATAGCTAGAGGAGAAAGGAATTGATGGGATTTGTGTGAAGCTGAATTCATCTGTTCATATTCTTTTTTACATATAATTATTTTCTGAATTAGGGTTTGCAGTCAGATCTAAATCCTGTCACGTACAGATATGAAAGTTTAGATCTGTTGCTCAATTAATCTTTCGTGAAACTGTCTACAAATAATTGGTGTCATCCTATCCTATAAATACAAAAGTATAGCAAGTCCTGTAATTTATAGTAAAGGGTGTTTTAATCATCAATAAAGGTTTGATGGTGGATGAGAATATGTCAAATTTGACTTGTGCTTCTGGTGATTTAAGTGCTTCTAACTCAAGCATCAGAAATGAGTCATCATCTGCTGGCACAGTCTACCCTCAGCATTCCTCATCCTCAACACAAATTCAGCAGCAACAAGCACCGCCACCGCCAAAGAAGAAGAGAAATCTCCCAGGCAACCCAGACCCGGATGCTGAAGTAATAGCCTTGTCTCCAAAATCACTGATGGCAACGAATAGATTCGTGTGTGAGATCTGCAACAAAGGGTTTCAAAGAGAGCAAAACCTTCAGCTTCACAGAAGAGGGCACAATCTGCCATGGAAGCTAAAGCAAAGGACGGGCAAGGAGGTGAGGAAGAAGGTGTATCTGTGCCCGGAACCAACATGTGTCCACCATGACCCATCAAGGGCTCTTGGGGACTTGACTGGGATCAAGAAGCACTTCTCTAGAAAGCACGGTGAGAAAAAGTGGAAGTGTGAGAAATGCTCAAAGCGGTATGCAGTTCAGTCGGACTGGAAAGCTCACTCCAAAGTCTGTGGCACAAGGGAGTATAGATGTGATTGTGGAACCCTTTTCTCTAGGAGGGACAGTTTCATCACACACAGAGCCTTTTGTGATGCTTTAGCACAAGAGAACAATACAAGCTCTGCAGCTGCCAGATCGGTAATGCCAGCCTCAATAAACCCACTTCTCTCCTCACTCCCCCAACTCCATAGCCATGGCCTCCAAGCTCAATCAGCTGTCAAGAGAGAACAGGATCAGCATCAGCAGCAGCTCCTTCCTCCGTGGCTTTCATTCTTGCCAGAAGGCGGCGAAGCGGCCAGCCTCCCTACTATGAACCTCTCCGCCTCGCCATTATTCTCCACTTCTTCATTCCAGCAATATTATTCTTTTGGCCAAAACCCTAACCCTAGCAGCTCTTCTACTGCCCTACTCCCTGATAACTTCCAACTTCAACAAAACACCGCTTCCCCTCACATGTCAGCCACTGCCTTGCTTCAGAAGGCATCGGAAATGGGTGCGACCATCAGCAAATCCTCCCCTTCCCCATATTTTCTCAAACCACCCACCCACCAATCCCACCAAGCTCACCAAGCTCACATTTCCAACGAAACTTCGCGTGACCAAGCAATACTATTGGATGATGGATTTGGAAACAATGAGAGTAAATCTTCACTCTTCCATGATATGATGATGATGAGTAGCTCTCATGGTTTTGGTCATGATCATCATCAAGTCTCGTCGTCGTCGTTTGGAGATCATCATCATCAGCAGCAGCAGCAGCAGCA
>Dhingra_Pear_16_GATCAG_L001_R1_001_paired_trimmed_paired_merged_contig_18160 zinc finger NUTCRACKER-like	GO:0003676	GO:0046872
GCTACGATATTTTAGCAAAGGACAAAGTGTTGACTTTGTCGATCAATGTGTTATAACATAAGTTGAACAAGCTCCTGTACAACTTAATTTAACTTTTCCATCGAGAACGGCGACGTTTCAAAAATCAAAGCACGATCTATCGCAAAAACAAGGAAGCTTTTCTTCTCTGCAGTTTACTACATAATATATGATATAACCAGCACAGAATACAGGAGGCCTAAATGTTGGGCTTTCTATCTTGTGCACCTTCCCACGATTCTCCCTGCGAGCTTCCACCGCCCGCTCCTCCACTTCCGTACGGAGCTGCAACATTGAAGGCACCGCTGCTGCTTCCAAAGGAATTCAGGAAAGCAGAAAATCCGCCTGTGGAAGCGCCACCGCCATCACCACTACCGATGCTCAGCCCAAGAAGGTCACGAGTCATGGGCTGGCCCCCGAACGACGAAGGTGGACCCATCATTAGATCATTCAATTGGGTAGCATTTGCAGTTGAGAGAAGTTGAAGCCCTAACTCGGCTCCCACGTGAGCACCACCACCACTCTCTGGCTTCTTGTTCCACTGCAATGTGGTGCTACTTTCTTGAGACGCGGATGAGGTCGTGGACAACCCGAACCCACGAAGCAGTGAGGCGTTTGATGCTGCAGCACCCATTTGGGCTGCCTTTTGGAGCAATGCCGTGGCGGACATGGCTGCGGGCTGAGCGTAGTCACGGTGGTCTTGTTGATCGGGTGTTGGAAAGAGTGAGAAGCCACTGCTGGAGAGGTAAAGGGAGGTAGAGAGTGAGAGTGATGTGGGTTCATTAATGGCGGAGGTTGTAGTGGAGCCATCCAGGCGGCCCAATGTGGATACTTGATTGGTGAATGAGGACGGTGACGATGCTTGGGGTGGCTGTGTCATCAACGCTGAAGCGGAGGAAGGTGCAAATACACTGGCGAATACACTACTACCATTGTTGCAATTTCCAGTCGAGGTGGTGGCAATGGAGGTGGTGCTGATTGCCGTGGTAGTTAAGCATGTCGTGGCTGGCGCCGGAGGGGACAGGCCAATTGGGTTTTCTGGCAATTCTGAGCTCTGAATAGACAAGGCCGGAGACACCACCGTGTTTGACGGTGTGTGAGGCGGTGGAGGCGGCGACGCCACCACCGCACTCTTCGCACTCGGAGTCGGATTTGAACTCGGGTTCGTACTTCCGTCGGACCCAACCATTAGGGTTTGAGCCTTCGCGCTCTCCTCCGCCAAAGCGTCGCAGAACGCCCTGTGCGTTATGAAGCTATCCCTCCTAGAGAATAAAGTCCCGCAATCGCATTTGTACTCTCGGGTGCCGCACGTCTTCATGTGCGCCTTCCAATCGGACTGCACTGCGTATTTCTTGGAGCACCGCTCGCACTGCCACTTCTTCTCGCCGTGCTTTCGACAAAAGTGCTTCTTAATCCCCGTCAGGTCGCCTAGCGCCCGGGTCGGGTTGTGGTGCACGCAGGAGGTCTCGGGGCAGACGTAGACCCGCTTCCGTACTTCTTTGCTCGTCCGCTGCTTCAGCTTCCACGGCAGGTTGTGGCCCCGCCGGTGGAGCTGCAGGTTCTGGTCCCGCTGGAAGCCTTTGCTGCAGATCTCGCACACGAAACGGTTCGTAGCAAGCAGAGTCGTCGGCGACAGCGCGATCACATCCGCTTCGGGATCTGGCATTCCGGGAAGGTTTCGCTTTTTCTTTTGCGGCGGCTCCGAACGAGTCATGGCTTCGCGAGCGGAGGAAGTTAAACTGGCTTCGCCGCCGGAAGCTGTTGAAACCTTCGGTAACGGCGATGAGGAATTATCCAGCTCCCCCATTTTCCAATTTTTAAATCTCT
>Dhingra_Pear_16_GATCAG_L001_R1_001_paired_trimmed_paired_merged_contig_39843 zinc finger NUTCRACKER-like	GO:0005622	GO:0003676	GO:0003700	GO:0046872	GO:0000165	GO:0006612	GO:0009617	GO:0009862	GO:0009867	GO:0009965	GO:0010310	GO:0010363	GO:0030154	GO:0031348	GO:0035304	GO:0045893
CCAAGTTAAACAATAGAGGGACGAAACACGAAACGATCTCCAGATTTAGCTTTCGACAAAGTCTACAGCAGAAAGACAAGGCCGTTTCGCCCTAGTCACCGAGGCAGGAGAACATTAAAAAAGAATGCTTACCTCCATGCCTATGATGGCTAATCTTTTATTTAGTTATGTATGTCTTACTTCATTCTGCATCATCATCAATTTTCCTCATAAGAGATCAACCTGCACCTTGTACGCCCCTTCCTCGAGTCAAATGAAAGAAAATGACTTCTTTAATTGTCCAATTTCATGAGCTTCTAGCCAAGTCCTTACCGCTATATTCTCCACCTCCATAGGATGCAGCTGCGGCTGCTACATCTAGACCGCCACCGATTGATGTAATTAGGGCTGATAGGCCGCTACTGGGGTTATTACCGGCGGCCATTCCCAATCCCAAAAGATCAAGTGTGGTTTGCTTGGGACCGAACATTGAAGGACTTTCCATCATTAATTCCTTCCATCCCGAACCTCCATCACAAGG
>Dhingra_Pear_16_GATCAG_L001_R1_001_paired_trimmed_paired_merged_contig_53630 zinc finger NUTCRACKER-like	GO:0005622	GO:0003676	GO:0003700	GO:0046872	GO:0000165	GO:0006612	GO:0009617	GO:0009862	GO:0009867	GO:0009965	GO:0010310	GO:0010363	GO:0030154	GO:0031348	GO:0035304	GO:0045893
TCCATCCCGAACCTCCATCACAAGGAAGACCAAGTCCAAGCCCTGCAGCAACTGGGGCATTATCTGGTTCTGCCGGCCTTCGATTCCATTGCATGGTCTCTTGTTGCACGGAAGATGATGCGGATGACATAATGCCAAACCCACGAAGTAACGATGCATTGGTTTCTGCTGGGCCCATTTGAGCAGCTTTCTGAAGCAGAGCTGTTGCAGACATAGCTGGTTGCGGCGGAGGCGCATACT
>Dhingra_Pear_16_GATCAG_L001_R1_001_paired_trimmed_paired_merged_contig_64166 zinc finger NUTCRACKER-like	GO:0003676	GO:0046872
GAGCTCACTGTTGGAAAGTTGGCCTTGGTTTGGTGCTCCCATAATATTGTTGGACATTGGTACTACTCCTTGGTTTCTGTTGTTCTCTTCAGCTATGGCATCACAAAAAGCTCTGTGGGTGATGAAGCTATCTCTTCTGGAGAAGATGGTTCCACAGTCACATCTGTATTCTCTAGTACCACAGGTCTTTTGATGAGCTTTCCAGTCCGATTGCACCGCGTACTTCTTGGAGCACTTGTCACATTTCCAGGTTTTCTCACCGTGCTTCCGGAAAAAGTGCTTTTTGATGCCCGTAAGATCCCCGAGCGCCCGCAATGGATCGTGGTGGACGCAGGAGGATTCGGGGCAGATATAGACTCGCTTAAT
>Dhingra_Pear_16_GATCAG_L001_R1_001_paired_trimmed_paired_merged_contig_65362 zinc finger NUTCRACKER-like	GO:0003676	GO:0046872
AAAAACTCTCTCTTCACCACAATTGGAGGAGAATTTTCTGGGTTTTGTCTACCGATAGACTTACAACAGATCCCTTATTTTCTGTTCAATTTCTCATTAATTTAATCAATTTTTGAAGTAGTAGATATAGCCTTGCTTTAGAGAGAGAGAGTGAGAGAGCACCAAGAACAAGATAAGTGGGGAAAGAAACAAATAAGGAGAGTCTGGAAGTAAGACAAACGAGTGAGAAAAAAAAAAATCTGTCTTCCTTTTATCTTTATCTTCCTTCAATGTCAATTATCACAGGTAGTGCTGCTACTGGGAGTTTCTCTTCAGGAAATACAGGTGGAGAAGAAGTTCAACAGCAACAACAAGAGCTATTAAATCACCATGCAAACTTTATGGCTCCAACTCCTTCCTTCCAACTACTCAAGTACAAAAGCAACCTCCACCAGCTAAGAAGAAAAGAAACCTACCAGGAACTCCAGACCCAACTGCTGAAGTGATAGCCTTGTCACCAAAGACCCTGATGGCCACAAACCGGTTTGTGTGTGAAATTTGTAAGAAGGGGTTCCA
>Dhingra_Pear_16_GATCAG_L001_R1_001_paired_trimmed_paired_merged_contig_66591 zinc finger NUTCRACKER-like	GO:0005622	GO:0003676	GO:0003700	GO:0046872	GO:0000165	GO:0006612	GO:0009617	GO:0009862	GO:0009867	GO:0009965	GO:0010310	GO:0010363	GO:0030154	GO:0031348	GO:0035304	GO:0045893
ACAGTGTCATGAACCAAAAATATAATATTATAAATTTACTACAATACAAGGCCAAAGAAGACCTGGTTCTTGTGTTCATATTATGCCAACAAAAACTCTCTTCACCACAATTGAAGGAGAATTTTCTGGGTTTTGTCTTCTCTAGACTTCAAAAAATCCCATATTTTCTGTTCAGTTTCTCATTAATTTATCAATTTTTGAAGTAGTAGCTATAGCCTTGCTTGAGAGAGAGAGAGAGAGAGAGAGCACCAAGAACAAGATAAGTGGGGAAAGAAACAAAGGAGAGTTTGGAAGTAAGACAAACAAGAGTGAATAAAAATCTATCTTCCTTCAATGTCAAATATCGCAGGTAGTGCAGCTACTGGGAGCTTCTCTTCAGGAAATACAGGCGGAGAAGAAGTTCAACAGCAACAACAAGAGCTATTAAATCACCATGCAAACTTCCATGGCTCCAACTCCTTCCTTCCAACAACTAATATCAATAGCAATGGTATTTCCACTACTCAAGTACAAAAGCAACCTCCACCGGCTAAGAAGAAAAGAAACCTACCAGGAACTCCAGACCCAAGTGCTGAAGTGATTGCCTTATCACCAAAGACCCTGATGGCCACAAACCGGTTTGTGTGTGAAATTTGTAAGAAGGGGTTCCAAAGGGACCAAAACCTCCAACTCCACAGAAGAGGTCACAACTTGCCATGGAAGCTTAAGCAAAGAACAAGCACTGAAATCATTAAGCGAGTCTATGTCTGCCCAGAACCCTCCTGCGTCCATCACGGTCCATCGCGGGCACTCGGGGATCTTACGGGCATCAAAAAGCACTTTTGCCGGAAGCATGGTGAGAAAAAGTGGAAATGTGAGAAGTGCTCCAAGAAGTACGCGGTGCAATCGGACTGGAAAGCTCATTCAAAGATCTGTGGTACTAGACAATACAAATGTGACTGTGGAACCATCTTCTCCAGAAGAGATAGCTTCATCACCCACAGAGCTTTTTG
>Dhingra_Pear_16_GATCAG_L001_R1_001_paired_trimmed_paired_merged_contig_74429 zinc finger NUTCRACKER-like	GO:0003676	GO:0046872
CATGGCACCCTCAACCTATGGTACAGCTACTGGTGGGTACAACATGAACCCCTTCATGCAGCAGAGAGATCCTAATAACATTCTGCAATTAGAGACCTCGCCGCAGTTTTTTGGCGCTAATTATGCGCAACTGGGGATGTTTAGCGGGATGTTATTCGATCATACTCAGAACAATGGTTTGTTGAAGAACATGGAGCATGAAAATAATGGGACTTCAAATAAAATAGGGTTCGGGGGTGCTAGTAATGTGAGTAACGGTGATACGTTGACCGTTGACTTTTTAGGGCTTGGAGGAT
>Dhingra_Pear_16_GATCAG_L001_R1_001_paired_trimmed_paired_merged_contig_9598 zinc finger NUTCRACKER-like	GO:0005622	GO:0003676	GO:0003700	GO:0046872	GO:0000165	GO:0006612	GO:0009617	GO:0009862	GO:0009867	GO:0009965	GO:0010310	GO:0010363	GO:0030154	GO:0031348	GO:0035304	GO:0045893
ACATAAGTTTGAATTTTGACGTATTATAACATAAGTAAATTGATCATGATATCAGCAAAACAAGCTCCTGTGCAACTTAATTTTTCCCCTTTGTGCTGCACTTTTCTAAGCTAGCAATTAAGCAAGCTCCTGTACAACTTAATTTTTAACTTTTCCATCCAAAACGGGGACATTTCAAAGACCAAAATTAAGGATCCATCCATCACCAAAAAAAAGAAGCTTTCTCCTCTACAGTTCTACTACATATATATGATATAATCAGCACAAAATACAGAACGCAATTCTGTTTAGAGCAATGAAGACCTATCGGGCTTTCTATCTTGTGCACCTTCCCACGTTTCTCGCAGCGAACTCCCACCTCCGCCGCCACCACTTCCATATGCAGTTGCAACATTGAAGGCACCGCCACTGCCACCAAAGGAATTTAGGAAAGCAGAAAATCCAGCTGCGGAAGCGCCACCTTCACCACCACTACCGATGCTCAGCCCAAGAAGGTCACGAGTCATGGGCTGGCCCCCGAACGACGAAGGCGGACCCATCATTAGATCAGTCAATTGGGCAGCATTTGCAGTTGAGAGAAGTTCAAGCCCTAGCTCGGCTCCCACGTGCGCAGCACCACCACTCTCCGGCTCCTTGTTCCACTGCAATGTCGTGCCACTTTCTTGAGACGGGGATGAGGTTGTGGACAACCCCAACCCACGAAGCAGCGAGGCGTTCGATGCCGCAGCACCCATTTGGCCCATTTGGGCTGCCTTTTGGAGCAATGCCGTGGCGGACATGGCAGCGGGTTGGGCATAGTTGCGGTGGTCTTGATCAGGTGTTGGGAAGAGTGAGGAGCCATTGCTGGACAGGTGGCTGTGTGATTAATGCTGAGGCGGAGGAAGGTGCAAATATACTCGCAAATACACTGTTACCATTGTTGCAATTTCCAGTCGAGGTCGTGGCGGTGGCGGTCGTGCTGATCGCCGTGGTAGGTAAGCATGACGTGGCCTGCGCCGGAGGGGACAGGCCAATTGGGTTCTCTGGCAAATCTGAGCTCTGAATAGACAAGGCCGGAGACACCACGGTGTTCGACGGTGTGTGAGGCGGTGGAGGCGGCGATGCCACCACCCCACTCTTCGCACTCGGAGTTGGATTTGAATTCGGGTTCATACTTCCGTCGGGCCCAATCACTAGGGTTTGAGTCTTCGCGCTCTCCTCCGCCAACGCGTCGCAGAACGCCCTGTGCGTTATGAAGCTATCCCTCCTAGAGAATAAAGTTCCGCAATCGCATTTGTACTCTCGGGTGCCGCAAGTCTTCATGTGCGCCTTCCAATCGGACTGCACGGCGTATTTCTTGGAGCACCGCTCGCACTTCCACTTCTTCTCGCCGTGCTTTCGACAAAAGTGCTTCTTGATACCCGTCAGGTCTCCGAGCGCCCGTGTGGGGTGGTGGTGAACGCAGGAGGTCTCGGGGCAGACGTAGACCCGCTTCCGTACTTCTTTGCTCGTCCGTTGCTTCAGCTTCCACGGCAGGTTGTGGCCCCGCCGGTGGAGCTGCAGGTTCTGGTCGCGCTGGAAGCCTTTATTGCAGATCTCACACACGAAACGGTTCGTTGCGAGAAGAGTCGTCGGCGACAGCGCGATCACCTCCGCTTCGGGATCTGGCATTCCGGGAAGGTTTCGCTTTTTCTTTTGCGGCGGCTCCGGATGAGTCATGGCTTCGTGAGCGGAGGACGTTAAACTGGCTTCGCCGCCGGTAGCCGTTGAAACCGTCAGTAACGGCGATGAGGAATTATCCAGCTCCCCCATGTTTGCTTCCGAATTTTTAAATCTCTGAGCTCAAAGCCTCTCAAACAAGCTAAAAAAACAAGCTGCCTACTTAAGGTTTCAGTTCTGATTGATTAAAATAAACAAAAACTTTCTGTTTGTTTCGAGGGGAAGTGAAAAATTTCCGGGAAAACCCGACAAAACTGCTCGAGCTAAATTAATGGACTTTTTGAACCGGAACGCGGAGTCAACTCAGTCATCTAGGTCGCAGACGGAGAGCCAAA
>Dhingra_Pear_16_GATCAG_L001_R1_001_paired_trimmed_paired_merged_contig_83603 zinc finger NUTCRACKER [Prunus mume]	GO:0003676	GO:0046872
AACAAAAATAGATGTCTGGTCATGATCCGTATGTAAGAGCTTAGCTCAGCCAATAGCTAGCTAGCTTAACCTTGCCAAGGTTTTTGGTGGTCACGGGAAGCAGTATTAGCAACAGCAGCAGCAGCATTAGCACTTCTGACACAGTTTCCAATACCAGCAATGTTCAGAATGTCACTGTGAGACAGTGCTCTCAGTCCCAAGAAATCTCGGGTCAAACCTTCACCGTTTGCACCGCCGTCGTCGCTACCACTTCTGTTGAAATGGGTCGAATTGGTCGAGTCTTTTTTTGCATTGTTCAAAATATTAGGGAGGGAGCCGAAAGCCTCCAGCTCAAAAGCAGCCCCTTCGAACCCAGTTCCGGAAGACAGAGAGTTCATCATATCATGGAGCAGAGACGCTTGATGATGTTGGTTTTGATGGTGATGATGAACACCTGAGACTGCAGGACCAGTTGTGCTATTAGTAGCATTGGCCCCTGCTGCTGCAAAAGCAGACACGTGACCACTGAACTCAGACATGTGACCCTGGCTGTGCTGGTGGACCCTCACCATGGGCTGTGGTGATGCAGAGGCTGCAGCTGCTGCTGCTGCTGCTGTAGTAGTACTATGCTTGCTGCTCATGGTTGCACCCATCTGAGCTGCCTTCTGTAGCAATGCAGTGGCTGACATGTGAGGGGAAGGTGCAGGGTGGAAGGGTGGGAGTGTGGGGCCCAAGCTGCTAGGGCTAGGGTTAGGGTTTTGTGATGTGCCATTATGGGAATCATCGAGGGATAAATCCTGGTGGTGGGTTGGGGAGAAGAGTGAGGAGGATGAGGAGAGGTCAATGGTGCAGTTTGGTGGGCCCAACCAAGGTGGTAAATCTGGCCTTAGGGTTGTAAAACTCTGCTGCTCTTTTTTCAGTGAAAATCCATGGATGTCTTGATTAAATTGGTGCCCTAATTGCACTTGGTTAAGATTCATCTGTTGTTGTTGCTGAGAGATGAGAAGATGATGTGGGTTGTTTGCTGAGGTGATGGCTCTTGCACTCTCTTCTGCTAAAGCATCACAGAAGGCTCTGTGAGTGATGAAACTATCCCTCCTCGAGAATAGGGTTCCACAGTCACATCTGTACTCCCTAGTGCCACAGGTTTTGGAATGAGCTTTCCAATCCGATTGAACAGCATACCTCTTTGAGCACTTGTCACATTTCCACTTCTTCTCACCGTGCT
>Dhingra_Pear_16_GATCAG_L001_R1_001_paired_trimmed_paired_merged_contig_14520 zinc finger NUTCRACKER	GO:0005622	GO:0003676	GO:0003700	GO:0046872	GO:0000165	GO:0006612	GO:0009617	GO:0009862	GO:0009867	GO:0009965	GO:0010310	GO:0010363	GO:0030154	GO:0031348	GO:0035304	GO:0045893
GCTGGTTGCGGCGGAGGCGCATACTGCCTACGCTCATGCCCTGCAGACTCGAAAATTGAGGATCCATGGCTGGTTGAGAGGCCAAGAGAAATAGGCTCCATTGAAGAAGATGGTGCTAGGTCGTTAGATTGATCCGGATGCCCCATGGCTCGTATTAAGTCAGTAAATGCAGGCTGTTGAGGAGGTTTTGCAAACACACCACTGCTTGTACTGCCATTGCTGCTGGAGCTGCTGCTGCTGCTGCTACAATTACCCTTTCGACCCACCACAACCTGCACTTCTTCTACAACTTGTGTGGGATTTTCCGGCAACTCTCTCACTGTGCTTTGTGTAGGCAGGGATGAAGATAGCACACCGGCTGACATAGATGGAACTGATGAAGTTGTAGGCTGGGATGGAGCTGCTGCCTGCGGCGGCGGCGGTGCTTGTGGAGGTGAATTAGCAGATTGGGTTTTTGGGTCTGATTCTGAATTCAAATTCACTGCTGTGGCGGCCGCGGCGGCGGTGGGGGTATGAGCTTTGGCGCTCTCTTCTGCCAAAGCATCACAGAAGGCCCTGTGAGTTATGAAGCTATCCCTCCTTGAGAACAAAGTCCCACAATCGCATTTGTACTCTCTGGTGCCACAAATTTTCGAATGGGCTTTCCAATCCGACTGAACCGCATACTTCTTGGAGCACTTATCGCATTTCCACTTCTTCTCACCGTGCTTTCTGCAAAAGTGCTTTTTAATCCCAGTGAGATCACCCAAAGCTCTGGACGGATCGTGGTGCACACAAGAAGCCTCCGGGCAGACGTAGACTCGCTTCTTCACTTCTTTGCTCGACCTCTGCCGCAGCTTCCATGGCAGATTATGGCCGCGCCGATGAAGCTGCAGATTCTGATCCCTCTGAAACCCTTTGCTGCAAATTTCGCAGACAAATCGGTTCGTCGCCATAAGGGTCTTCGGCGATAGAGCAATCACCTCCGCATCTGGATCTGGCATTCCTGGCAAGTTTCTTTTTTTCTTGGTGGCGGGTTTGGGAGGAGCGGTTTGGTTGCCGGAGGAAGAAACGCTAGCTTCACCTGAAGCTGTAGAGGAATTATCTAGGTCGGTCGGCAT
>Dhingra_Pear_16_GATCAG_L001_R1_001_paired_trimmed_paired_merged_contig_39844 zinc finger NUTCRACKER	GO:0005622	GO:0003676	GO:0003700	GO:0046872	GO:0000165	GO:0006612	GO:0009617	GO:0009862	GO:0009867	GO:0009965	GO:0010310	GO:0010363	GO:0030154	GO:0031348	GO:0035304	GO:0045893
TCCATCCCGAACCTCCATCACAAGGGAGACCAAGTCCAAGCCCTGCAGCAACTGGGGTATTATCTGGTTCTGCCGGCCTTTGATTCCATTGCATGGTCTCTTGTTGCACGGAAGATGATGCGGATGACATAATGCCAAAACCACGAAGTAACGATGCATTGGTTTCTGCTGGGCCCATTTGAGCAGCTTTCTGAAGCAGAGCTGTTGCAGACATGGCTGGTTGCGGCGGAGGCGCATACT
>Dhingra_Pear_16_GATCAG_L001_R1_001_paired_trimmed_paired_merged_contig_14698 zinc finger MYND domain-containing 15-like	GO:0046872
TGCTGGAAGGCTCGTGATGTTTCACCGGCGAGCGGAAAGGATTTGGAGTCACAGGATGTGTGATATGCAGTCCAGCACTTCGTAGAGCCTGTTTAGCATTTGCGCACGAGAGTTCAGATTGATCAGTGAAGAATGCTGGGACGGCCATGGACTTGATTGAATTAAGAGCTCCACCCCAATTTGCATAGCTATCCAATCCACAGTTCAGTGCAACAATGACATGGGGTGGAGGTAGGTAGGAGGCTTCCTCCTGATAAACACCCCTGACAAGATTCACCCTCACCCTGCTACCGATACCTGAAGTTGTCCCCGACAAATTTGTTGGAACTTCAGAACCTACCATAACAATTTGCACGTTCCCCAATCCATTGA
>Dhingra_Pear_16_GATCAG_L001_R1_001_paired_trimmed_paired_merged_contig_14699 zinc finger MYND domain-containing 15-like	GO:0046872
TCCTGTTAAAGGTGGACTCTGGGATGCTTGGGGAGGGCTCAATGATGAAGAGTTTCCACGCGACTCATCTTTTCAACATCATGTAAGAGATGGTATGTCGAGTCCAATCCTCCTCTCTGGTTGGTCAGAATACTACAACCTTCGGTCACTGCCTTTGTCAAGCCCGGTTGCTGATATCCTCTCCCACCCTTTGACGGTTTATTACATATTAACGACTCTCAACATCAGTTCGAAGAACTTACTGCAGAAGGGCAAGGAGGTGATTGTTCACTACCTAGGGCCAGAGGGAGAGTTGGATTGGATGC
>Dhingra_Pear_16_GATCAG_L001_R1_001_paired_trimmed_paired_merged_contig_46464 zinc finger MYND domain-containing 15-like	GO:0046872
AAAGGGCAATGAGAATAGCAACTGCACTTTCTCCTCCACATGCCCTTCTGATGGATGCCCAATGATTCAAGCCATTTACAAGGTTGATCAGCATCACAAGCGAACATGAAGATGTTCATCTCAAGCTCTTCTTCCCTTTCCATCATAGCCTTGTAAAGACCGCACATACTCTTATGTGTTTCTTTCGTATGCTGCTTCTGGCAGACAGAACTACAGTAGACCACAGCTCGACATCGTCCACAAGAGAGAGCCTGTTCACTGTGGATTTCTTTCTCACATGCTGCACACTGCTTCAAGCTGCCATTTAAGTAGACTCTTATATCAACAAAACTCTCCTCTTTTGACAGTTCTGCATATTTGGTTGGGGTTGAGCTAGCCGTTGTACTAGCCTTCTCTTCGTATGCCTGGCCAGGTGGGTGCGAAATTGTAACTGCAACAAGATCATAACCTTTGGCCATTTCTTGTGGCCACTGAACATCAACTGTTTCAATAAACGGTTCAAAGTGCATTAACCTTGACCACTTTGGACCGCCTTCTTTGTCCTCCTGCAGCAATGGGTGCACCAGAGCTATGGCTTTCATGAATGCATACACAAACCTAAGCTCTTCAGAACTCGGATGCCTAAACCTAAGACTCCCCGATGACGTGTATCTGGCAACATCAATGACAGGGAAGCGATCACTCCCTGACACTTCCAGCGACAAAGATTTGATCATTTTCCTATTCGAGGGAAACATCAATGCCTCGCGTTCATATGTGACCCGTAAAAGCTCAACATTGGGCACCTGAACTGTCTCCCTCGAGCCTGTCATCTTCTTGGCATCACTTTGAGACCGAAACATATGAAACCCTATATCGCCACCATCCCCTCCAACGAATTGAACACACGGAAATGGCTGTTTCTTGCCAGACCAATCGGTATCTTTCCCAACCCG
>Dhingra_Pear_16_GATCAG_L001_R1_001_paired_trimmed_paired_merged_contig_46465 zinc finger MYND domain-containing 15-like	GO:0005634	GO:0046872
TTACAACACAGATGACCCGCACAGTAAATTTTTTTATTAATTTTCGGAGTCGATAGATTTCAGCTTCACTCTCACTTGCGAGTTGCGAGTGTTTGCCAACAAAAAAGCTTCAAATTCTTCAATCTCCTGCTGGATCTGAGCACCCAAAAGAGAGAAGTAAAGTCTCCAACTTTTTACTGGTACGGATCACTAATATTTTCATTCATCAAGTTCTATAAATTCGTTTGATCCCCATTTGTTTAAATTTAATTGGGATTTTCATGTAATTTAGTAGCCGTTGAAGTGAATTATCACACCTCCCGTACTTTGGATTCTGTAGAGTTTATGGGTTTTCTGTGTTGCAAGCAATATATATGAACGAACGGAAGCTTTTGGGAAATTTTGGATTTCATTGGATATGATCGATTTTTACATGAAGCAAAGAAAAGGGTAGTCATTTTTTTATTTGGGTTTTTACTGGTGTGATCAAGGAGTTGGTTACATCTTTGCACTGGGTTGGTGAAATCGAAAATCGAAATGGATTTGCATTTGAAGAACTTGTTTGATAGATTCCAGGAGCAATTTGGGTCCGGTCCGGGCCTTGGTCCCGGATCAGGGACATGTCTTATGAAGGTAGAAGGCATTGCTCCAAATTTTATTAAGTCCATTTTTAAAGCTTCAGCAGCTTTGTATAGGACTCATCCCTGGAAAAGATTGTGTCCCGGGCATATTTTTGGTGTCCGGGTTGGGAAAGATGCAGATTGGTCTGGCA
>Dhingra_Pear_16_GATCAG_L001_R1_001_paired_trimmed_paired_merged_contig_72030 zinc finger MYND domain-containing 15-like
GATTTGTAATACCACGAGAGGCAACGACCGCACCGAAAAATTACAAAATCTTCCGAGTATCAAATATGCAACAAGGTTGCTACTACAATTCAATGGGACAAAAAAGTAAGGTTAAAAATACAATTATCATGACAAGAAAGAGTTCAGATTGAATTTTGAAACTTCATGGTTGCAAACTCATGTATTTACTCCAAGCACAAAACCATTGCTGTACGAAGGAAGATTGCTGGAAGGCTCGTGATGTTTCAC
>Dhingra_Pear_16_GATCAG_L001_R1_001_paired_trimmed_paired_merged_contig_73133 zinc finger MYND domain-containing 15-like	GO:0046872
TGTATGCATTCATGAAAGCCATAGCTCTGGTGCACCCATTGCTGCAGGAAGACAAAGAAGGCTGTCCAAAGTGGTCGAGGTTAATGTACTTTGAACCATTTATTGAGACCGTTGATGTTCAATGGCCACAAGAAGTGGCCAAAGGTTATGATCTTGTCGCAGTTACAATCTCCCACCCACCTGGCCAGGCATACGAAGAAAAGGCTAGTTCAACGGCTAGCTCTACCCCAACAACATATGCAGAACTATCAAAAGAGGAGACTTTTGTTGAAGTAAGAGTCTACTCAAATGGCAGCTTAAAGCAGTGTGCAGCATGTGAGAAAGAAGTCCACAGTGAACAGGCTCTCTCTTGTGGACGATGTCAGGCAGTGGTCTACTGCAGTTCTGTCTGCCAGAAACAGCATACGAAAGAAACGCATAAGAGCATATGCGGTCTTTACAAGGCTATGATGGAAAGGGAAGAAGAGCTTGCGATGAACATTTTTGTGTTCGCATGTGATGCTGACCAACCTTGTAAATGGCTTGAATCACTGGGCGTCCATCAGAAGGGCATGTGGAGGAGAAAGTGCAGTTGCTATTCTCACTGCCCTTTTGGTCTTCTTCCTGTTA
>Dhingra_Pear_16_GATCAG_L001_R1_001_paired_trimmed_paired_merged_contig_79840 zinc finger MYND domain-containing 15-like	GO:0046872
TGGATATAATCGTAATGAATAGACAGAAATGCAATAAGGTTGCGATTGCAATTCAATGGGACAAAAAATGTAATGCCAAAAATACAACTATCTTCTTGACAGGAGAATTCAGATTGAATCTTGAAATTCCTTGGTTACCAACTCATGTATTTACTCCGAACACAAAACCATTGCTGTAAGAAGGAAGATTGCTAGAAGGTACGTGATGTTTCACCGGCGAGCGGAAAGGATTTGGCGTCACAGGATGTGTGATATGCAGTCCAGCACTTCGTAGAACCTGTTTCCCGTTTGCGCACGAGAGTTCAGATTGATCGGTGAAGAATGCTGGGACGCCCATGGACTTGATTGAATTAAGAGCTCCGCCCCAATTTGCATAGCTATCCAATCCACAGTTCAGTGCAACAATGACATGGGGAGGAGGGAGGTAGGAGGCTTCCTCCTGGTAAACACCCCTGATAAGATTCACCCTCACTCTGCTACCGATCCCTGAAGTTGTCCCTGACAAATTTG
>Dhingra_Pear_16_GATCAG_L001_R1_001_paired_trimmed_paired_merged_contig_103636 zinc finger MYM-type 1-like
ACACAGGAAGGGATCAAATTGTAGTAAGTCATAGTGCCTATCACGTTTAGGAATTAAGGTTATACTTATACATCATGAAGGTTGGTGGAATAGTGCATGTGAACCGTGGCGAAGCTACGTGAGGGCAAGGAGTGGCGGCCGCCCCTCCCCTTGCCAGAAATCAAGCCCAGGAGCGGTAGTTCCACCCCTTCAGTCTCGTCGGA
>Dhingra_Pear_16_GATCAG_L001_R1_001_paired_trimmed_paired_merged_contig_105701 zinc finger MYM-type 1-like	GO:0016021
ACAAAATGAGAGATCAATGATTGAGTAATAGCATGATTGTTTACAGTAAGAGAGATGCATTTGCTTTTATTAATAACGAGTCTATTATGCGACATTTTTATGACGTGAAATATCGCCGACAACAATTGATATTGAAAAATTATGGAAGACACTACCATATAAAAGGATTAGGTTGTTGCCATTTTTTTTTAACCTTACACTCTTTTAAGCTCGCCTCTCCTCCCGAAAATTCCTGACTTCGACAGCTGCAGCAGCTGTGTTACTTCTAGTCACCTTTAGGCAAGCCTTCCGAAGTGGACGA
>Dhingra_Pear_16_GATCAG_L001_R1_001_paired_trimmed_paired_merged_contig_105824 zinc finger MYM-type 1-like
TAATTAAATTTGGAACAACCTTACTTGAATTAGATGGCGTAGGAGCAATAGGTGCCTCCGGCAAAGGTGTTTCCACCCTTGTCGTGGGTTGGTCCAACTCCTCTTCCTCAAATTGCAATCTTTCATCTTCCTTGTGATTTGAATTTGATGGTTGAGGGTCCGTTCCAACCTCCTTGCCACTTCTTAATATGATAGCATTGGTGGTTTCAAATACTCCCTTCTGATTTACAATGGTTGAACTAGGGAGTTTGCCTTGGTCGCAAAATTGTCCTACAAACTCCGCTATCTGCCCAATTTGCTTTTCCAAGGTGTCAAAC
>Dhingra_Pear_16_GATCAG_L001_R1_001_paired_trimmed_paired_merged_contig_106201 zinc finger MYM-type 1-like
AGAAGCTGCAAAATGCAGATCTTCGTTCCTCTTTTCTTTGGCCTAGGTTTTTTTTTAATTTTTTGGGGAAATAAGGAGCATGCGATTAGCCTGTGCTGGGATAGAGCAGGGAAACCCAAAAGACCGAAAACCAGACAGAATTTCATCATTTTCGACGAGACCGGAAGGGCGGAACCACGCTCCTGAGCTTGATTTCCGATGAGGGAAGGGGCCGCCGCCACTCCTTGTCCACACGTAGCTTCGCCACTGGATAATTTGCGATGCAATCGGACACATGGACAACCATCATAAGAAGGAATGGAGGTTAATGTTCCACATCT
>Dhingra_Pear_16_GATCAG_L001_R1_001_paired_trimmed_paired_merged_contig_106863 zinc finger MYM-type 1-like	GO:0005488
GATCTCAGCTGCCCATTGCTTCCTCGCCTATTCAAGTTGTGCCCTTCGATCCTTAATGGAATTGAAATCTTTTGTTATTTCTTCTGAATCAATCTTTTCGGCAAGCTCTTTTTCAATGTACACAACCATTGAATATGCTAGAAATTCACTCTCCATCTTGTTGCAACGTCTTGTTTTAATAAGCCAGAAAAATCAACAAGTTTTCTCACTTGTATTGTATGCTTGGTTTCTGTGAACTACAGTGCAAAGACGAGAGGTCGAGACGGGACAAGGGCTTTTCTGAAAGTCAGAAAGTGAAAGAGGGTCACTGTGTTGTACCCCAAAAGTCGAAATAAAATAATAAACTAGTCTACTCCTAGGAAACCTAAATTAATAAAATATTAAATTTACTTTTTAAAACCTGATGAGATGACTACTCTACTCCTAAACTAATCACTATACTACTCCCTAGAAACTAATCAAATAAAAAAACTTAATGGGACTTGACTGCCAGTGTGTGTACGATTTGAAATATAATAATAATAAATTTTGATATTGATTAAAGTAAATAATTTATTTAATATTTATTAACTCTTACTTTTTCTAAAAGTAATCATATTTTTCAGAACTTTTACTTATTGGATGGATTATAACAATTAAAAATAATATAATAGTCTAAATTATCAGTATTTTTAACCTTAAACGACTAAAATTCTCCCTATGC
>Dhingra_Pear_16_GATCAG_L001_R1_001_paired_trimmed_paired_merged_contig_107241 zinc finger MYM-type 1-like
TACAACCACTCCTAGCAAAGCTCCTTGAAATTTCAACCTTTAAGAAATAGTCTTCTGGCATTTTTTGAAGAAAAATCATCAATTATATCATCATACTCATTTTCATTAACATCTTTCTCTACATAACCACCAATTTCATGATCATGAGACTCCCCAACAACATTTTGTGACTCTTCACCAACATCATTGTCTCTCAAATTTTCAACCGACTCATTCTTTGTAGAATTTTTTTTATTAAGAGATCCTCTTAAACTTTCGGCAATTTCGTTATCCTTTGCCTGTTTTTTCCTTTTCATATTACCAGAGAGTTGTTTCCTAAAAGACATGGCTTCGATAATTTGTTTGCAAAAATTACCTCAAAACTCAAAAGGGTTGATGGGAATGAACT
>Dhingra_Pear_16_GATCAG_L001_R1_001_paired_trimmed_paired_merged_contig_108789 zinc finger MYM-type 1-like	GO:0016020	GO:0003676	GO:0046983
TGCATTCTTTGCTGCAAAATCATTAATTAAACCTTCATAATCAATTTTGTCTAAAAAATCAGTTTCAATCTATATCAAAGCAAGTCCATTTAACCTTTCCTGCAACATGGTTGACCGCAAGTATGATTTTAATAACTTTAACTTTGAGAAACTCCTTTTTGCAGATGCAACGATAACAGGTACAATCAACAAAATTCTGTATGCAATGCTTGTAGTCGAGAAACAATGCATCCTCTTTGATAGGAGCATATTTATGCGC
>Dhingra_Pear_16_GATCAG_L001_R1_001_paired_trimmed_paired_merged_contig_112369 zinc finger MYM-type 1-like
TTGTTGTTGTTGTTGTTGTTGTTGGATGCACAGGCGAAGCTATAGAGGGACAGGGAGGGGCGGCCGTCCCTCCCCACGCCAGAAATAAAGCCTAGGAGCGACGGAAATCAAGCCTAGAAGCGAGATTCTGCCCCTCTGCTTACTGCTGCTACTTTGTTGCGGCTCTGTTGCGAGGCTGCGATGATTGTGTGATAGCATATTGGTTGTTTATATTGAGATAGATGTCTTTGCTTTTATTAATAATGAGTCTATTAAGCAATGTTTTCATGACATGAAACTTCGTCGTCAACAATTGTAACTTGTTTGTATTGATAAATT
>Dhingra_Pear_16_GATCAG_L001_R1_001_paired_trimmed_paired_merged_contig_113355 zinc finger MYM-type 1-like
TCTGCCCATGGTTGTATCGGGAGTAGCCACTTTCTCTCCTTTCATCCCTCCAACCTCTCTCCTCCGTCTTCATCATTCCTTTGCAAATCCAACCAAACTATCGCCCTTTCTCTGCAAATTCGACCAAGACAGTGCGCCAGCCAAAACCAATTTTTACAGGTGCCATGAATTCCGACGAGAGCGGAGGGGCTGAACCAGCGCTCCTAGGCATGTTTGCTGGCGAGGGGAGGGGTGGCCGCCACTCCTTGCCTTCACGTAGCTTCGTCACTGCCTATAACCAAACAATTCCTCTTTCATCCGTCCCATGTCGCAGATCTCATCCCCGTCCAAGTCAAA
>Dhingra_Pear_16_GATCAG_L001_R1_001_paired_trimmed_paired_merged_contig_115547 zinc finger MYM-type 1-like
TAGACTCATGCAAACCATGTTCCACTCCTTGCAAGCCACATACTCAGTTGTTTAAAGATGAAGGAACACTCCTCTCTAACCCTACTTTATTTCGTAGTCTGGTTGGTGCCTTACAATATCTTACATTTACATGTCCTAACAGAGCTTTTGCAGTTAATTATGCTTGTTAGTTCATGTCCACTCCAACAGATTTGCATTTTTCCTTGGTGAAAAGGATTTTGCGTTATTTACAAGGCACTATGCACTGTGGTCTCACATTTTCTGCTGCTGCTTCTATGGAGTTAACTGCTTATAGTGATGCTGATTGGGCATCAGATATAAACACTAAAAGATCAACAACTGG
>Dhingra_Pear_16_GATCAG_L001_R1_001_paired_trimmed_paired_merged_contig_117066 zinc finger MYM-type 1-like	GO:0016021	GO:0003676	GO:0046983
TGTGCTAAACAAGCTAGAAATACTAAATTTGTCCATGACGAGATTTCATACTTAGAAAACATGTCATGATAGTTTCATTGTCAATACAAGACAAAACATCTTTCTCAATGTAAATAACTAAGCTATCATTTAACCATTGATCCTCCATTCTGTAACACAACCTTCAACAATAAATCTGTATCAACTAACACTAAAAATAAGTAAGAACTAACACTAAATTAGAAAACTTACAGAAATTCTAAAGTTGATGCTGATGGCGTTTGGTGAATCGGCTGGCTTGCAAAACCAAAGCAGAGGAAGTATTTTCTGCCGGCAGTCCACCCATTTCTCAAAGTTCTTGAAGACCTAACAGAAATATGCTGAAAAGGAAGGAGGAGACTGAAG
>Dhingra_Pear_16_GATCAG_L001_R1_001_paired_trimmed_paired_merged_contig_117997 zinc finger MYM-type 1-like
TGGTACCCAAAACCAAATCGATTCGGATCGGTTACCTGCAGGGATCGGGTTTAATGGGTTAAATTGTCATCCCTACATATATGGAAATGGATGAGTTTGAGGTTGAACTAATTCCCTTTGTAAATAAGCTCTTTGGATATGATCTCTAATATTTGGATCATATTCCGATATCCGAAGTCGAAGCCCAGGATTTCCTGGAAGATTTGCCAGTATACTTATGTATTATGATTATGATACCAATGTCATTCCTACATGTGAATGTATTATGATTATGTACAGCCAATTCCAGTTGTATCTCAGAATCAAAGCTTGACAAGCTACCCTTTGGAGTCAAACAAGCAAAATCCTCTAGGTTGAAGCGGTCTGCAAGGCCAAGCTAAGTCGTAGGATCCAAGCAGAGAGACAGCTGCTGGAAAGAACTGCGGAGCTGAAGAGGCTTCTGACCAAGTACAGTGAGATATTGGAGCGCTTTCGTAATGAGGAAAGAAGAGTAAGCGATTTGGGCGCGAAAGTGGCCTATCTTGAAGCTAATTTCGCACAATTTTGTTAGGCCAGGGACGATGCCGAACGTGCACTTGCGGAGAAGCATGGTTCGTGGAACGCTATTGCTCTGTTCTTCAGTCGAAGCCCAAAGAAGCCCAACAAGAAATAAGCCATAAGGAGAAAATGCACATTGAAGTATTTCATCAAGTCATGAAGGACAACACTTCAGAGTTGGTGGAGGTTTGAGCTCTGTTTTAGACAACGGCTAATCAAAAACTCGTAGAAGGATATAATCTAGGATATGCCACAGGCCTGGCAGGTCAGGGATACTGCGACGGGTGGGACGACCATTGAAAGTTGGCTAAAAGTCAGAGTGTAGGACTTTCGAACCTCCATCACTGTCCGCCTTAGTTGTGGAGCTAGAAGCTTCTGAGGAGTCGAAACCAGATTCGAATGTTGGTTCGCCAGATAGAGGCGATGTTGGCAAGGCTCTGGGCATTCTGGACGGACATCCACCGTTGTTTTCCAGGATTCTATCCTTGAGGATGATGCGCTACTCATTGAGTAATCGTAGTCACACTCATTTGTCTAGGAAGGGGGCTTGTGCCTTTTATAATTATTCTGAACAATTTGCCCTTGTCATGGGACTTGGGCTCTTGTACTTGAACATGCTTGCTTCCATTTTTCCTTTCAATTAGAACGAATGATTCAACCCTAAGTGTTTGAGCCTGTCTAGCAGAGCTATTTGGTGTTCTTGCATGATAGGATGCATTTTTGTCTACCGGTGCTTTTAAGCTAACTCCAAAATAGTAAGCTTGCGAGCCCGGGACAGAGCACGTTGCCC
>Dhingra_Pear_16_GATCAG_L001_R1_001_paired_trimmed_paired_merged_contig_118275 zinc finger MYM-type 1-like	GO:0016020	GO:0005488
ATTGGTGAGAATTATTATTATTTTTCTATTAAGGCTAAGAATTGTTATTTTTGTATGAGTTTTTCGTATTATCTTTTAATCTTATAGTTATTTGAAGTTTACCCTCCTTGAAAGTTGTTTTGACTATGCCATTGTAACAGACTAATTTTTCTGAAATAAAAATAGCACTCTGCACTTGGGGCTGCTACAAGATGTTTGTTTTCAAATCATATTTCATGCAACAACAAACGAAAAACAACGGCTACATTGCATTTCTCTCTCATATTCTGTGCAAGTTCCTCCCAAGTGTAGATCAAAATATCAACTAATAAGAATGCACATAACTAAAAGATATCGTCAAAATAATGATAAAAAGCTAATGCCCCCAAACTACTCCTCTGTACCGTGTGTGTTATATGCGTAGCCATTCTCTTTTGAACTTAAGAATTATATTTCTAACACGTCTTTGCATAGTAAATTTCCTGTTTTGAAAGAAATTAATAGTTTTGCACAGAAGTTGGTGGAGGAAAAGAGGAATACTTGCTAGTCAAATTAGTATTGATTTTATCAGTTGCGACTATTTCTGTTAAAAAAACCTTTTCAGTGATGAATATTGTGAAGAATCCACATTGTAATAGAGTGGAAGATCAATAGTTGAATGGTAGTTTAGTTGTACACATAGAGAAATATGTATTTAGTTCTATTGATAATGATGTTATGATATGATGTTTCTAAAATATGAGAACACATCGTGGATAATTATAAATAAAAGTATGATCAATTTTTTAAA
>Dhingra_Pear_16_GATCAG_L001_R1_001_paired_trimmed_paired_merged_contig_119370 zinc finger MYM-type 1-like
CACACTCATAGGTCGTGAACTTCCTTGCCCTTCTTTTGGCCAACTTTGTTCATCAGCAACTAGAGAAGTTGGCGCTGGAGGTGTCAGCTGCTCCATAGGCACGTCCAGTTGCTGCAGAGAGATGTTGGCGAGGTACTCATCCTTCTTCTACGTCATAAAAGCCTACCAAAAAAAAACAAGGGAAACAAAGTAGAATTATCAATTATAATTTAAACCTTATTTATTGTAATGAAATTTGTAATTAA
>Dhingra_Pear_16_GATCAG_L001_R1_001_paired_trimmed_paired_merged_contig_119466 zinc finger MYM-type 1-like
ACAGGTAAAATCAATACTAATTTCACTAGCAAGTACACCAAAGGATATTGTCTATCCTTCTTTGTCTCCACCAACTTTTGTGCAAGGCTATTAATTCCTTTCAACGCAGAAAATTCATTATGCAAACGCATATCAAAAATATAACTCTTCAGTTCATCTTCAAGAAGTGTGAGCTCCATATCAGAAAAATCTTTTCGATAAAATTGAGCAAATCGAACTAACTTTTCAATGTCAAAAGCTGAGAATGAGTCATCTGGGCTTAAGCATGCAACACAAAGAAGCAACTATGTACTTGTCTCATTAAAACAACTGTTCAACTCTTGAAGTTGCTTATCAATAACATCAATAAAGAGATCAACACGGTAGTGATGAAGGTTTGTCAAATTTTCAGCTTTACGCCGTGACCTCCCTCGAGCTACAAAGATATCATTCATAT
>Dhingra_Pear_16_GATCAG_L001_R1_001_paired_trimmed_paired_merged_contig_120627 zinc finger MYM-type 1-like
TTTTCTAGCATATCTTCCTCAGTGATGGTTTCCTCACAAAACGTCATCTAGGAACTAATTCTGAACATTGCAGAGTTGTACTCTGCAACTGACTTGAAATTTGGATCCTTAGGTGTGTCTACTCATAATGAGCCTTTGGAAGAATCACCATTTTCTAGTGATTGAATTTATTTCTCAATGCCTTCCAAAGGGCTAATGGATCTTCAACCGTTAGGTACTTGCTCTTTAATCCTTCATTAAGGTGGCGACGAATAAAGATCATGGCCTTTGCCTGAACTTGAGAGGATGCACTGTTTTCTTGCTTGATGGTTTCTCCAAGATTCCCTGCCTCTAGATGGATTTTGGTATCCACTATCCAGGTAAGGTAGGTCTTCCCAGTAATATCCAGGGGCAACAAAATCAAGTTTTGCCAAGTTC
>Dhingra_Pear_16_GATCAG_L001_R1_001_paired_trimmed_paired_merged_contig_122147 zinc finger MYM-type 1-like
CTTTCCAAGCCGCTCTGAGAATATTCCTGACTCCCCACTTGTTCAATGGTTTATGCGTAAGGACTTTCCCAACCAGTTTAACTCCCTGCTCCATAGTCGAAAACTCCAGTGTCTGGTTCAGTTGTACCACCAGCTCATCCACCCCACTGTTTGCCATCACCTTGTAACACTGTTGCCACACTCGCCCAGCCTGATACGTTGATAACCCTTGACTTTCTGAAATCGCCCTCAGACCGTACATACAAACCACCCAGTTTGCCAACTGATTCCTTTCTTCGATTTGGGCAAGTATGCACCTCATCACTAGAATCCTCAAAAATGTCTCCAACCGGCCAAATTTAATTCTGGTACACCAACCTTGTTGCGAAAGCCCCCATCTGTGCCTCTCTTCAATGTTC
>Dhingra_Pear_16_GATCAG_L001_R1_001_paired_trimmed_paired_merged_contig_122430 zinc finger MYM-type 1-like
CAAGGGTTACTGTCTATCCCTCTTTTTCTCCACCAACTTTTGTGCAAGACCACTAATTCCTTTTAGTCTAGAAAATTCATTATGCAAATACATATCAGACCTATAGCTCGTTATACTCCTGCAAATGACATACATGAAATTGATGGCTTCAAGGTTGAAACAACTCCCTCTGTGAAAACTTCTTCATATTCCGATTTCCGAAGTCGAAGCCCAAGATCTTTAGAAAGATTTGCCAGTATACTTTCCATGTCACTTTCATTTGAACTTTTAAGAAGATTCATTGTAGAGGATGAAGGAGTATCTTCTGTTGAATTTATCTTAAAACACCCTCTCAATAACGATGATTGGGAATTAGGATTCCCTAAGAGTACAATTAACTACAACGGGTGTGCCCGATCGAACTCGAACAGTGGAGAAACTTGGAATTGGGATCGAGGATATGGAGTCTGTCATGGAGGTGGAGGAGTCACAGAGCCTGGCG
>Dhingra_Pear_16_GATCAG_L001_R1_001_paired_trimmed_paired_merged_contig_123841 zinc finger MYM-type 1-like	GO:0016021	GO:0003676	GO:0046983
CCATCATTCATAATTTATAGAACAAGTTACAATTGTCCACAACGCGTTTTCATATTTTGAAAATGCTGCATTATAACTTCATTATCAATGGAAGAAAAAATATTGCTCTCAGTAAAAACCATAATGCTATTTCTCAACCATTGATTTCCCATTCGGTTATTCAATGAACATTTCACAATATTCATAGCGGAAAAGACTCTCTCCACTGAAGCAATAGCAACTAATAGAATTAAAGCCAACGTAATTAGCAAGTAAACATGATTATATACTAAGTTCCTCTCCATCACCATTTTTTTTTGCTAGACAGCCAATTCATTTCAATTGAGAAAATTCTCTCTTTGAACGCATAGCAAGAATATAGTGGCCAAGTTGATATTTAAAAACAAAAAAAAAAAAAAAA
>Dhingra_Pear_16_GATCAG_L001_R1_001_paired_trimmed_paired_merged_contig_126366 zinc finger MYM-type 1-like
AGCTATAAAATTCTAATTCAAGCATCTACGACGAAATTTCGTAGTCTAAAAATGTTCCATTTGCAAATATGCTCTTTGAACCTCATCTTGAATATTAGGAGGATAATCCTTCATTCGAATTCTTTTTCTAGGGTCTCTCTCAAGATTATTCAAATGAATATCACACTCATTTGTCTTGAACTTGAACTACCCAAACAAATAGATTGTGATATTGGTTTTGGCTTGAAATTTTTTTCCATATTTCTTATCGATACACTACATATTAATAA
>Dhingra_Pear_16_GATCAG_L001_R1_001_paired_trimmed_paired_merged_contig_128012 zinc finger MYM-type 1-like	GO:0016020	GO:0005488
ACAAGAAAAAACATCTTTCTCAATGTAAACAACTAAGCTATCACTCAACCATTGATCCCCCATTCTGTTGTCGAGTGAACACTTAATAATATTCATGGCGAAAAATGCGCTATTCACTAAAGTAGTTGCAACAGGTAAAACCAAAGCCAATTCAATAAATAAATATACATATTGAAATACTTGATGCAACCTTTTTTCCACCATTTTCTTAGCAAGATCACTAATGCTCTGCAACTGAGAAAAGTCACTTCTCGAATGCATATAATGAATATAAATATCGAGTTGATCTTCAAGTGCCAATAGGTCTTGCTTCGTAAAATCTTGAGGGTACAATTGGGCAAGGCGAAG
>Dhingra_Pear_16_GATCAG_L001_R1_001_paired_trimmed_paired_merged_contig_128109 zinc finger MYM-type 1-like
CTTCCCCCCCCCTCACCCCAACCAACCTCTCTCCTCCGTCTTCGTCATTCCTCTGCAAATCCAACCAAATTATCGCCATTTCTCTGCAAATTCGACCAAGACAGTGCACCGGACAAAACCAATTTTTACAGGTTGAATTTCGACGAGAGCGAAGGGGCTGAACCAGCTTTCCTAGGCCTGTTTTCCGACGAGGGGAGGGGCGGCCACCACTCCTCGCCCTTACGTAGCTTCACCACTGGCCATGGAGTT
>Dhingra_Pear_16_GATCAG_L001_R1_001_paired_trimmed_paired_merged_contig_128571 zinc finger MYM-type 1-like
GAATTTTCGAGAGGAGGGGTGAAATTTAAAAGCATAATAGGTTCCACAAAAATGTAGACAATCAAATCATTTTAGATAGTAGACAATATTTAATGTTGTTCACAGTTTGTCAATACAAACAAGTTGTAATTATTGTCGGCAAGATTTCATGTCATGAAACGTCGCATAATAGACTCATTGTCAATAAAAACAAAAACATCCCTCTCAATATAAACAATCAAGCTATCACACAACTGTTGTACATCTCTCGCAATGTAAACGTCTCTCTCAGTAACATCAAAAACACCCTCACATAATAGGAAC
>Dhingra_Pear_16_GATCAG_L001_R1_001_paired_trimmed_paired_merged_contig_129834 zinc finger MYM-type 1-like
GGAATATTCTTGACTCCCCATTTATTCAATGGTTTATGCGTCAGGACTTTCCCAACCAATTTGACTCCCTGCTCCATAGACAATAAATCCAAAGTCTGATTCAAGTGGACCACAAACTCCTCCACCCCACTATTCGCCATCGAGTTGTAATCCAGATTCCGGACTTGCCCAGCCTGAGCCGCAGAGTACCCTCGATTCCCTATACAGAACCTCAGAAAGCACATGCAGACCACCCTGATGACCTTATGTATCCTTGCCTCAAGTCGGCCTGGTAGATAAAGCATAACTAATATCCCTATAAATGCATCCATTTGACCATACCTGAATTTGGTAGGCAAGAT
>Dhingra_Pear_16_GATCAG_L001_R1_001_paired_trimmed_paired_merged_contig_131592 zinc finger MYM-type 1-like
ATGTTACTAGCTCCATCATAACCTTGTCCTCATAGCATGGAAATACTCAATTTATTTCTTGAAAACAATTGACCAATGGACTTCTTTAACTCAATTGAAGTAGTCTTGGCAACATGTTGAACTCCCACAAACCTTTCGATTACTTCCCCTCTTTTACTTACATAGCGAAACACCACTACCGTTTGCTCCTTAATTGAAACATCATGTGATTCATCAACGATTATAGAAAAAAATGCACCATTCATATCATGAAGGATAACATCAATTGTTTCAATAGCACACGCATTAACAAGGTCCTTTGAAAT
>Dhingra_Pear_16_GATCAG_L001_R1_001_paired_trimmed_paired_merged_contig_131855 zinc finger MYM-type 1-like	GO:0016021	GO:0003676	GO:0046983	GO:0007165
CGAAATCGTTGCATAACGATCTCATTTTCGATACTATCAAGAATGTCTTTCGCAATATATGCAATCCAGCTATCATCCGTCCTTTGATCTTCCATTTGATTGAGTAACCGGTTCTTCACAATCCTCGTAGCACAAAACGCCCAGGAGTTGCAACTGGTAAGATAAGTGCCAATGTCAACAGCAAGTAAACTAATAGGTAAACACTGTCTTTTTTGTCTCAACCATTTTCTGTGCAAGATCCGCAATCCCATTCAATCCTGAAAACTCAAAGCTGGAGCGCAAGTCCATAATGTACATCTTAAGCTGATCTTCAAGTATCATCAAGTCAAGCGCAGAAAAGTCATTTGGGT
>Dhingra_Pear_16_GATCAG_L001_R1_001_paired_trimmed_paired_merged_contig_133827 zinc finger MYM-type 1-like	GO:0005488
ATATTTTGGAAACGTCGTATTACAACATCATTATTAATAGAATCATATACCTCTTTCTTAATGTACACAACCAAACTATCATTCAACCATTGATCACCCATCCTATTACGATGTGGATTCTTCACAATTTTCATCACCGAAAAAGCTCTTTCAACTAAAGCAGTCGCAACAGGTAAACTCAATGCTAATTTCACTAGCAAGTACACCAAGGGATACTGTCTATCATTCTTTGTCTCCACTAACTTTTTTGCAAGACTATTAATTCCTTTCAATGCAGAAAATTCATTATGCAAACGCATATCAAAAATATAATTCTTCAGTTCATCTTCAAGAAGTGTGAGCTCC
>Dhingra_Pear_16_GATCAG_L001_R1_001_paired_trimmed_paired_merged_contig_134638 zinc finger MYM-type 1-like
TCTGCTTGTCGGTACTGGCATCATCCTCATGCTCCACCTCCTTCTGGTATTTCTCAAAGCATGACCAGTTAATGACACCTTCACCATGGTATCGCTCGAGAATAGCCACCCCTCATGCCGAATCTCTTGGGGTGTAGTAAGGCCTTATAAACTTGTGGAAGTCTGAGTGCCCAAAAACTCCTGCACGGCATCTTCCCTCTCATCAGGGAGACTCTTTTTTAGCTCAGAGACCTTGACTAAGGCACTATCTTACTCCTCTCTGACATTGGACGCCTCAAAGATAACCACCTCCAGCTGCTTTTTAAGCCTTA
>Dhingra_Pear_16_GATCAG_L001_R1_001_paired_trimmed_paired_merged_contig_136597 zinc finger MYM-type 1-like
ATTTGCCACACTTTCATCTAGAGCAAAGATAATATAAAGGTTTTTACGTACCCATTTGACCTGAACATCACCCAAGTCCTTCCATGATGATCAAAGAATGTTCCAGACACCCCATCTATTCAAGTTTCAATTTACCAAAGCTGCACCCACCAGTTTGATCCCGTGTTCCATGGTTGACAAATCCATCGTTTTTTCTAGATGGACCACCAATTCCTCCACTTCCTGTTCTGCCATATGACTATTACTGTAGCTTACTTCTTGGACCAGATGAGTGGATTTATACAAAAGAGAGACTATGAACGCCTTGTGCAGAATCTCCTTAGAACAGTAAAGGATACGT
>Dhingra_Pear_16_GATCAG_L001_R1_001_paired_trimmed_paired_merged_contig_140501 zinc finger MYM-type 1-like
ACTGGTCGAGTTGGGCCGGGTTGAAAATGCCAGGTCTACTTCAGAGATATTTCTTACTCCCCATTTGTTGAGCTTTTGGTCCACCAGTACCGCACCGACCATCTTCACTCCTTGTTCCATGGTCGATAACTCAAGAGATCCTTCCAACTGTGCCACTAATTCATCCACCGCCGTTTGTGCCATCACTGTAGATTCTCTTCTGATTTTTGCTTCCCACCAACCCAGATCTTCCAAAAGAAT
>Dhingra_Pear_16_GATCAG_L001_R1_001_paired_trimmed_paired_merged_contig_140959 zinc finger MYM-type 1-like
AGAATTGCAATTCATTTGCAATTCTCTAGTCGGCTAGTCGGCACATGTATACACGAGGAGGGCTGGGAGATGTGATCAAGTTGAATTTTTTTGTAATGCATGATTGCACCTGGACTGACTTGGTGGAAAGATCAAGAGTTGATTGTTGTGATGCCTCGGTTGAAATGCATGGCTAGGAGCAGTGGCAAAGCTACGTGAGGGTAAGGAGTGGCGGCCGTCACTCCCCTCGCCGAAAAACACCATTGGAGCTTAGGTTCAGCCCCTCCCCTCGCCCATCCTATCATCAGAAAACCATGGCATTGGTGGG
>Dhingra_Pear_16_GATCAG_L001_R1_001_paired_trimmed_paired_merged_contig_141202 zinc finger MYM-type 1-like
AAGTCTTGTGGGTGCTTGACTGTATACTGTTGACTGGTGCTCAGTAGTTTTGGGATTGGTCAAGTATGGTACAAACAAATATAATTGATTGCATTTAACCCATTCGCACATAGAAAATTCAAAAAATATATATGAAAATATGATGACATTAGGGCTGAATTAGGGCTATGGCGAGGGGGAGTTTTGCATGGCAATGCAAGTTCCTACTGAGGGCAGTGGCAAACTTACAGAGGGACATGGAAGGTCCCAGGACCCCTCAGCGACCCTAACACGAGGTCTATGCTGCTGTGCAGGTTTCAGGTTGCAACGGAGAAGAAGACAACGGGGAAAAAGAAAGAAAATAGGGGTTTTTAACAATTGGTCCAAAACGGCAATGTTTTGGCCAATTGTTTTAAGTTATTGATGGACAACTTGTAATAAGAGATCCATGGTTGAGTGATATCTTATTTGTTTATATTAAGAAAGATGATTTTTCATGTATTAGTAATGAAGCTATCATAGATTATTTTCAAACTATGAAACATCGTCGTGGACGCTTGAATTATGATTTTATAGCTTG
>Dhingra_Pear_16_GATCAG_L001_R1_001_paired_trimmed_paired_merged_contig_43169 zinc finger MYM-type 1-like	GO:0016021	GO:0003676	GO:0046983
TTATAGGGTAGATTACATGAATGGTTGGATTTGATTGTAATAGAAATATCTCTATCTCTCTCTCTAACGATAATATACCCTCTCACACATGTTTGGTGTGAGGTGTGAATGAATGCAAGCAATTCTGTGAGGAACATTCTCTCTCTACAATCTCTGTGAAAATCCAGAAAACCTTTCATCATCATTTTCGTTACATCTTTCCAAAATTGAGATCATAGTCTCTAAGATTCTAACATGGCCTCAGAGCCATGTTCAATCGCTTGATACTAGGCGTTTGAATCTGTGAAGAAAACGGTCTAAAACTCGAAGAAATTGCTTGCGCGATCTGTGTCTAACATAGTAGGATTTGGAGGTGGTGAGCTGAGAGTTCTGATTTTCAATGGTTTAAACTATGAATTCTGGAGTATATGGATGAATATACCGAAATGAGAGATGATGAGTCCTTGTCTGTTTATCTTACCAGTGGCAGTGCCAATGCGAGGGCATTGGGTCCCTTGACCCCAATAGATTTATAAGTTATCCCTTTTAAAAAATATTTGACCCCTTTAATAAACTTTCAATTTTCCAGTCCCGCCCTCTTCTATCAAAAAAGTGACTTTTCCCAGAACCCATTTCTCACGCTATCAGAAAAATGACTTTTCCCATAACCCAGTCCACACCACAACCCAGCGATCTCTCTTGTTCTCCAGGTTGCATTCTTCCAGCTCGGCGTCCTTCCTCTAGAGTACAACGTCGTTTCAATCCGAAATGGTTCGATGACTTTCCTACTTGGTTGGAGTATAGCATATCCAAAAATGCTGTTTTTTGTCGAAGCTGTTATCTCTTCAAGCTAGAGATTCTGGAGCAAGCAGGTAATGACAATTTTACTAGCAAAGGGTTTCATAATTGGAAGAAAAAATGTCGACTTCGAGTTCATGTTGGAGGTCCTAATAGTGCTCACAACCAAGCTTTACTTCATTGTGAAGCTTTAATGAATCAGAATCAACATATTAAAACAATTGTCCACAAGCAGTCAGATCAAGCACGTATTGATTATCGCACTCGTTTGAATGCATCACTTGATTGCATTCGCTTTTTATTGCGACAAGGTTTTGCTTTTTGCAGTCATGATGAAAGTGAAGATTCAAGCAATAAGGGTAATTTTCTTAAACTTTTGAAGTTTCTTGCAAATCATAATGAGGGTATTAAAAATGTGGTGTTTAAAAATGCTCCTGAAAATCTCAAGTTAACATCATCTGAAATTCAAAAAGATCTTGTGTATGCAGCAACATGTGAAACCACCAATGCTATCATGTTTGATATTGGTGATGATGCTTTCTTTTCTGTTTTGGTTGATGAATCGCGTGATATATCAGTTAAGGAGCAAATGGCAGTTGTACTTCGCTATGTGAATACCAACGGACAAGTAGTTGAAAGATTTGTGGGCATAAAGCATGTTCCTAATACCACTACTTTTTCACTTAAAGAGGCAATTGATCAGTTATTCTCTATAAATGGATTAAGCATATCTAGATTGCGTGGACAAGGTTATGATGGGGCTAACAATATGCAAGGTGAGTTTAATGGCCTTAGGGTTATGATGGGGCTAACAATATGC
>Dhingra_Pear_16_GATCAG_L001_R1_001_paired_trimmed_paired_merged_contig_45903 zinc finger MYM-type 1-like
TGCTCTTACTCAAATCCATCACAAAAGATCCAGATCGGTCGATGGTGCTGCTTGCGCATCCCACCTGCATTCACTTTAATTACGCGCTCGGGTTTGATCGCCCGTTGACTCGCACGCATGTCAGACTCCTTGGTCCGTGTTCCAAGACCCGTGTTACAAGACGGGTCGTTTAAAGCCATTATGCCAGCATCCTAAGCACGGACGTGTCCGAAGACCGACCTACAAGAGGCGTGCTGCGTTCCTCAGTCCCGGGCGATGTATTCGAAAGCGGGCTATAACACATCC
>Dhingra_Pear_16_GATCAG_L001_R1_001_paired_trimmed_paired_merged_contig_46979 zinc finger MYM-type 1-like
TCGGGTAGTTCGAGCTCAAGACAAAATGAGTGTGACAATGATTTTAATAATCTTGAGAGAGACCCGGGAAAAAGAATTCGAATGAAGGACTATCCTTCTAATATTCAAGATGAGGTCCGCAGAGCATATTTGCAAATGGGACCTTGTAGGCCTACAAAGTATGAGTTCCCATACACTTTGCATGCAAAGAAAAAGCGACGATTTGTTGTTTCGTGGTTTGAAGAATATGATTGGTTGGAGTATAGTATATCTAAAGATGCGGCATTTTGTCTTCATTGCTATCTCTTTAAAATCAACTTTTCACAATTAGGAAGCGATGCCTTCACTGGGGTAGGCTTTAAGAAATGGAAGAATGCAAGAGAATGTTTTGACAAACATGTTGGTCCTATTGGTAGTTTCCACAATAAAGCTAGAGAAGCGGCTAGTTATCTAATGAACCAAAAGACACATATTGAAGCAGTTGTGATCAAACAATCAGAAGAAGAGTGTATGAAATATCGTCTTTGCTTGAATGCATCAATAGATTGCACTAAGTTCTTGTTGCGACAAGGCCTTCCTTTTCGTGGCCGTGATGAAAGTGACACTTCGAATAATAGGGGGAATTATTTAGAGCTCTTGCAATTCCTTGCAGATCATGATGAAAAAATAAAGGAAGTTGTGTTGGAAAATGCTCCGGGAAATCTCAAGCTAATAGCTCCTTCAATTCAAAAAGATATTGTCAATTCATGTGCCTTCGAAACTATTAAGGCTATTATGAAAGAAGTGAAAGAGAGTAAATTATTTTCCATAATGGTAGATGAATCACGTGATATTTCAACAAAGGAGCAAATGGCGGTGATTTTGCGTTATGTGGACAACAAAGGTCAAGTAATTGAAAGGTTCGTGGGAGTCCAACATGTTACCGAAACAACTTCAAGTAAACTAAAGGAGTCCATTGATGAGTTCTTGAAACTACATGACTTGAGCTACTCCAACCTACGAGGTCAAGGTTATGATGGTGCGAGTAATATGAGAGGTGAGTTCAATGGCCTTAAAAAAAAAAATTTGGATGAAGAAAGTTGTGCATTCTATGTTCATTGTTTTGCTCATCAACTACAATTAGCTCTTGTTGCCGTAGCAAAGAAAAACTCCGATGTTGCCGCTTTTTTCACATTGACTAATAGTTTGGCAAATGTTGTTGGATGCTCATGTAAGCGTCGTGATGCACTTAGAGAGAAACAACAAGAAAATCTCTTGAAAGCTATTGAAAATGATTGTCTTGAAACGGGGCAAGGGTTAAATCAAGAAACTAGTCTCAAACGTGCTGGGGATACACGGTGGAATTCACATTATGGTGCTTTGATTAGTTTGATTACAATGTTCTCATCTGTGGTGGATGTGCTTGACATGATTGTTGAAGATTGCCACAATGATAGTGCTGGTGAAGCAAAAAGGTTATTAAAAGATTTACAATCTTTTGAGTTTGTGTTCCTCCTCTTTTTGATGAAATTCATATTAGGAGTTACAAACGATTTGTCACAAGCATTGCAAAAAAAAGATCAAGAGATTGTGAATGCAATGGCTTTAGTTAAGACATGTAAAGAACAACTACGTTGCATGAGGAATGATGAAAATTTTGATCTTTTGGTTGATAAAGTATCATCTTTTTGTGTTGAACATGAAATTGAGGTGCCTAATATGGATGATTTATATGTCATTCAAGGGAAGTCATTGCGTAAGGCTCCAAGAAAGACCAATCATCATCATTACAAAGTGGAGCTCTTTTTCGAGGTCATTGATTTCCAACTTACAGAATTAGATGATCGCTTCGCTGAAGGTAATACCGAATTGCTTATTTGCTTGGCATGCTTGAGTCCGAATGATTCATTTGTAGCTTTTGATAAAGAGAAGCTTGTTCGCCTTGCTCATATGTATCCTAAAGATTTCACAGATCGAGATAGATTGGCACTTCAAGATCAACTTGATATTTACATTCATTTTGTGCGTTCTGATAATGATTTTTCTCAATTGCGGGGAATTAATGAGCTTGCTAAGAAAATTGTGGAGAAAGGGTTGCATCGAACATTTGCATATGTATATTTGCTTGTTCAGTTGGCTTTGGTTTTACCGGTTGCAACTGCTTCAATGGAGAGGGCATTTTCCGCTATGAA
>Dhingra_Pear_16_GATCAG_L001_R1_001_paired_trimmed_paired_merged_contig_58924 zinc finger MYM-type 1-like
ACAAAAAGAAGAAACTTTATCAAGCCAAGCATCTCATCCATTATCCCTCATTGCTTGTAGTTGTTGTTTACATGCTTTGACTAAAGCCATAACACTAACTATATCGAGATCTTTCTTTTGCAGTGCATGTGACAACACATTTGTGATTCCCAATATTTCTTTCATCAGAAAGAGACTAGAGACAAAATCAAAAGATTGCAAAAGATTCAACAAAATATCTGCTTCACCTCTTTGATCAAGACTTACACCATCATCTGCAATCATCTCAAGCACCTCAATTACAGAAGAGAACATATCGATCAAGCTTACCAAGGTACCATAGTGTGAGCCCCAATGTGTATCACTTGCATGTTTAAGACTAGTTTCTTGGTTCAAGCCTTGCCCACTTGGAAGCTCATAATTTTGAATAGCTTCCATAACTTTGGCTTGTTGTCTTTCTCTAGCCATGTCTTGACGTTTACATGATGCTCCGAAAATAGTAACAACATTATTAACCAAGCAGAAAAAAGAGCCAATTTGAATAT
>Dhingra_Pear_16_GATCAG_L001_R1_001_paired_trimmed_paired_merged_contig_58925 zinc finger MYM-type 1-like	GO:0016021	GO:0003676	GO:0046983
AAGGAGCAAATGGCAGTTGTACTTCGCTATGTAAATACCAACGGACAAGTAGTTGAAAGACTTGTGGGCATAAAGCATGTTCCTAATACCACTGCTTTTTCACTTAAAGAGGCAATTGATCAGTTCTTCTCTATAAATGGATTAAGCATATCTAGATTGCGTGGACAAGGTTATGATGGGTCTAGCAATATACAAGGTGAGTTTAATGGCCTTAAGACACTTATTTTGAAAGAAAATGAAAGTGCATTTTATATTCATTGCTTTGCAGATCAACTTCAACTTGCTCTTGTAGCTGTGGCGAAAAATCATATTCAAATTGGCTCTTTTTTCTG
>Dhingra_Pear_16_GATCAG_L001_R1_001_paired_trimmed_paired_merged_contig_62225 zinc finger MYM-type 1-like	GO:0046983
AGCGTCCACGACGAGGTTTCATGGTCTGAAAATGTTCCATGATAGCTTCATTACCAATACATGAAAAAACATCTTTCTCAATGTAAACAACTAAACAAAATTTCCCAATAAACAAAATTTCCATCTAAATTCTAATGATCAAATGAGTATAAACATAAAACATATCAACAATCATATCAATAATAGACTAAAAATCTTCATCAATATCTAATATAATTTAATTGAGATTAGATTAGAATACTAAAAAACTTACTTGAATTGTGAACCAAATAGTGGT
>Dhingra_Pear_16_GATCAG_L001_R1_001_paired_trimmed_paired_merged_contig_63286 zinc finger MYM-type 1-like
TCAAAGGAACTACAAAAATATCACTGAACATACAGCAAAAATTAAAGATTCGAATATAAGAAATACAAAATAAACAAGGAATTTAATTGGGGTGGGCTGAGGTTGAAGAAGATTGAGAAGATGCAGGTGTGGTGGTGGTGGGTGCTTCCAAGTGAGGGAGAAAGAGAAGAGTTGAGCGGGGAGAGAGAGAGAAAGAGGTGAAAATAATTTGGGTGTTGGATCTGAATCCATTTTAAAGTAACTAATGAAAATGTGATTAAAAATAACTATAGATGAAATAAAAATAAAAATAAAATAAAGAACTAAAGGGCATTTTAGTAATTATATTGATTTCTATTCCGATTCAGGTGAATTAGTAAACAACTGATATGAATTTCATTTCATTTTTACTCCGATTCCAGAACATTTAAGTAAACAACTTCAACAAGAATTCAATTCTGACTCCTTATCAATCAAATTCCTCCACAATTCAATTCATTCTCAATCCAATTCCTCTATTTTGATTACGGTTACATAAACACGCCACTAGTGTTTAGTCTCTCACAGCCACGTAAGCTATTTTACAACCACAGTTTTTAAAATAATGACACACTACACCATTCTAAACGCATCAACCGATACGATTCAACAATTCAATTTTGTTTGAATTCAAATGAATATAGAATTTCATTCTATTAATATGAACACGGAACATTTGTTATTGTGAGTTTACGGAGTCCACACTTGGTCCTAAAACAAAACAGAAGAAACACTTGGTCCTCTAGCCTATAGGATTTTTACTGGAGACGGAAATCGGTAGAACAGGTATTTTACGTTGCTGGATTTTAGCTTTTTGTTGTTGCTGCTTATACCTCATTGTCTATGCCTTTTGCGTGTTTGTTTGGCTGGGTTTTTTTTGGGGCTGAACGGGGATGAAGATTCTCTTTGTGAGGATTACAGATATCACTTCATTGCGTTCGTTTATTGTATATTGTGCGGTTAGTTTTCGTCATGTACTTTTTGTATTCAATTTTATATAAAAAATGGGTGCATTTTTAACAAATTGGTATATTTAAGAATGGAAAGGGATCCTCTCAATATACCTTCCTCCTCATCCACCAAGCACAGGGATCCGGACCATTGAAATTTGATTAAATAGCTAAAGTTATTATAACTTTTAAAGTGGACCCTTGTTTGTAGCCGTTTGATCAAATTTCAATGACTCAGATCCCTGGACTTGGTGAATTAGGAGGAAGGGATCCGAAGTCCTTTCCTTTGGTTCATTTTTCAACACATAGGGCACACATCAAACTTCAAAACAAGCTGAAAAGATCAAGGGTGAAAAATAGACAAACACCAAAAATCTATCAGTTAGCCTATGTGGGCAGGTCTTAAATTGCATGTCAAGCTTACTAGAAATTCGCGCGCGTGGTTGACTAGACAAATAAGCTAGACAAAATGTAACATGAATGTAGGCATGAAATGCATCTGCATGAACAAACCTTTTGAAGTGAGATGTGCCACGTCCTTGAACATTTCTTCCCAGCAGACACAACCCATAAACAGAAAAAAGTCTAAAGCTAGATTGAGTATGTGGTACACTTACAAAGTTGACAAGAAAAACCGAACCTAAAAATCTAGACTTCACAGCTTGCTAATGCTTAAGGAGCCTAAAAAATTCCACTTGCTATATCTACAAAAAATAAAAATATAAAATAAAAAAAATCATAAAACACCACTAGCCGCCTCCACCCAGTGGCGAAGCCAGAAATTCTCGAGAGGCGGGGCGAACTTATACGTTAGGTTGACAAGGTTCATTTTCAAGCATTCGACGTCTGTGTCTAGGGTCTGCAGGAAGATTAGCTAATATTTCATCTAACTCAGTAACCTCACTTTGTTGTGAACTATCCGAAATACTCGAAGGACTACTCGGAATATTTGAGGGTGAAGGAGGACTACCCAGAATATTTGAAGGAAGAGGAGGACTATCCGGAATATTTGGAGACGGATTTAAGCATTGTTTCTTATAGTATAGTTCCATTACGTAACTGTACAATGAAAGAAAAAAAAAAAATCTTAGACTCTTAATCCTAGAGTAGACTATAGGTAATATCTAATCAAACCACGAATTTAATTAATCAATACCAACAATTACATGAATAATCAAGAATTCAATTTTATTTTAAACAACAATTAAAAATTGAGTAAGTTGATTAGGGTTTATAATGGTTACTGCAATCAATTTTTATTGGTAGACCATATGTGATTTAAGTTCCTATAATATATATAATGTATGA
>Dhingra_Pear_16_GATCAG_L001_R1_001_paired_trimmed_paired_merged_contig_64922 zinc finger MYM-type 1-like
ATAGCAGAAAAAGCTCTCTTCACCTAAGTGGTTGCAACAGATAACACCAAAGCCAATGTAAGAAACTTATACACTAACATACAGCTTTCACGTCTCCCAGTTCATTTTGTGAGATTTAGGTTAACAAGGTTCATTTTGGAGGTAGTATCTACGAATTGCTTCTCGATAATTGGAGAAGGATTTAAGCACTTTTTCTTATAGTAT
>Dhingra_Pear_16_GATCAG_L001_R1_001_paired_trimmed_paired_merged_contig_68315 zinc finger MYM-type 1-like
GACTTTTCCCAGAACCCATTTCTCATGCTATCAGAAAAATGACTTTTCCCATAACCCAGTCCACACCACAACCCAGCGATCTCTCTTGTTCTCCAGGTTGCATTCTTCCGGCTCGGCGTCCTTCCTCTAGAGTACAACGCCGTTTCAATCCAAAATGGTTCGATGACTTTCCTACTTGGTTGGAGTATAGCATATCCAAAAATGTTGTTTTTTGTCGAAGCTGTTATCTC
>Dhingra_Pear_16_GATCAG_L001_R1_001_paired_trimmed_paired_merged_contig_70302 zinc finger MYM-type 1-like
AATATCAAACATGATAGCATTGGTGGTTTCACATGTTACTGCATACACAAGATCTTTTTGAATATCATGTGATGTTAACTTGAGATTTTCAGGAGCATTTCTAAACACCACATCTTTAACACCCTCATTATGATCTGCAAGAAACTTCAAAAGCTCAAGAAAATTACCCTTATTGCTTGAATCTTCATTTTCATCATGACCACGAAAAGTAAGACCTTGTCGCAATAAAAAGCGAATGCAATCAAATGATGCATTCAAACGAGTGCGATAATCAATACATGCTTGATCCGACTGCTTTGGACAATTGTTTGAATATGTTGATTTTGATTCATTAAA
>Dhingra_Pear_16_GATCAG_L001_R1_001_paired_trimmed_paired_merged_contig_71580 zinc finger MYM-type 1-like
TTCATGGCGAAAAATGCGCTATTCACTAAAGTAGTTGCAACTGGTAAAACCAAAACCAACTAAACAAGCAAATATACATATGCAAATGTTCGATGAAACCCTTTCTCCATCATTTTCTTAGCAAGCTCATTTAATCCCCCGCAATTGAGAAAAATCATTATCATAACGCACAAAATGAATGTAAATATCAAGTTGATCTTGAAGTGCCGATCTATCTCGATCTGTAAATATCAAGTTGATCTTGAGCTCGAACTACTTGAATTTTGAACCAAATAGTGGTGGCTTGGAGAATTGAAACAAG
>Dhingra_Pear_16_GATCAG_L001_R1_001_paired_trimmed_paired_merged_contig_73117 zinc finger MYM-type 1-like
ATATCCAACCCATAATATTTCTTGAAATCTTTCATAATCTCAGTTGCCCTTAATAGTTGGAAGAAATTTGCTCAATTAGAATGGATGACACCACTTTTGATGATATCATGCCACCCTTCCGGTTCAGTGGCGAAGCTACGTGAGGGCGAGGAGTGGCGGCCACCCCTCCCCTCGCTGGAAAACACGCCTAGGAGCATTGCTTTAGCCCCTCCGCTCTTGCCGAAAGTGAGAATTCCCGCTCCGGTGATCTGGTTTCTGCAGCTGCGGAGGAGACCGTCTTCAGCAATTGCCAT
>Dhingra_Pear_16_GATCAG_L001_R1_001_paired_trimmed_paired_merged_contig_73569 zinc finger MYM-type 1-like
GCATTCAAAACTTGACGAATCTGCTACACATGAAAATTATAATGGTTAGTTCCCGAGGGAATGATTCTTTTGCAAAATTTAGTGGGATATAGAAGAATAAAACTTGAAACACGGATGCCATCGTATAACCAGTCCGAGGCAAGAACCATTAAGTAAAATGCAAAATAATTCCACTCAACCCCACATCCAACCATAAAACTTAATGTGCAAAAGTGAAAGAATATGACTATAACAAATATCAAAATAGTAAAGAATTCAGGGACAAAGCCGGAGATCTATATGAATGGGGGCATCCTCAAACAATGAAGATATAATTTAAAAAGCTAAATAATTTACCAAACAAAATACTTATATATTAATCAATCAGATTTTTCATACAACATATTACAACATCTCTTCATGCGTTTTCATGTTTTAAAAGCATTGCATGACAACTTCATTACCAATACAATCAAATATCTCTCCCTATAAAAATAACCATGTAATCATCCATCCATTAATTTCCCAGCCAATTTCTCAACCGAATGTTTAGAAATTTCATGGCCTAAAATGCTCCTTCAATGTTGGCAGTAGCAACTGGAAGAGTTAATGCTAATGTCACAAGCAAGTAAACTAGTGAAACACCTTACTAATGTCACAAGCATGTACATTTTTATTCTACCAAAAAACCTGTGTAGGGGCATCTGCCCCCTGTGGGCCCAAGGTGGCTCCAAACATGAAAGAATAGTTTAATTTTCCCAATCAGAGGCCAAAGATAAGTACAACGTGCTTTAATGTAGCAGTACAAATTAGAATTAGCTCCCTACACACATAAAATGTTATATTATCATTAACACACCTATTTAGTACCCAGTCAACGCAGTACATATTCACTCTGGGAGTTTCACCTTACTCGTAAGAAAAGAGTGGCACCATTGTCACCCCTATTTTATTTACCCAGCGACCTTGTTTTGCCACCCCTACAAAATTTTGTAAACAATTTTTTTTCTAAATTGCCATTATTCCCACAATATGTCTATCTTAACAACTCCACCACCCACCATATAAACACTCTTTGTAACCCTCAAATTTTCTCTTGATTTCAGATAACAGTGCTGGCCCTTAGCAAAAGAAAAAAGGCCAGTGTGTGCTGGCCTCTTCTTGTAATGGTCTCCCTTAAAGTTATTTTGTGAAATGCTAAATTTGCAATAAAGAGTTATGGGGTAG
>Dhingra_Pear_16_GATCAG_L001_R1_001_paired_trimmed_paired_merged_contig_78754 zinc finger MYM-type 1-like	GO:0016020	GO:0005488
GATATCATTCATATCAGGAATATCATTATCATGCTTGCCACAAAAAGAAGAAACTTCATCCCATCCATTATCCCTTATTGCTTGTAGTTGTTGCTTACATGCTTTGACTAAAGCCATAGCACTCACTATATCGAGATCTTTCTTTTGCAATGCATGTGACAACACATTTATGATTCCCAATATTTCTTTCATCAGAAAAAGACTAGAGACAGAATCAAAAGATTTCAAAAGATTCAACAAAATATCCGCTTCACCTCTTTGATCAAGACTTACACCATCATCTACAATCATCTCAAGCACCACAATTACAGAAGAGAACATATTAATCAAGCTTACCAAGGTACCATAGT
>Dhingra_Pear_16_GATCAG_L001_R1_001_paired_trimmed_paired_merged_contig_80094 zinc finger MYM-type 1-like	GO:0016020	GO:0005488
GATAGCATTCTGGTTTAAAATTAAACCCACGTGGCTGACTACACTTGTATCTTTTGGAACTTTGTAATGTGGTGAAACTAGATTTCACCTCATAAGCAATTATGAAGATGCATAGTAACTTGTAATCATTAAATGAAATTAGTGATCTTTTTGGTGAATTCCGAGAGTTGTGAAAGCTATAAGTTAGGGTATATGTTTTTTACACTGGTTTTGGTGTTACCAGTTGCAACCGCTTCAGTGGATAGAGCGTTTTCTACTATAACTATTGTAAAAACCCCATTGCGTAACAAAATGGAAGATCAATGGTTGAAGAAAAGCATGGTTGTTTACATTGAGAGATAT
>Dhingra_Pear_16_GATCAG_L001_R1_001_paired_trimmed_paired_merged_contig_80968 zinc finger MYM-type 1-like
GCAAAAGTACCATAGCTGCAATTGAATTTCAGAAAAGAACTAATAAAAAAAATGCACGTGGACTAAAAAGAAACTGCTAGCATCACTACTCTCATACACCAAACAGTATGATTGCAACTCTCATCAAGCGAAAGTACGTATACCCCTTTTCAATTTGTCCCGAGAGGGCAAACTAGCTTGTAAACATGACAGTCAATAATGTACAAGAATCTCATTCTCAAACTCTCTTGATAAACTTTATTAAAGCATGAGCTACGTATATCTGAAATTAATAAGCTCCCCTCGAGCTTAATTTAAGTTTTAAACACTCCCAACTCACGGATCAAGTATAATCC
>Dhingra_Pear_16_GATCAG_L001_R1_001_paired_trimmed_paired_merged_contig_85150 zinc finger MYM-type 1-like	GO:0016020
TGAAGATTCAAGCAATAAAGGTAATTTTCTTAAACTTTTGAAGTTTCTTGCAAATCATAATAAGGGTATTAAAGATGTGGTGTTTAAAAATGCTCCTGAAAATCTCAAGTTAACATCACCTGAAATTCAAAAAGATCTTGTGTATGCAGCAACATGTGAAACCACCAATGCTATCATGTTTGATATTGGTGATGATGCTTTCTTTTCTGTTTTAGTTGATGAATCGCGTGATATATCA
>Dhingra_Pear_16_GATCAG_L001_R1_001_paired_trimmed_paired_merged_contig_93549 zinc finger MYM-type 1-like
ATGTCTCCAAATCTCCAGATTTCAGCTGCCCCTGCTGCTCCTTCAGGTATGTCTGTGCATAACTATTCCTAAATTTCCATTTGGCCCCTGTCCATGTGAAATTTTTTCTCTTTAGTCAGCTACTATTTGACTGAGAGTTTCAGAGTCAATCTATGCTTGTTTTGTTAGATCTTTTCGATTTTCTTAGTTTTTGCTCGTAATGGTTATCTTGGTATCCTTTATTTTGTTGATTTGGGCTGAAAGATTGGACATTTGGGTGGTTGGTGCTTGAAGATTGCGCCATTTTGATGAAATTTTCCATTTTGGGAATGGAGGATCGCATCACTGAACTGCTA
>Dhingra_Pear_16_GATCAG_L001_R1_001_paired_trimmed_paired_merged_contig_94231 zinc finger MYM-type 1-like
GCTTAAATCATCCTTCAAACATTTCAGGTAGTCCTTCTCCTTCAAATATTTCGAGTAGTCCTCCTCCTCCTTCAAATATTCCAACAAGTCCTCATTTGAATATTCCGAGTAGTTCACAACAAAGTGAGGCCACTGAGTTGGATTAAATATTGGCTAATCTTCCTGCAGACCCTGGACATAGACGTCGAATGTTTGATTATCCACATAATTATCATGAAGCAATTCGTAGACATTATCTCCAAAATGATCCTTGTCAACCTTGCACGCTTTTAAGTTCGTCCCTTCCTCCGAGAAATCCTGGCTTCACCACTGCAAATGAGGGTTCTAATTATGA
>Dhingra_Pear_16_GATCAG_L001_R1_001_paired_trimmed_paired_merged_contig_94232 zinc finger MYM-type 1-like
GCTTAAATCATCCTTCAAACATTTCGGGTAGTCGTTCTCCTTCAAATATTTCGAGTAGTCCTCCTCCTCCTTCAAATATTCCAACAAGTCCTCATTCGAATATTCTGAGTAGTTCACAACAAAGTGAGGCCACTGAGTTGGATGAAATATTGGCTAACCTTCCTGCAGACCCTGGACATAGACGTCGAATGTTTGATTATCCACCTAATTATCGTGAAGCAATTCGTAGATATTATCTCCAAAATGATTCTTGTCAACCTTGCACTCTTTTAAGTTCGTCCCTCCTCCCAATAAATCCTGGCTTCACCGCTGCAAATGAGGGTTCTAATTATGA
>Dhingra_Pear_16_GATCAG_L001_R1_001_paired_trimmed_paired_merged_contig_97954 zinc finger MYM-type 1-like
TGAATCAGGCACCTACACTAGAATTCAAACCAATGCCGGTTCACTTCAAGTATCACCTTCCATTCAAGGATCCATTCTATGCCGTGAGCCCTAGTGGAGATTAAAAGAAGGTTTCGTCCGGCTGGAAGACGTTAAAGCAAGCGCTACTTGGGAGGCAACCCATGCAATCAACAAAGGACGAACTTGGGAATCGCTCCACACTCAAATTTGCGTCCCTAAACCCTTTCCTT
>Dhingra_Pear_16_GATCAG_L001_R1_001_paired_trimmed_paired_merged_contig_14424 zinc finger MAGPIE-like [Malus domestica]	GO:0003676	GO:0046872
ACAAACTGTCCACTAGCTAGTCATTTAAATTTGAACTACGAAAAAGTTCTAGCCTTCATTGACTTTGAAAATTAAACCCCCGGTCCCCAAAACACCTTTTGAGGCTTGAGAAAAAAAAAAGGAAAAAAATATACAGCTAGCTCGAACAACCTTAAGTAATCTGCACTAATCTCCTTGGTGTCATATCGAGCTTCATGCATATGGCTTTAGTCCGGAACAAGTAATTATATTCCCTCTATCTCTCTCATCATCTCTGTACTTTTTTGTTCACTGAAAATTCCCGCCTCCTCCAAAAGATTGGGTTGACGGCACAGCTGCTGCAGCATTGCTCTTGGAATCCAATGAGCTCATCATCTCCATGCCGCCATGCTGCTGCTCTGATCTCTGATGAGAAAATCCACCGCTCATGCTCCTCACCACTTGTCCAACCCCAAGAAAGTCCCTCGTTAGCCTATCCGACCCTCCGCCAATATTGCTCAACCCTAGATTCTGCTGCTGCAACTTTGTATCCTCCATGTTAATTGCCCTATTTGCCGAAGCATCATATCCACCAAAGGCCGCGTTTCCGAAAATCGATGAGCCGCCTCCTCCGCTAGCAAAGGAGTCCATTAGGTCTTGGAGGTGGCTCTGGTCGGTTTGGTCACTTCCGAACATCCCACCTAAGCTGGAAGGAACTAGGGTTCCGAGCCTATCTGGTCTTGTAGTGGTCGAGGAGGAGCTTCCGAAGCTACGGAGGAGCGAGGCGGTGGTGGTGTTGTTTGAAGTGGTGGATCCCATTTGAGCAGCCTTCTGAAGCAGCGCGGTTGCGGACATATGCGATGACATAGCCTGCTGCTGACTATTACCATTGTTGCTATAGAGAGAAGGGACTCCGGAACTCATGTTATTGCCGCCACCCATAAGGTGTCCCGTAAAGAGATTATTCGAGACGTCGCTTCCACCTCCCGTGGTGCTTCCGTTTGCGTTGGTGTTGAAATGGTCGGGACTAATTAGTAAGTTGTTGTTGTTGGCACTGTAGCTATTAGTATTGTTGGTGGTGCTGTTGGAAAGGAAAGGTAGGTTAAAAATATTGGCTCCTCCTCCGGAGTGATGCTGATGTGGTGATTGAAACTGCATGAGTCCATGAAATGACTTGTCCTGGTCATGGTATTGTTGTTGGTTGGATTGATCATGATCAGAGGCTCCAGTCATGAAGAAAGATGCAGCTGACGACTGAGCTGATCGGAAAGATGACCCCATTGAAGGGGATGAGAGGAGGTGATCGAATTGTCCGGTCCGAGCGGCAGCGTCAGCGCCTGAAGATCCGCCAAGTCTAAGGAGACTGGATTGATTATTGTGGTCGAGTGAGGACAGTTGATGAGGAGGGCCCACAACTTGATGAGATAAGCCGAGGCCAGTGTTGCTAAGGCTTCCTCCTCCGTATAAGCTGCTGCCAATGGTGCTCAAACTGGGTGGATGCCTTGCACTTTCCTGAGCCAGTGCGTCGCAGAATGCCCTATGCGTGATAAAACTGTCCCGCCTTGAGAAAAGAGTGCCACAGTCACATCTGTATTCCCGAGTGCCGCAAGTCTTAGAATGTGCCTTCCAATCGGACTGGACGGCGTACCTCTTGGAGCACTTCTCGCACTTCCATTTTTTTTCGCCGTGTTTTCTAGAGTAGTGCTTTTTGATGCCGGTGAGGTCGCCGAGAGCCCGAGAGGGGTCGTGGTGGACGCATGTGGGCTCCGGGCAGAGATAGACTTTGCGTTTGGGTTCTTTTGTAGTCTTCTGCTTGAGCTTCCAAGGCAGGTTGTGTCCTCTTCTGTGGAGCTGTAGGTTCTGCTCCCTTTGGAATCCTTTGTTGCATACCTCACATATGAACCTGTTTGTTGCCATTAGGGTCTTGGGAGATAGTGCTATGACTTCTGCTTCTGGATTTGGTGTTCCAGGTTGGTTTCTCCTTTTCTTCTGAGTTGGAGCAGCTGGTGCAGCTGTGGATGAGGTTGGTGTTGCGGAGGAATGTTGTTGCTTATTCATCTGCTGATTTTGATCTTCTTCTCTAATTCCAAAAAGCGGTGCGCCTGACGAAGAAGACGCAGCCATCTCTTTCTGATCAATCTTCTTCTTCTCTTTCTGCCCTTTCAATAACCCTCCCAGAGCAATCTGAGATGTTCTCTAGCTAGAAACCAGCAAACCCCACAACCAATTTATAAGTCCTCAAATCTTATCCCAAGGAACAAATGACGAGAAAGGAAAAAACTTGAAAGGAAGAAAATATTAATCAAGGGAGTTGAAGAGAGAGTAAAAGGAATCAACTCCATAACTAAGCATTTGATGCTTTCTCTCTTCTTCTGCTAGTTTTTTTTCTCTTGTTTTAAA
>Dhingra_Pear_16_GATCAG_L001_R1_001_paired_trimmed_paired_merged_contig_16573 zinc finger MAGPIE-like [Malus domestica]	GO:0003676	GO:0046872
TAGTCCGAAACAAGTTATATTCCCTCTATTTCTCTCACCATCTCTGTACTTTTCTGTTCACTGAAAATTCCCGCCTCCTCCAAAAGATTGGGTTGACGGCGCAGCTGCTGCAGCATTGCTCTCTGAATCCAAGGAGCTCAGCATCTCCATGCCGCCATGCTGCTGCTCTGATCTCTGATGAGAAAATCCACCGCTCATGCTCCTCACTACTTGTCCAACCCCAAGAAAGTCCCTCGTTAACCTATCCGAACCTCCTCCAATATTGTTCAACCCTATATGCTGCTGCTGCTGCAACTTTGCATCCTCCATGTTAATTGCCCTATTTGCCGATGCATCATATCCACCAAACGCCGCGTTTCCGAAAATCGATGAGCCTCCCCCTCCGCTAGCAAACGAGTTCATTAGGTCTTGGAGGTGGCTCTGGTCGGTTTGGTCACTTCCGAACATCCTACCTAAGCTGGAAGGAACTAGGGTCCCGGGCCTATCAGGTTTTGTAGTGGTCAAGGAGGAGCTTCCAAAGCTACGGAGGAGCGAGGTGGTGTTGTTGTTGTTTGAAGTGTTGGATCCCATTTGAGCAGCCTTCTGAAGCAGCGCGGTTGCGGACATGTGCGATGACATAGCCTGCTGCTGACTATTGCCATTGTTGCTATAGAGAGAAGGGACTCCAGAGCTCATGTGATCGCCGCCACCCATTATGTGTCCGGCAAAGAGATTATTCGAGACTTCATTGCCACCTCCGGTGGCGCTGGCGCTGCCGTTTGCATTGGTGTTGAAATGGTTGGGACTAATTAGTGAATTGCTGTTGTTGGCACTGTTGCTATTAGTACTGTTGGTGTTGCTGTTGGAAACGAAAGGCAGGTTAAAAAGATTGGTTCCTGCTCCGGAGTGATGCTGATGTGGCGAGTGGTGTGTAAACTGCATGAGTCCATGAAATGACTTGTCCTGGTCATGGTATTGTTGTTGGTTGGACTGGTCATGATCTGAGGCTCCAGTCATGAAGAAAGATGCTGCTGACGACTGAGCCGGTCGGAAAGATGATCCCATTGAAGGGGATGAGAGGAGGTGATCGAATTGTCCGGCCCGATCGGCAGCAGCAGCACCTGAAGATCCGCCAAGCCTTAGGATGTCACTGGGTTGATTGCTGTGGTCGAGTGAGGACAGTTGATGGGGAGGGCCCACAACTTGATGGGATAAGCCGAGGCCAGTGTTGCTGAGGCTTCCTCCTCCGTATAAGCTGCTGCCAATGGTGGTCAAACTGGGTGGATGCCTTGCACTTTCCTGAGCCAGGGCATCGCAGAATGCCCTATGCGTGATAAAGCTGTCGCGCCTTGAGAAGAGAGTGCCACAGTCACATCTGTATTCCCGAGTGCCACAAGTCTTAGAATGTGCCTTCCAATCGGACTGGACGGCGTACCTCTTCGAGCACTTCTCGCACTTCCATTTTTTCTCGCCGTGTTTTCTAAAGTAGTGCTTTTTTATGCCGGTGAGGTCGCCGAGTGCCCGAGAGGGGTCGTGGTGGACGCATGTGGGCTCCGGGCAGAGATAGACTTTGCGTTTGGGTTCTTTTGTAGTCTTCTGCTTGAGCTTCCAAGGCAGGTTATGTCCTCTTCTGTGGAGCTGTAGGTTCTGCTCCCTTTGGAACCCTTTGTTGCACACCTCACATATGAACCTGTTTGTTGCCATTAGGGTCTTGGGAGATAGTGCTACCACTTCTGCTTCTGGATTTGGTGTTCCAGGTTGGTTTCTCTTTTTCTTCTGAGGTGGAGCAGCTGGTGCAGCTATGGATGAGATTGGTGTTGTGGAGGAATGTTGTTGCCTCATCTGCTGGTTTTGATCTTCTTCTCTAATTCCGAAAAGCGGTGCGCCCGATGAAGAAGACGCAGCCATCTCTTTCTGATCAATCTTCTTCTTCTTCGCTTAATTTCTTCCCTTTCAATTTCTCAGGGCAATCTGAAATATTCTAGCTAGAATCCAGCAAAAACCCCACAACCAATTTATGAGTCCTTCTCAAATCTTATCCCAAATAACAAATGAAGAGAAAAGGAAAACTTGAAAGGATGAAAATATTAATAAAGGGAGTTGAAGAGAAAGTAAAAGGAATCAACTCCATAACTAAAGCATTTGATGCTCTCTCTCTCTCTTCTTCTGCTAGTTTTTTTCTCTTGTTTTAAATGAAAATGTTCTGAGGAAAGTGATGCTGTTACGGTTTTATGATTTGGTGTCATGCACATACAGTAACAGATCGGA
>Dhingra_Pear_16_GATCAG_L001_R1_001_paired_trimmed_paired_merged_contig_45748 zinc finger MAGPIE-like	GO:0003676	GO:0003700	GO:0046872	GO:0006355
GATAATCTAGAGGGAAAGTAGTGCAATTACACAATGAAGGTATTCTCAAGAGGCCTTCATTTTAATTTCGACATTTTTAGGTTTCCGGGACAGAGGATGCAGGGCTATTTCCGTCATAATAGAACTCCAAATTACCTTCTTACCCTTGCGGTCAAATTTCTGCCCGAACGGTCAACAGTCTCCCCACGTTTCCGAAGCAGTAGTAGTCTCAGCGAACCCGAAACCCTGGGGCTTCAGCAGCGAATCATGGCCACGAAGACGCTCGTACGGCGGCTGATGGAACCCTACGCCACCGGCGTACGTTAGCATGTCCTTGACGCGAACACCGCGAACGTTATTATTATCATGCCCCGTGCCATCCCCGTTCAGACCTAGAAAGTCTCTTGTCAGACTGTCAGTCTTGCGCCATGTCGCGAGCTCTCCGGACGCGAACCCGCCTAGATACTCTGTGGATATCATGTGGCTCGCGGTCCCAAACTCTCCCACGGTCAAGCCCGCTGACTGTCCCTGTTGGGCTCCAGAGGCTACTGCTGCACCAACGGTTGCAGCCTTCTGGAGGAGTGCAGTGGCTGAAAGGTGGGCAGATGACGTAGTGGGGTTGGAGTTGGGTTGTGTGCTGACATGGAGGTTTTGGAAGGGTGAGATGATCAAACCCTTGTAGGGTTGTTGTGGTGGTGGTGGGAAATGGTGATGAGATTCGGGCTTGATGAGGTGATGGAGTGGGGAGTTTTGGGTGGGATTCGGGCTAGGGTTAGGGTTTTGATGAGGTTGTGGGGGGTCCCATTGGGTGAGGGAGATGGTAGTGAAGGGTGGCAATGGTGGGTTTGGGTTTGTGAAGTGTTGTTGTCCGTGTGTTGGAAAAGGGAAGAGGGAGATTTGAGGTGTAATTGTGGCGGTGGTGATGGCGGCTGTAGCAAATTGGTTTGCTGAGAGTCTCGCACTTTCTTCAGCCAAAGCATCACAGAACGCCCTGTGAGTTATGAAGCTATCCTTCCTGGAGAAAAGGGTTCCACAGTCACATCTATATTCTCTTGTACCACAGGTTTTGGAGTGAGCCTTCCAATCAGATTGAACAGCATAGATCTTGGAGCACTTGTCACACTTCCACTTCTTCTCCCCATGCTTCCTGCAAAAGTGCTTTTTGATCCCTGTGAGGTCACCAAGTGCTCTTGAAGGGTGGTGATGAACACATGAGGGCTCAGGGCATACATAGGCTCTCTTTCTGATCTGATCCTTGCTGTTCCTTTGCTTCAGCTTCCATGGAAGGTTGTGGCCTCTCCTATGAAGCTGAAGGTTCTGATCTCTCTGAAAACCCTTGTTGCAAATCTCACACACAAATCTGTTTGTGGCAAGTAGGGTTTTGGGGGATAATGCAATCACTTCAGCATCTGGGTCTGGGTTTCCGGGGAGGCTTCTTTTCTTTTTTATTTTGTTAGGTGGCTGATCATACTGATGAGGAGAAATATTGGTGGACAGGAGAAGAGGGTTTAAGGCAGCAGCAAAGTCTGAAGAAACACTATTACCTTCCTCAGACAAAGAAGTTGAATTGGACATGGAGATAGGAAACATGGTTAGCGTCCAAGCTTCTTTGGACTAAGGAAAACTCCAAAGAGAGAAAAAAACAAATTAAAGCTAGCTGGATAAGCTGAGAGATGAGAC
>Dhingra_Pear_16_GATCAG_L001_R1_001_paired_trimmed_paired_merged_contig_57365 zinc finger KNUCKLES-like	GO:0005634	GO:0003700	GO:0046872	GO:0006355	GO:0042752	GO:0048579
CTTTTTCATGCAATATATCCCAACTAATCATGTCAAGATAAATTGGCAATTACAATATCTCAAAAATGGAAAGTAAAAGCTAGAGAGATGCTTATTACCAAAAATGCAACTCCACTATCCACCCTCACTATTTCTACAAATGGAGAGAAAGATCAAGCTTTTGCTCTTTACCCTTACTACCACCACCAATCCCGGAGTTGTGATCCCCATTCGCCATTGATGACTGCAGTGATGAACCTCCTCCACTTAATCCATTGTATCTTACGCTCCTCTGCCAATTCAAGAAACTTTGCTCATCATCCTCACACTGATAACCGTTCACGTTATTGCTCGACGACAGGCCATTCCCGCCATAGTACACAGAATTCTCAAACTTTGGTGCTCCGTTGGATCCGAAACAGTGTGATGAGAACTGGTTAGGATTCGGAAAGTATCGGAGATTGGCTGCATGAGCAGTTATATAGGGATGCAAGAGGCCTAAATGATGGTTTGGAGCAAAAACCATGTGAGGTTGTGTATTAGGGGATAGTATGGGGAAGTTGATAGACAAAGCGTACTTAGAAGCGCGTTTAGCTTTCCTCGCAGCCGTTCTTTCCTTCTTGTGAGCGTTTTGGTGGCCTCCCAAGGCTTGAGAACTGTAAAATTTTCTCGAACAGAAGAGGCACGGAAACAATTTTGTGTTCGCATCTCTATCTTCTTCCGCATTGCTCTCTTGGTGATCAACTTCCGTGACGTCTTTCTCTTCGTCTCCCATGTCT
>Dhingra_Pear_16_GATCAG_L001_R1_001_paired_trimmed_paired_merged_contig_29224 zinc finger JACKDAW-like [Pyrus x bretschneideri]
AAGATATTTTTGTTATAAACCACAAGCTTGTTTGTCGAATATAACAATTGCCAAACATTCACGTTAACCTAACAATTAAACATTACTAATTACTTGGGAATGCAAATTACCTCAAATCTAGTAAATAAAGTAGAACCAACTCCATTGTCATTGAACTTTTTCTGAATCAGGCCCACACCAACGTACATTAGATTCCCTTGTTTGAAATTGATGGTGGCAAATGTTGACACTTGTAATTGATGTCATTGATGCCGACTACTGGTAGTAGTACTAGTGTATTGGCTCAAGTCACTCATAGAAGCTAACTTTGCTAGCTCTTGTTGAAAGAAAGGCACTCCGCCACCAAATATTGCATCACCTCCTCCCACTCCAAGAAAGTCTCTAGTTAAACTGC
>Dhingra_Pear_16_GATCAG_L001_R1_001_paired_trimmed_paired_merged_contig_40918 zinc finger JACKDAW-like [Pyrus x bretschneideri]
CTCTCTCTCTCTCTCTCTCTCCACGGGTTGACTTACTTTATAGAGTGCAACTCAGACTCGTTAGCCTCCTAATAATCTACTTTCCATTGGTATTCATTTCGTCTAAAACTCTAGTTATAGGTACAACAAAGTCTTTCTTAGAATTATAATTACCTTGTAATTGATGTCATTGATGCCGACTACTGGTAGTAGTACTAGTGTAGTACTAGTGTATTGGCTCAAGTCATTCATAGAAGCTAACTTTGCTAGCTCTTGTTGAAAGAAAGGCACTCCGCCACCAAATATTGCATCACCTCCTCCCACACCAAGAAAGTCTCTAGTTAAACTGC
>Dhingra_Pear_16_GATCAG_L001_R1_001_paired_trimmed_paired_merged_contig_27180 zinc finger JACKDAW-like [Malus domestica]	GO:0003676	GO:0046872
CCAAGAAAGTCTCTAGTTAAACTGCTTTGCTCACTTGTTCCTTGTTTTGTCATGGCTGCTGCTCCAGCTGGCATCATCAAGTGTTTGTTGCTCAAGAACAGTGACCCATCTTCAATTGTGGCTCCTTGAGTTGACGAGGAAGACATAGAATTCACCAAATCATTGAAGTCCAAGGTGGTGTCGTTGAATGTTGTAGCTGGGTTGTTGTTGTTGCTGGTTGTAGATCCCATTCGAGCTGCTTTTTGCAGAAGTGCTGTGGCTGACATGGGTTGGTGGTGGTGGTGGTGGTTCTGTTTGTTATTGTTGTTATTATAGAAAGAGGTGCTAGTAGTGGTGATGACATAGAGAGATTGTTGGCATTTGCAAATGATGATTCTTCCACGAACTTGTTATTGTTGATGAGCCATTGCATCTGAGATGATGACGATGATCCAAACATGTCCATTGATGCCGTTTGCAGCATTTCAGGTATAAAAGCATTGGAACTGAGATGATTGTTGGCTGCTAGGTGGTCAGAGCCAGCAAATTCCGGTTGAAACATTGGTATAAAATGTGGGATTCTTTGTGGTTTATGGGTATTATTGGCAATAGACCCATTCATGAAGCTTGGATTGATATTACTGGTAGTTGGAGCTGAGCAGAATCTTGCACTTTGCTCAGCTGCCAAAGCATCACAGAAGGCTCTGTGTGTTATGAAGCTATCCTTCCTGGAAAAGAGTGTTCCACAGTCACATCTATACTCTCTAGTCCCACAAACCTTGCTATGTGCCTTCCAATCTGATTGAACTGCGTATTTCTTTGAGCACTTCTCGCACTTCCACTTCTTCTCGCCG
>Dhingra_Pear_16_GATCAG_L001_R1_001_paired_trimmed_paired_merged_contig_38677 zinc finger JACKDAW-like [Malus domestica]	GO:0003676	GO:0046872
ATAAAGTAGAAGCCACTCCATTGTCAAGGAGCTTTTTTTCTAAATTAGCTCAACTTGAATTGTCTAATTAGGCCCACATCCACGTACATTAGATTCCCTTGTTTAAAACTGACGGTGGAAAATGTTGACACTGAGAAAAGGCTGTGACATGGGTCACAAATCACAGCCAAACATGCCACATTTTAGGCTTTAGTGCTTATCGAATGACAAGAAAGATTAAATCTTAAAACAAAATAAAATCTACAATATGCATGCATGGAGGGTCCCTATACCCTCCATGAATTGTCTCGTTTTGTTAACTCTATCCCAACCTGCATTAGCTCTCTTTCCGAGTTGACTCGCTTTGTAGAAGTGCAACTCAGACTCGTTATCTGCTCCTAATAATCTAATTCCATTGGTATTCATTTCATCTAAAACTCTAGTTATAGTACAACAAAGTCTTCCTTATAATTAGAATTGCCTTGTAATTTATGTCATTGATGCCGACTACTAGTAGTAGTACTAGCATATTGGCTCAAGTCACTCATAGAAGCTAACTTTGCTAGCTCTTGTTGAAAGAAAGACAATCCACCACTAAATATTGCATCACCTCCTCCTACTCAAAGGAAGTCTCTGGTTAAACTACTTTGCTCACTTTGTCCTTGTTTTGTCATGGCTGCTGCTTCAGCTGACATCATCAAGTGTTTGTTGTTCAAGAACAGTGACCCATCTCCAACTGTGGCTCCTTGAGTTGACGAAGGAGACATAAAATTCACCAAATCATTGAAGTTAAAGGCGGCGTTGTTGAATGCTGTAGCTGGGTTGTTGTTGCTGGTTGTAGATCCCATTCGAGCTGCTTTTTGCAAAAGTGCTGTGGCTGACATGGGTTTTTGTTGGTGGTGGTTCTGATTGTTATTAATGTTGTTATTATAGAAAGAGGTGGTAGTGGTGGTAATTGTTTCAGAGAAACTCCCTTTGGATTCTTCGTCCTCCTTAAGCACTCCCCGCAGTAATGATGGTGATGACATAGAGAGATTGTTGGCATTTGCAAATGATGATTCTTCCACGAACTTGTTATTGTTTTAATGAGCCATCCAAACATGTCCATTGATTCCGTTTGCAGCATTTCAGGCATAAAAGCTTTAGAGCTGAGATGAGAATTGTTGGCTGCTAGATGGTCAGAGCCAGCAAATTCCGACTGAAACATTGGTATAAAATTTGGGATTCTTTGTGGTTCATGGGCATTATTGGTAAATGACCCATTCATGAAGCTTGGATGAATAGTTGAAGCTGAGCAAAATCTTGCACTTTGCTCAGCCGCCAATGCATCACAGAAGGCTCTGTGTGTTATGAAGCTATCCTTCCTGGAAAAGAGTGTGCCACAGTCACATCTATACTCTCTAGTCCCACAAACTTTGCTATGTGCCTTCCAATCCGATTGAACTGCGTATTTCTTTGAGCACTTCTCGCACTTCCACTTCTTCTCGCCGTGCTTTC
>Dhingra_Pear_16_GATCAG_L001_R1_001_paired_trimmed_paired_merged_contig_52350 zinc finger JACKDAW-like	GO:0005488	GO:0048364	GO:0050794
GCCTTGGTTGTTGCTGCTTCTAGTCGAACCCAATTGAGCTGCTTTTTGTAAAAGTGCTGTGGCGGACATTGGGGCTGCCGGTGGCTTAGAAACGCTGCTGCCTACCAGATTACTGTTGTTTCCGATGAGTTTCTTAGTCCCGCTTTCTTGAACTGGTGACAATGACAGATTCGCACCACTTGTTGAAGCTCCAAAAGTTGACATGGAATCAGATGAGCCAAAAAGATTGACATTGTTGGAAGATGATGGCATTTGCACCATTTCAGGAAAAGTATTAGAGCTTGATGATGATAGATAAAGCGGATGATTAGGATTTGCTTGCATGTCATCCATCAGATTAATCTGATTAGAATTACTATTTGCCTGCTGATTCAACCAAAGTGACAATCTAGACTTCTCGTGTTGATGAAGCTGATCTAAGCCGTTAAAATCTTGCCTCATCAAACCTTGCTCATACTGCATGGAAATT
>Dhingra_Pear_16_GATCAG_L001_R1_001_paired_trimmed_paired_merged_contig_68634 zinc finger JACKDAW-like	GO:0003676	GO:0003700	GO:0042803	GO:0046872	GO:0006355	GO:0010075	GO:0045604	GO:0048527	GO:0048589	GO:0048765	GO:0051302
GAGACACATCTTGAACTACTGCTTGACTATTGTTCATCATTGGATTGTTTAACATTGCATCATTTCCAAAGTTGAGATGTGTAGGAGCTCCAGCAACTGATGAAGTAGCGAGCCTAGCGCTCTCTTCAGTTAGGGCGTCACAAAATGCTCTATGCGTTATGAAGCTATCTTTCCTGGAAAAAAGGGTTCCACAGTCACACTTATACTCTCTAGTCCCACAGGTCTTGGAGTGAGCTTTCCAATCCGATTGGACTGCGTATTTCTTCGAACACTTTTCGCACTTCCACTTCTTCTCTCCATGTTTTCTGCTGAAATGCTTCTTTATTCCGGTGAGGTCTCCGAGAGCTCTCGATGGGTCGTGGTGGACGCAGGTCTTCTCGGGGCAAATATAAACTTTCTTCTTCACCTCTTTGTTCAGTCTCTGCTTGAGCTTCCAAGGAAGGTTGTGACCCCTTCGGTGAAGTTGCAAATTCTGATCTCTCTGGAAACCCTTGTTGCATATTTCGCAGACGAAACGGTTTTTTGCCATTAGGGTCGTCGGAGATAGGGCCAGAACCTCAGCATCTGGATCTGGTGTTCCTGGGAGATTTCTCTTCTTCTTCGCGACGGGGTTAGGAGGATTGGGTTTAAGGACGCTAGGGTTTGCATTTAGTTGATGCTCTTGAGCAAACCCATCAATGGCGGATGGCATATTAATGGAAAACCCATCACCGGACATCATTTGCATCTCTCTCTTTGTAGTTTAGTCGCTCACAAAAAGATAAAAGAAAAACAGACTAGTTTTGGAAAGGCTCTAAGGAGACTAAAAGAAGAAAAAGAAAAAAAAACAAGTGTTTTGTGTTTAGACTTACACTCCAATCGATTCTGCCAAAACCGAAGTCAAGTGTTGTTTCCTTAAGTAATACTTTAAATTACAAAAACCCTTTCACAAAAATATAGGACGCTAGAGGTTGATGATGATCTGGTTTTTGCCTCTGTCTGTTTGATTTTCTAAGAGAAAAAAACCAAAAAACATGATGCCTAAAAGAGAACGTATCATCTTGT
>Dhingra_Pear_16_GATCAG_L001_R1_001_paired_trimmed_paired_merged_contig_68635 zinc finger JACKDAW-like	GO:0003676	GO:0003700	GO:0042803	GO:0046872	GO:0006355	GO:0010075	GO:0045604	GO:0048527	GO:0048589	GO:0048765	GO:0051302
ACAAGGGTTTCCAGAGAGACCAGAACTTGCAGCTTCACCGACGTGGCCACAACCTTCCATGGAAGCTCAAACAAAGATCAAAAACAGAGGTGAAGAAGAAGGTTTATATTTGCCCCGAGAAGACCTGCGTCCACCATGACCCGTCGAGAGCTCTTGGAGACCTCACCGGAATAAAGAAGCATTTCAGCAGAAAACATGGAGAGAAAAAGTGGAAGTGTGAGAAGTGTTCTAAGAAATATGCTGTCCAATCGGATTGGAAAGCTCACTCCAAGACCTGTGGGACTAGAGAGTATAAGTGTGACTGTGGAACCCTCTTTTCCAGGAAAGATAGCTTCATCACGCACAGAGCATTTTGTGATGCCCTAACTGAAGAGAGTGCTAGGCTCACTACTTCATCAGTTATTGGAGTTCATTCAAATCTCAACTTTGGAAATGATGCAAT
>Dhingra_Pear_16_GATCAG_L001_R1_001_paired_trimmed_paired_merged_contig_80359 zinc finger JACKDAW-like	GO:0005488	GO:0048364	GO:0050794
CTGCTTTTTGTAAAAGTGCTGTGGCTGACATTGGGGCAGCCGGTGGCTTGGACGTGCCGCTGCCCACCAAATTACTATTTTTCCCAATGAGCTTACTAGTCCCGCTTTCTTGACCTGGTGACAAAGAGAGATTTGCACCACTTGTTGATGCTCTAAAAGTTGTCATGGAATTAGATGAGCCAAAAAGATTGACATTGTTGGAAGACGATGGCATTTGCACCATTTCCGGAAAAGCATTAGAGCTTGATGATGTTACATAAAGCGGATGATTAGGATTTGCTTGCATATCATCCATCAGATTAACCTGATTAGAATTACTGGTTGCCTGCTGATTCAACCATAGTGACAATCTTGGCTTCTCATGTTGATGAAGCTGATCTAAGCCATTGAAATCTTGCCTCATCAAACCTTGCCCATACTGCATGGAAATTTGAGACAC
>Dhingra_Pear_16_GATCAG_L001_R1_001_paired_trimmed_paired_merged_contig_95033 zinc finger JACKDAW-like	GO:0005488	GO:0009888	GO:0048364	GO:0050794	GO:2000026
CCGCAATGAAATATGCATGAAGACTTACATACAACATTATATTATTCGTCAAGGGAACTATAGTGGTGTCCGTAATGGTGCATATCTTAGTCCTTCCCTGAGTTTTCTGATTAGGACTCTAGTGGTTGCGAGTGAATTGGCTCATTGAAGATGCAAACTTGGCTAGATCTTGTGGAAAAAATATTTGCCTATTGGTATGGGATAACTGATCAATATGTTCTCCTCCTCCTGCTCCTCCCATGCCCAAAAAGTCCCTAGTTAGACTGTTTTGATGATCAATACTTCCGATATTGCTCGGACCCCGTTGAATAGTATTCATCAGCTGCTCAAGTGTAGTAGCACTAGTATTTGATGATGAACTTGTTAATGAACTCAAATTTGCACTACCACCACCTGATTGATGTGCATTTTGAACAACTTGATGAAGCTCGTTCGATCGATTTTGGTTCAAATTCGAGAAGCCCCTCAAAGTGTTGGAAGAAGATGATGAGGACATTACATTTACACCCAAGC
>Dhingra_Pear_16_GATCAG_L001_R1_001_paired_trimmed_paired_merged_contig_97497 zinc finger JACKDAW-like	GO:0005488	GO:0009888	GO:0048364	GO:0050794	GO:2000026
GTACGCGGTCCCCAGCTGTTTGAATTCATCAACTCAGTATCCTGACTCAAACTGAGTTTAAATATATGTCAACATTAACCTCGAGTTTTCGAGAATGACTTACTTACTACATGGCGTATCCAGTATTCCACACTAATAACACAACAAAATATGGAGAAAGACTTACATACAACATTATATTATTCGTCACGGGAACTACTGTGGTGTCTAGAAGGTGTATATGTTAGTCCTTCCCCGAGTGTTCCGATTAGGACTCTAGTGATTGCTAGTGAATTGGCTCATTGAAGATGCAAACTTGGCTAGATCTTGTGGAAAAAACATTTGCCTATTGTTATGGGAGAACTGATCAGCATGATCTCCTCCTCCTCCTCCTCCCATGCCCAAAAAGTCTCTAGTTGGACTGTTTTGACGATCAATCGTTCCGATATTGTTCGAACCCCTTTGAATGGTATTCATCAGCTGCTCAAGTGTAGTAGAACTAGTATGTGATGATGAACTTGTTAATGAACTCAAATTTGCACTACCACCACGTGATTGATGTGCATTTTGAACAAATTGATGAAGCTCGTTCGATCGATCCTGGTTCAAATTCGAGAAGCCCATCAAAGTGTTGGAAAAAGATGACGAGGACATTACATTTACACCCAAGC
>Dhingra_Pear_16_GATCAG_L001_R1_001_paired_trimmed_paired_merged_contig_96411 zinc finger HIT domain-containing 3 isoform X2
GGAGAACAATCTATACTCAAAATGAGTTTCCGAAGGTTCTCATCTTTCAAAGCACTGTGAATTTCACTGGAAGAAGCTTCGCCTCGAGTTGCGGCCTGAGGACTTGATAATAGGGGGAGTATTCTCATCAGCCATGAATTTAACAATAAAATTTTCAGACAAGTTGCCAAAACTCAACAATTTCTTCATACATATATAACCAATCCTTCAACCAGAGGTCTAAAGCGAAAAAACAAGGAGATGCGGGATGGGTTTCTGGAGCCAAATCACGTAGGACAACTCTGATCCAGAGTTAACTGCAGAACATTAAAATGGTGCCCCTGGCCACTTATAATCGATTGTTGTCTACACTAAATTAAACTAAACTACTGAGCTGACGGATTCACTAAAGAGAACCATCATAAGTCAACACATGGACAAATACCTCAAACGCCTGAAAAACGAGCCTTAAAGATTGTGAGGGAAAGGCAATTGCAGAATGATGGAAAGAAACAGAAAAGTGGTTACCAGATACAGTAACACCATGAACTCGTTCAGCATAAAGACCATAAACCCTGGCTTCACTTATGCCCAACCTAGTTGCAGAAACCATCCTGCAGGTTGTTCATCCTCTTATTGGTCTCTACCGATAAAACAACCTTTTGTTCTAGATTTGGCTTCAAACCAACCTCTTTCATTCTCCTAATTCACACCTTTAGAAAAAAGTAATTTGAATAAAATTTTGCAAGTCGGAACCTAGGTCTAGTATGCACCATAAGCAAGTCAACTTCTCCAAAAAGGTGAAGGGTTAATCCTCCTATTTCAATGTTCATCATTCTCGACGCCATCCCACTTTCTAGTCATTGCTCCCCTCCCTAATTACATACCCATGGATTGCAATTTCCAGCAATCCCAATAGCACATCTTATGTAAATGAGTAAAGAAACTCTAATGCATTTCCAAGCTAGTTATGAATCCTACCTATCGCCTCGAGTTGCGGACCTTG
>Dhingra_Pear_16_GATCAG_L001_R1_001_paired_trimmed_paired_merged_contig_13649 zinc finger HIT domain-containing 2
TACAATAACACACACTCAAAAGGAGAAACAATTTGATTACAACAACGAACCGAAAAGAATAGTTACAATGTTACTATTTTTCATCTAATCTCCTGAATCAAAACCTTGCTCTTTGGTTCAGCTTTCTTCTCCGCTTTCCCGGGCCTCGAAGCCGATTGATAACTCAGAGCTGAACTCTTTTCGGCCGTTACAATGGCTGCTAAGGAAGTCCAAACTTCCCCGGTTTGCTCGTGCACCCAACACATGATGAAATAAATTTTCCGTTCGGCCAACTTAAGCTTTTTCCGACTTCAGATCCCTCTCCCCAGCCTGAACCATCCTCTGCAGATCACAGAGCAAGCACAACAAAGCAGGTGTTCCTAGCGTTAATAGGCTTGTTACATCATCTATGAGACCGAGTCCAAATTGCAAGCCGCCTGTATGTTTGAAGTCTGGGGAGCAGGTCTTCTCCAAGGAATAAGACAGCACTTCCAGGACAGTCTCCGGTTGCCCACCCTGGCCCAGTACATTGGAGACAGAAAGCACCGCCATGGATGATCCTATGGCATCCGATTTCCAATCTCCATTGTAAAGACGGAGTGTGAAACAGTAGCTGTATATGATGTCCACCAGATGAACAGCTAAGGACGGTGATGGCTTTGTGGAACTCAGCTTGCTGACTGGTGGCAGTGGGGTGTCAGGCCCGGGTGGAATCTCACTCGCTTGATTGCTCTCTGAATTATCCTCAGGTGACATTGATTCATCGTCTTTGACAAGAGGTTGGATAAGTTGGGATCCTTCCTTGCTAAATGATATCGTTCTGGCGGAAGGCTTCAACCACCACGGATCCCAAGGCTTAATCATCTTGCTCAGTTCCCCAGAAACGACAGCTCTTTGGAATAGTTTCTTCTCTTCTGTAGATAGATCATCCAGACTAACTTCACCACCAGACAGCACTTTTTGAATAGTCTCCTCAGACAGTGCAGAACCTGCAGCATTATCATCATCATCATCCATGTCATCAGTTTCTTCTTCTTCAGAGTGAAATCGTTTCAGTATGTCCAGCATTTTCTGTTTAGTTTCGTCATCGGGCCCCAATTGCCCCATCTCCCCCACCACATTCTCCCGCATAAACGATTCAGTACACCGGAGATTATGCGACTTGTAGCAGTGCAGGGAACAGTAGCG
>Dhingra_Pear_16_GATCAG_L001_R1_001_paired_trimmed_paired_merged_contig_21083 zinc finger GIS2 isoform X1 [Solanum tuberosum]	GO:0003676	GO:0008270	GO:0006457	GO:0009408	GO:0009644	GO:0034976	GO:0042542
GGTCCCTGAGATTTACATAACTCCTCGCTTTGGTCCCTAAGATTTGAAATTGATAGAATTGGTCCCTAAGTTTGTCCACAATCAATCATTATGGTCCTTCCGTGATAAATCTCCATAAAATAAGGATAAAATGACAAAAATACCCTTATTTTTGTCAAATCATTTTGGCCTATTGTTTATTAAATTGAGGGTATTTTTGTCATTTTGATCCTTATTTAACATAATTTTTCACCGAAGGACCAAAATGATTGATGGTGGACAATCTCAGGGACCACTTCTATTGATTCCAAATGTTAGGGATCAAAGTGAAGAGATATTCAAATCTCAGGGACCATTTTAGCTAAAAGGCCAAGCATTAACTAGCTAGATTCTAACTTTTCATGGATTTTAACTCTACAAATTCTGGAACCCCAACATCTTCAAACCCTCCCAGAAAGTAAAAGGTGCAAAAAAAACAAACACCATAATTTAATAAACAGATTCCTTCAAAAGTAAAACGAAAAGGCAATAACAAATAATGGAGAAAAAGAAAATAATGGAAAATCATGATGTCCAATTATGAGGCAGAATAAGTTTCCATACCCAGGAAGACCACAATTGTGACAAATGGCAACATTCGGGCATTCTCTAGCAAAATGACCTGGCCGTTTGCAGTTCTTGCACA
>Dhingra_Pear_16_GATCAG_L001_R1_001_paired_trimmed_paired_merged_contig_19546 zinc finger GIS2	GO:0003677	GO:0008270
GCTCTAGGGCACTGTCTAGCCACGTGGCCAGATACATTGCATAAGTTGCAGATGGGTTCATTCGGGCAATCACGTGCCAGGTGACCTGTCTTCCTACAGTTGTTACATGCCTTCTCATTTGTGCAGTCAGCTGCAATATGACCCTGCTTGTAGCAGTTGTTGCACAACCTCAAGTCCCCCGGTGGCATTGGGGGAGCTGTGCAGTCTCTGGCGCGATGTCCAGCCTTACCACAGGTGTGGCAAATGCCTTCATTTGGGCAGTTACTAGCCATGTGACCCGGTTCCCGGCAATTCCAACATAGTGACTTTGTTGTACACTCTGAAGCAATGTGCCCAGGAAGACCACAATTGTGACAAATGGCAACATTCGGGCATTCTCTAGCAAAATGACCTGGCCGTTTGCAGTTCTTGCACAGATTGTCTCGGCTGAAACCCCGACGTCCTCCATCTCTCCTGTAAGGTGCATCACGGTAGGAAAAGCGATCAGAACGGATCTTCCGATCCAAAGGGCTCCTGCTCCTGCTCCTGCTCCGGCTCCTG
>Dhingra_Pear_16_GATCAG_L001_R1_001_paired_trimmed_paired_merged_contig_19980 zinc finger GIS2	GO:0003677	GO:0008270	GO:0006457	GO:0009408	GO:0009644	GO:0034976	GO:0042542
ACGTGGCTAGACAGTGCCCTAGAGCTAATGCTTTGGGAGAGCGTGGAGGTGGAAGAGGTGGTGCTGGTGGTGGAATGGGTGGACGCGGAGGCAGTTACCGTGACGTTGTATGTAGGAACTGCCAGCAACTTGGCCATATGAGCAGGGATTGCATGGGCCCCTTGATGATATGTCACAACTGTGGGGGACGAGGGCACCTGGCATACGAGTGCCCTTCTGGAAGATTCATGGACCGCTACCCCAGGAGGTACTGATAGGTGGAAGATCATATTCCGGCATTTACCTTTCATCTCGAGCAAGCATTTCCGGTTTAGGTTTTAGATTGAAGGTTGAAACTTAAGAAACTTGAAGAGTATGAGGAGTTGAATTGATGTTGTATTAGAAGATTATTTCGATTATTTCTGAACTTTCGGCAGTTACTGCAAATATTAACTGTTGTACGTAATTGCGTTTTATGTTGTGACGCCTGCAGATT
>Dhingra_Pear_16_GATCAG_L001_R1_001_paired_trimmed_paired_merged_contig_23111 zinc finger CONSTANS-LIKE 9-like
TGTTACTGTTACCGAGAGTCTTAATATCTCCTTCACTGAACGCTCTACGAATCCCATAAGCACCCAAATCCATGCCAGGAAAATCCAGAAAACTTGGCTTCGTTGAAGTTCCGTGCACCCAGTCCATTGAGGTTAAACATCCTGAGCTGACACTCTTCTGAAACGACACGTCACGGAGCGGTTTGTTTTCCTGAATATGATTTCCATCCGCTGCCAAAACAGGAATTTTGATATCTAGTTCCTCAGAAAGCGGTGCTCCCATCGTGTCCTTCCCTAAGATATCCTTGTCATAGAAGACATCGTTCAAAAGCTGCTCACTTTGAAGTGATTCAAGGTCTGCAACCTTGAGTCCTTGAGAGGAGGTGACATCTTCGCTGCAAGATATCATTGAAATGGCTGCTGTCATGGGTGTCATGGGATCAAGGCCAATGGCCGGTTCTTCGATGATAGGCTCTGGAGCCTTGAATAGATCCCATTCTCCTCCCAGGTCATAATCCGCTATCATCGAAGCCTCGGAGAAGCAATTCATTGGAGCAATTGACTTTTGGGTTCTGCAGAACTCCTCCAGCTGCTGGAAATCCTGAGGAGAATTCTGTAAATAGGGGAACAAAAGCCCAGTCTCTGCATACATTCTCAAAGAAGAACCCAGAAACAGAGCAAACAGAAAGCACACTGAAGTGACAGAAACACAACAGCAACAAAATGCTAGAGAGAGAGAAATAGAGTCTAGGTTTGCTTCGGTTTGGTCACTTTAAGTTGAGAAGTAGGAGAGAGAGAGAAGATAGAGAGAATTTATATAAAATTTACTGAG
>Dhingra_Pear_16_GATCAG_L001_R1_001_paired_trimmed_paired_merged_contig_35660 zinc finger CONSTANS-LIKE 9-like	GO:0004526	GO:0090502
GATTGCCATTTCATTACATAGGATATGAACAAATACAACTGTTTGCTTCCCCCGCCCGATTATTCAACATACATACACCCTTATTCAACATACATACGCCGTATTTATATCCATACGTAGTTTGGCCATGTACGTACGTAGGTCCATAGAAGAGCTTATTATTACAGAAGATGATATAAGAGATCAAACACTTGGCAGAGGAGGATTTTGGGTTGTCTAGCCTAAACTGATTACTACTACCGATCTCTTCTCTTCCACTACATCATCATTCGACCTAGCTACTTCATTTCTACATTCTTATTATTATTATTTCATACATATATTATATATATTAGTCAACGGTTATTTGCCTCTTGGCATACGATTCTTCGGTCTTGGCAAACCTTCCGCGGATCCTTGGCTGGTTGTCTGCAAGAGCCTTCCTGCACGCATACTTGATTTTCCTGCCGAAGTTCCTCTTTGTCTTCTTGTTGCGGTATCTTGAAAGCTTTTCCCTGCGTTCCTCACTGCTGCAGTTGCTGATAACTATGGGCCGCTCTACAGA
>Dhingra_Pear_16_GATCAG_L001_R1_001_paired_trimmed_paired_merged_contig_70133 zinc finger CONSTANS-LIKE 9-like	GO:0004526	GO:0090502
AAGCCTCATCCAGTCCTCCCTAGAGCGGCCCATAGTTATCAGCAACTACAGCAGTGAGGAACGCATGGAAAAGCTTTCAAGATACCGCAACAAGAAGACAAAGAGGAACTTCGGCAGGAAAATCAAGTACGCATGCAGGAAGGCTCTTGCAGACAACCAGCCAAGGATCCGGGGAAGGTTTGCCAAGACCGAAGAATCGTATGCCAAGAGGCTATAACTGTTAACTTATACATATGATAAAATAA
>Dhingra_Pear_16_GATCAG_L001_R1_001_paired_trimmed_paired_merged_contig_96963 zinc finger CONSTANS-LIKE 9-like	GO:0004526	GO:0090502
AAAATCATCGATGCATATAAAGCGAACAACCAACCCTGTTTCAACAGCCTCGAGTAAACAATCACAAAGGTCAATCGGAAAAGGTGAAATGTGCGTAAGATCGTTGATTAATAGAATAAAAGAAACAGATAATGATTGTCCAATGCTGCAAATGTTGCTTCGGTACAAAGCTATGCAGGAATTTTGACTGTATATCTCACTCCGATATGTTTCCATTCAATTATTTATTCAATGTTACAGTAGTGAGTCCATAGAAACAACATTGATCAGGATTTTACCTTGATTTTCCTGCCGAAGTTCCTCTTTGTCTTCTTGTTGCGGTATCTTGAAAGCTTTTCCCTGCGTTCCTCACTGCTGCAGTTGCTGATAACTATGGGCCGCTC
>Dhingra_Pear_16_GATCAG_L001_R1_001_paired_trimmed_paired_merged_contig_24463 zinc finger CONSTANS-LIKE 9 [Vigna radiata radiata]	GO:0005622	GO:0016021	GO:0008270
ACATTACAATGATGTGCAACAAAACACCGGACTTTCTTAGCATCCAAAAGGCGTAAACTGAAATCCGAAAGAAACTACGTTTTGTCCTGCAACCGAAAGAACGGTGCAAAATTTATTGACAGTACATGTGATGCTACACACTAGAATTACAAGGTGAACTGTATTCCAATTAAGATACTACATCTTACGGCAACGGCAGCGAATTAACATCCCCCTCCTCTTACCGGTATAAAGAAACTACAAACTAATCTCCCTAAACTGCATATGTAAACCATCCCGTTCTTGTCTACCCAGGCCAACAAAAATGAAAGAGAAATTTACAAGTCCGAGTTTAACTCTTAGGTCAGAGCTCATAACACTCAACGGCATACGTACAGATCATGTGCATGTCAAATGAACAGAAAAAAGGGGGAAAATAGCAATCCAAGGCTAACCTAATGACCGGAAACTACAAGTTCAGCTGCAAAGACGCCATGGCAGCCGCTTTTTATAGGAGTCATCGGAGCAGGAGGACAAAATATAATAACAGGGATAATCAAGGCATCAAGCATAGTAATGGTTTGGAAGACCAATGTGAATCCTCCAGGGAGAATAATTGAACAGATGAACTTCGGCCAGAGAAACATAAAAGGGAAACGAACGCTCTGAATAATGTCACGATCAGTCAATCTGTCATGGTGATTAGAATCAGAAATCTGCTCCTCCACTTTATTAGTGAAGCATCAGAACCTGGCCGTTTGCATCAACCCTTCTCTTTCAATGAAACCAAGGCCCTGTGATACAATCATACAGCTTTTCATCAGTAGCTTCTGGTTCTGGCCTGGTTCAAAGGGTCATAGTCATAAGCTTCACCAGCTTTAATGAAGCGGCCCTTGACACGCTTTCTTACATCAGCCCGTGCTTTGCGAGAAGCATACCTCACCCTTTTCTCAAACTTGCGAGCCTTCTTCTTTTCCTTGTAACGCATAACAGCATTACTACGGTTAGCTGACTGCATGGAACTCTCAGGGCAAGGATGACACCATGGCGGCTCTCCCATGAGAAGCTTTGAGGACGCTCCACAATCTTGACAATCACCAGCACTACTCTCTCCAGTGACGCCCGAAAACGAAAGGTTTGAATGTGCTTGTTTTGCTGGAAAGCAGATAACTGGATCAGTTTTCGTACTCATTACAGAATCAGCAGATGCCTCGTTACTGCACGCTGGCTGTGGAGCATTTCCCAGTCCAATTGAAGACCCCTCAGCAGCAACCGCATCTTGACAATCCCTGGACACGTTCTTTGCCCCAAACAAGCTATCAATCCCGCCATTCTTGAAAAGCTCTTCAGAGTGATTGAGAGATACACCAAACAGTTCTTCATAATTTTCAAGATTCAATTCCATTTCATCCATATCTAAATCATCATAAAGGTCATCGTCTTCGGGGAGTCCAGTACCTTTGCCCCCATGAGAGTACAGCTTAGGCAATGAAGCATTTACAGATCCGGACAGCTGGCCAACAACATGACGAGCATGACTACGTTCAGGCACCGAAGAGGAACCAACCAGAATACCAGACTTCTCCATTGAATGCGCAGCATTCACTTCATCCGCACCAGATGCACTTTGCCTAGTGTTACTTTCAGCTTGGCTCCAATCACTTCTGGTGCCGTTATCAGCGATGCTCATCAATCCCATTTCCTGCTCGCAAGTAGATTCTCCGTTAGAAGGTAAATCTGATACGAATGACCAGATAGACGACAGTTCGGCAGATGATGGGCAGCCGGAGTAACAATTGAGGGTTTGCCTCTTATGTCCAGATGCTGAAGTCGATGCTTGGTGACCCATCCAATCACAATTCTGACAAAGAGACACTCTCTCTTCTGTACATCTAACTGATGCAGGTTGTGAATTGCATCTTTCGCAAATAAGTGTTCTCAAGTGACGCCTAGACAGGGCATTTGCGGAGTGGACATTTCTGTCACACGATAAACACAAGCATGCCGCATCAGACCGGCAGTGCACCATGGACCTTTGAACCTGGCAGTAGTCACACAGGTAACCCATGTTTCAACTTTTTTCTCTCCTCTTCTAATCAAATCTTCTCCAATTTATCCAAATTGAATGCGAATCCAACCGAAACTAGCTTCTCAGAAAGACCACAATTCTGCCGAGTGTATCTCACTACAACCAAGAGAAAGGGAGAGGAGGATAAGATCTGTAGACAAACAGCTTTTGATATTTCTGAAGGACTCCTAAAGATATGAACTTTTTGGGGTTTTTTCTCCCAAATTTGTTGTTCTTTCTTATGTGGAGATGGAAAAGATAGAAAGATTGGGTTGGGGAGGAGGGGTGGGTGTGAGCATAAGCTTAATGTTGTTGTTTTGGTGTCAGAGGGGCTCCAAAAGATGGTGACTTCAGCAAAGTTGATAAAAAGTGCATTACTTGTGTGGGTCCCTGTCATTTTCCTAGTGCAGGGAAAAAGTTAGGCCCTT
>Dhingra_Pear_16_GATCAG_L001_R1_001_paired_trimmed_paired_merged_contig_8217 zinc finger CONSTANS-LIKE 9 [Vigna radiata radiata]	GO:0005622	GO:0008270
TCACAAAGAGGATCCTCTTGGTTCTACCATGACATTCGGTTTTGAGGGTCGAGCTCCTTGATTTGAGAGCAGACCATTGAAATGCTACAGAAGATGATGCTATAGAAGATGATGGTTGCCATCGCTGAATTGTTATCGTTGAAACGGAAACGTTTCCGAAGATCTTCAGATCGCTTGTGAAACTGAATACGTTTTTGATACAACAGAAAAAACGCAAAATTGACAATACATTATCAGTTTCGAATACGATACACTAAAATTACAAGGTGAACTGAAGTCCAGTTCAGATACTTATACATTTTATGACAACAAAAGCGAATAACATCTCCCTCGGCATGACTACAAACTAACTGCATATGTAAACCATCCTGTTCTTGTCTACCCAGGCCAACAAAAATGAAACCGAAAAATTTACAAGTTCGAGTTTAACGTCTTACCTTACGAAGTCTTGTGTCAGAGCTCATAACTCTCAACGGCATACGTACAGATCCTGTGTATGTCAAATGAACAGAAAAAAGGGAAAAAAAAGAACAATCGCAGCTAATCTAATGGTCTGGAAACTACATGTGTTCAGCCACCAAGATGCCGTGGCAGCCACTTTTATCGGAGCAGGAGGGCGAAAAAATATAATAACAGGACAATCGAGACATCAAGCATAGTAATGGTTTGGAAGACCAATGTGAATCCTCCCGGGAGAACAATTGAACTGATGAACTTCTCCCAGAGAAACATAAGGGGAACCAAACGCTCTGGATAGTGTCATGATCAATCAATCTGTCATCGTGATGTAGAATCGAAAGTTGCTCCTCCACTTTATTAGCGAAGCATCAGAACCTGGCCGTTTGCATCAATTCTTATCTCCGGACGAAACCAAGGCCCTGTGGTACAATCATACATCTTTTCATCAATAGCTTCTGGTTCTGGCCTGGTTCAAGGGGTCGTAATCATAAGCTTCACCAGCTTTAATGAAGCGGCCCTTCACACGCTTTCTTACATCCGCCCTTGCTTTGCGAGAAGCATACCTCACCCTTTTCTCAAACTTGCGTGCCTTCTTCTTTTCCTTGTAACGCATAACAGCATTACTACGGTTAGCCGATTGCATGGAACTCTCAGGGCAAGGAGAACACCATGGCGGCTCTCCCATGAGAAGCATTGAGGAAGCCCCACAATCTTGACAATCACCAGCACTGCTCTCTCCAGTAACGCCCGAAAATGAAAGGTTTGAATGTGCTTGTTTTACCGGAAAGCAAATAATTGGGTCAGTTTTCGTACTCATTACAGAATCAGCAGATGCCGCGTTACTGCACACTGGCTGCGGTGTATTTCCCAGTCCAACTGAAGACCCCTCAGCAGCAACCGCATCTTGATAATCCCTGGACATGTTCCTTGCCCCAAACAAGCTATCAATCCCACCATTCTTGAAAAGCTCATCAGAAAGGTCATCATCTTCAGGGAGTCCAGAACCTTTGGGCCCATGAGAGTACAGCTTGGGCAATGAAGCATTTACAGATCCAGACAGCTGGCCAACAACATGACGAGCATGATTACGTTCAGGCAACGAAGGGGAACCAACCAGAACACCAGACTTATGCATGGAATGCGTAGCATTCACTTCATCTGCACCGGATGCATTTTGCCTAGTGTTACTTTCACTTTGGTTCCAATCAGTTGCGGTGCTGTTGTCAGCGATGCTCATCAATCCCATTTCCTGCTCGCAAGCAGATTCTCCGTTAGAAGGTAATTCTGATACAAATGACCAGATAGACGACAGTTCGGCAGATGATGGGCAGCCAGTGTAACAATTAAGTGTCTGCCTCTTATGCATGGAAGCTGAGGTAGATGCTTCGTGACCCATCCAATCACAATTCTGACAAAGAGACATTCTCTCTTCTGTGCATCTTACAAATGCGGGTTGCGAATTGCATCTATCGCAAATAAGTATTCTCGAGTGACGCCTAGAGAGGGCATTTGCAGAGTGAACATTTCTATCACACGATAAACACAAGCATGCATCATCAGACCGGCAGTACACCATGGACCTTTGATTCCCGCAGAAATCACACATGTAACCCATGTTTCAACTTTTTTTCTCTCCTCTTCCAGTCAAAAATTTCCAAATTGTATCCAAACTATATACGAATCTAACCGAAACCAGCTTCTCAGAAAGACAACAATTCTGCTGAATATATCTGACTACAACCAAGAGAGAGGAGGATAAGA
>Dhingra_Pear_16_GATCAG_L001_R1_001_paired_trimmed_paired_merged_contig_25771 zinc finger CONSTANS-LIKE 9 [Tarenaya hassleriana]
CAACTTTGCTGAAGTCACCATCTTTGGAGCCCCTCTGACACCTTCACACCCACCCCTCCCCTTCTTCCCCAACCCAATCTTTCTATCCTTCTCATCTCCACACAAGAAGAGCAAGAAAATTTGGGAAACCCCCCCTTCTCCCAACCAAAAAAAAAAAATCCCAGAAAACCCAAAAAAGTTCACACCTTTAGGGTTCCTTCAGAAGCTTGTAGATTTGTATTTCTTTTGTAATAAAAAGAAAATTCAAAAGCTGCCTGTACACCGATCTTATCCTCCTCTCTCTTGGTTGTAGTCAGATATATTCAGCAGAATTGTTGTCTTTCTGAGAAGCTGGTTTCGGTTAGATTCGTATATAGTTTGGATACAATTTGGAAATTTTTGACTGGAAGAGGAGAGAAAAAAAGTTTAAACATGGGTTACATGTGTGATTTCTGCGGGAAACAAAGGTCCATGGTGTACTGCCGGT
>Dhingra_Pear_16_GATCAG_L001_R1_001_paired_trimmed_paired_merged_contig_125375 zinc finger CONSTANS-LIKE 8
TGGGATCGGAGACTTAAAAACTTGGGTTTTCTGGTTTTTGTTCTGAATTTCCGAGCTGCTAAATGTTTAATCAGTTCGTCTTCTTCTTCATCATCTTCTTCTTTCTTGATCATATCATCAATCATGGAGCTCCTCTGCACATGATCTTCGTGACCAGAAGGACTCTTCTTGTTGCACATATCTCTCTCTCTCTCTCAAGTCTCTTGCTTTC
>Dhingra_Pear_16_GATCAG_L001_R1_001_paired_trimmed_paired_merged_contig_45556 zinc finger CONSTANS-LIKE 8
GACCGACATTCCAACCGTAATCGCCGCCGCGTGTACTAGTAGTACTGGTCGTCGGACTAGTCAAGCAGTCCTCCTCCCTCTTCCCCTCCACCAACTCCGAGAAACACACCCACTTCTCCACGCTTGTCTCCCGCTCTCTGCTCCTCATCGCCGTCCGTACAATGTCACACTCTGTTTCTTCCCTGTACTCCTCCCGTCCCTTGTAGTAGGAAAAGGACTCTGCTTCCTCCAGATCGGATGACATTGTCGACGTCGTGGCGGTGGCGGTGGTGGTTGTGGAGGTTAGGAGGCCGTTGAGGGTGGCGCCGCCGTCGGACTCGAACAACAAGGCCACGTTCTCGTCCTGCTGCATGTACCCTTTATCTTCAAAATCATTATTGACCCGAGTTTCCGGGTGCAGTGGGAAGAGGTTGAGCTGAGGGCGGCGGCGG
>Dhingra_Pear_16_GATCAG_L001_R1_001_paired_trimmed_paired_merged_contig_52470 zinc finger CONSTANS-LIKE 8	GO:0005634
CCTTCATTCGGGGTCGTTTTTCAGCATTGAGTTTTCGGACTTGGTACCGGATCCGCTTCGAGTAGAGCCGGTTACGCCTCTTTTCCTTATACCTCAACATACTGGTCTCTCTTTGCTCCATCTTCATTTTCAAGCTGCCATCCTCTTCCGGAACCCTCCATAAGTTCCCACCGGAACCATTCGGAGTACTGCTGTTCTCATGGAGGTGAAAAAGCTGATGATCCTGGTGGTGCAGTAAGTCAGGTACGGTTTGTGGGGAATCTCCTCCATCAATGTAGAGTGGTCCCTTATCGGACCAAGCATTCAATATCTCCTCATAATCCAGCTTCAACGCCAACGACAACCCCTTTCCGCCGCTGCTCCGCCGTTGATGACCGACATTCCAACCGT
>Dhingra_Pear_16_GATCAG_L001_R1_001_paired_trimmed_paired_merged_contig_67933 zinc finger CONSTANS-LIKE 8
TTCTACAGCACTATTGGTCATCTTATTCTTATAAATATCCACACCAATTAAGGTAAGGAACCCATCTTATGAAGTTCACGATTTCGCCCCTTTTTTGCTTCAGAACACGAAGGTCCTATGCGGTAAACACATGGTCCTTGCGGGAGCCATATCATCTCATTGTTTCTTCAGTGCAACGAAATTCCTGCTAAGAAGGAGCTCGTGGTCATGGTTCACGGAATATTTGAGAAATTATCCATCTCACAAACATAGCTACATAAAACTGCAATATTTACACGTCAATTAACGTCTGATTGATTCTCAGATATATCATCTTTTTGTGTATGTGATTTGTGCATATATTTTTACGCAAGAAGCATACTACTTATCATTCCCTCTTCCCAGTAACGTGAGTGACAAGCAAAGCAGGAAAGAAATTAGGGAAACGAAAACATCCGCATGCACTGGATATCTAACTCAAAACACCAAAAACCATGCCTATCTCCATCCTCTTGGTAAGTTGTGCAGGTCAGATCGAAAGCAGACGTTCAAAACGCGCGTTAATTCAATCTCTCTTCACGAATCGACCCTTCATACGGGGTCGTTTTTCGGCATTGAGCTTTCGGACTTGGTATCGGATCCGCTTGGAGTAGAGCCGGTTATGCCTCTTTTCCTTGTATCTCAACACACTGGCCAGTCTTTGCTCCATCTTCATTTTCAAGCTGCCGTCCTCTTCCGGGACTCTCCATAACTTCCCACCTGACCCATCGGGAGTACTGCTGTTATGATCGAGCTGAAAAAGCTGATGATCCTGCTGATGCATCGAGTCAGGTACAGTTTGTGGGGAATCTCCTCCATCAATGTACAGTGGTCCCTTGTCGGACCAAGCATTCAATATCTCCTCATAATCCAGCTTCAACGCCAACGACAACCCCTTGCCGTCGCAGCTCCACCGTCGATGACCAACATCCCGAACATCTTCCCCGCTGCGTGTACCAGTAGTACTCGTCGTCGAGCTAGCCAAGCAGTCCTCCTCTCTCTGCCCCTCCACCAACTCCGAGAAACACACCCACTTCTCCACGCTTGTCTCCCTCTCTCTGCTCCTCATCGCCGTCCGTACAATGTCACGCTCTGTTTCTTCTCTATACTCATCCCGTCCCCTGTAGTAGGAAAAGGACTCTGCTTC
>Dhingra_Pear_16_GATCAG_L001_R1_001_paired_trimmed_paired_merged_contig_86233 zinc finger CONSTANS-LIKE 7-like isoform X3 [Pyrus x bretschneideri]	GO:0007623
AACCTCTTGATAATTCAAATTCAAATTCAGCTGCACCTTCTTCTCATCATCATCATCCCAAAACCCTACACTCTCACTTTTTACTACTTTTTTTTTGTAGTAGCTCTCCTCTTCAAAAAAGCACTTATCAGTGCCTTGATAAACCTTTTGCTCTATCTCCTCCCCTTCTTCTTCTCCATTGGGAAACTCATCCCAATCCATAAAATCCCAATTGAGCTTGTGCCCGCTGTACATGTTATCGCTCGGCCATTTTCCATCTTCTTCCTCTTGAATTCCCAAAATTCTCTCCCAATCATCCATGATATCAACCTCATGATCATTGTCTCCATTGGTGTAAACATCATCTAATTTTGTATTAGTAGTGTCAGAGAATTCTTCACCAGAATTATGGGTACAGTCCGGCACTTGTTGCTCTTCCTTCTTTGGGCTTCTTAAGAAAGAACGGTACCTCATCTTATCTTTGTCCACTCTCTTTCTACTACTCAAATTTGAATGTAACAGATG
>Dhingra_Pear_16_GATCAG_L001_R1_001_paired_trimmed_paired_merged_contig_86232 zinc finger CONSTANS-LIKE 7	GO:0007623
GCAAATCAAACCCTCTTCACAAATCGACCCTTGAGTCTAGGTCTTTTATCTGCATTGAGCTTGCGGACTTGGTACCTTATCTTTTTGGAAAAGAGTCTAGACTGGCGTTTCTCCTTGTACCTTAGAACTCTTGCCTCTCTTCTTGCCTTCTCATCTTCCATTACTGGCACCTCCCCTATATAATTGCCATTGCTAGCCACGGAAGAAAGTGAACAATCATCTGCCCAAAGAGTACCGCGATCAGACCAAGCATCCATAACCTCTTGATAATTCAAATTCAAATTCAGCTGCACCTTCTTCTCATCATCATCATCCCAAAACCCTAAACTCTCACACTTTACAACATTTTTTTTGTAGTAGCTCTCCTCTTCAAAGAAGCACTTATCAGTGCCTTGATCAACTTTTTGCTCTATCTCCTTCCCTTCTTCTTCTCCATTAGGAAACTCGTCCCAATCCATAAAATCCCAATTGAGCTCGTGACCGCTGTACATGTTATCGCTCGGTAATTTTCCATCTTCTTCCATTTTGATTCCCAAAATTTGCTCCCAATCATCCATGATATCAACCTCATGATCATTGTCTCCATTGGTGTAAGCATCATCTAATTTTGTAGTATTAGTGTCTGAGAATTCTTCACCAGAATTATGGGTACTGTCCGGAACTTGTTGCTCTTCCTTCTTTAGGCTTCTTAAGAAAGAATGGTACCTCATCTTATCCTTGTTCGATCACTCTCTTTTCTACTACCCAAATTTGAATTTAACAGATGATGAGAGATGTG
>Dhingra_Pear_16_GATCAG_L001_R1_001_paired_trimmed_paired_merged_contig_110393 zinc finger CONSTANS-LIKE 6-like
CCTAATCCTCTGCCCATCCCCAAAATACACTATCCCATTTAGTTTGCTCACCTTTTCTCCATTAATTCAGTCAATTTTTCTTTATCAGTGAACAGAGAAAGCAAGAGACTTGAGAGAGAGATGTGCAACAAGAAGAGTCTTCCTGCTCCTGGTCACGACGATCATGATGATATGATCAATAAGGAGGATGAAGAAGAAGATGAATTGATCAAACATTTAGCAGCTCGGAAATCCAGAACAAAAACCAGAAAACCCAAATTTTTAAGTCTCCGATCCCAGCTCATGTCCGAAGATGACGGCCAAAGTTACAGAGTACCCAACAAAATCACATCAACGACGGCCAAGGCCCGCCGCCGCCCTCAGCTCA
>Dhingra_Pear_16_GATCAG_L001_R1_001_paired_trimmed_paired_merged_contig_129928 zinc finger CONSTANS-LIKE 6-like	GO:0005622
GCTCCATATCCGACCGTAGAAACCCTCCCATATTGTCCAAGTCATTTCCCGTATTTCTGATCTCAATCTCTTCGTCATCGAGACCAATAGCACCAGTATTGTTCCCAACCTGATCACTTGACGAAATATTGCAAAGCTCGGCCGCAAAAGGGTCATAAATTGGAACCCTATAAAGAAGCCGCTCTAAATCTTCATTTTCCTCATCCTCCATCAAATTTGCTTCTTGGCACCCGATTTCCGGAACAAAAGGTAGAGGAGGGTGTAGCCCTACTTTCTCTTGCTCATCTTTGGCTGCGAATCCAGGCTTCTTGTTGTGGCGAGGGGTTCGTGCCTTGCGCTTGAACCCCTTGTGCCAAGCCGGTGCAGCTTGCTCCACAATCAGCTGCACCGACGCATTGGCCTTGACAGATGAACCTTGGAGCCGAACCCTCTGGTGTCTGCTTGCTAACTGGTTCGCCGAGTGCACCGAGGCATCACATCTTTGGCAAAGAAAAGCATCATCAGCAGCACAAAACCATCGTGCCCGTTTCACCAAACAGCTATCGCAAGCTCGAGCCGTGTTGCCTCCCATTGCATTTGCAGCTTTCTTATCCGTGATCATACTGCAGCAGCAAACAGCAAAATGTTTGATAAAATCTAGCAAGAATCAAACCGATGAACAATTGCTTTTGTTATAAGTCACAACTGAATTCAGGAAGAG
>Dhingra_Pear_16_GATCAG_L001_R1_001_paired_trimmed_paired_merged_contig_131008 zinc finger CONSTANS-LIKE 6-like	GO:0005622	GO:0006355
CATCAATGTCAGTCCAATTTTGCCATGAAATTAAACAAGCAAAATTGGGATGTTCATGAAAATCAATACGAGAGCTACAGCTACGTACGGTTATTTATTGATCATGAGGTAGGGAAATGCAGCCGCAGGAGCATTACTACTACTACTTCCCACCCCACCAAAGCTGGACGTTGTCCTCTTAACGAATCGACCTTTCATTCTAGGCCGCTTCTCCGCGTTCAGCTTCCTAACTTCGTATCTTATCTTCTTCGAAAACAATCGTGTCCTTCGCTTCTCTCTGTACCTAGAAACTCTTGCTTCTCTTCGCGGGTCATCTCCTCTTCCACTTACACATCCTGCTGAATCTCCATGTGCTTGATGAATTTCTGTAGGCCACATACCCATACAGTCTAGCCAGCCTTCGTCAGGGTTGAGCTCCGGTCGAGTTCCGGTCGTCCATGGAGA
>Dhingra_Pear_16_GATCAG_L001_R1_001_paired_trimmed_paired_merged_contig_61043 zinc finger CONSTANS-LIKE 6-like	GO:0005622	GO:0008270
AAATTGGATGCAAATAATTGCTTCGTTTTTACCAACAGAAAATTGGGTACGAAAGTTGTTAATTATTTGTACAACGAAACAAGCAGAGCCCACATCTGTAAAATTATGTAGACCTAAACCCTACATATACATATATATTCATGAACTCAGTCAAAAATATTTATTTTATTAATTAATGGATTTACACGCTGCGTGCATGTATACACAAACTCAAGTTTACTACAAGGTAAACTTATGGGCCGAGCCACCGGTGGACGTTCATTTGGCAAGCACGGGAAAAGCAGATCCGGCAAAGGATGATCGCTTGACAAACCTCCCTTTCATTCTTGGCCTTTTCTCCGCATTCAGCTTTCGAACTTCGTACCTTATTTTCTTCGAGAACAGCCTTGTTCTCCGCTTTTCTCTGTACCTTGACACCCTCGCCTCCCTCCCTCCGTCCACCATTGCCGGATGTACCCCGATTCCGTTCAAATCTCCGTAAGGGTAATGAAGTCCAGGTCCACATACACCCATGTAGTCAGGCAAACATTCGGAGTCGAAATCCGGGCGGTCACCGGAGGTCCACGGGGAGCCATCCCAGGCTGTAATCACCGCCTCGTAATCCAGCCTCAAAATCGTCTTCCTCTTCTTGCTGTTATCTATTGCATCTTCGTCCGCCTCCTCATGTTCATGATCTTCGGTACAATTACTATCGATTCCCACTATCATTTTGTCATCCTGCTCACCGCACGATGCAGGCGAGTCATCATAATCTTCAAAATTCAAAACAAAAGGCTCCTTCATCATATCAATCTCACTCTCCCCCAATTGGCACCCCATAAAATCAACACCGTCTATTCCATCTTGATCATCATCCTCCTCTAACTTCACTCTACCTTTCGATTCCTTTTCTTTACAATCCCTCAACCCTAACCCTTCCATCCCAATACACTGATCGTCATTGAGGCCCCTCCCCAGCAAACTATCCACGTCAGCCGCGAACTCCGCAAGATCCATGTCGCTCGGAAGCAGAAACCCATCATGGCCGTTACAATTCGGCAACGACGAAACTGCTTTGGATTGGCTTCCAACATTATCAGAAACAGTACTAAGATTAGCTTCGTAATTCGCAGCTGCATCTTCACTAGAGTTACCAGAGTTACTGCACAGCTCCGCAACAGACGGATCGAATATCGGAACCCTATAAAGCAGCTGCTGGTCTTCCTCATTTTCTTCATCGTACGAGTTATTATCGTCTCCCCCAACTTCCGGAACCTGCGGAAACAGGTTCCGGATTCCTTCCTTGGATTTTCCATGATGTGTCATGGACTTCCCGCCCCGCGGCGTTCGCGGCTTCCGCGTGAACCCGCGGTGCCAAGACGGTGCCGCCGAGGTCTTCGAAACAGCGGTCGTTCTATCATCTTTGTTGCTAGGTTTGAGAGACGACGCCGTCTTCAAGAGAACCCTTTCGTGCCGACGGGCCAATTGGTTGGCGGAGTGCACGTCGGAGTCGCAGGCTTCGCATAAGAAAGCGTCGTCAGCAGCGCAGTACCAACGAGCTCTCTTTTTTATGCAGCTGTCACACGCTCGGGCAGTTTTACCGCCGACGGCATGTGCCACTTTCTTGCTAGAATTCATCAAAATTCGACCCCAGATTTGAAATCCAAAAATCTTTTTGGAGAAAGTTTAAAATAGTGCGAAGTCGAGAATGTGCGCAGAACTGTTTGATGAATGCACTTTTATTTAGGTGAAGAGCGCAAGAAATAATTGGGGTGTGTGTGCGCGCTACACAGCCCGCGCTTTTAC
>Dhingra_Pear_16_GATCAG_L001_R1_001_paired_trimmed_paired_merged_contig_61044 zinc finger CONSTANS-LIKE 6-like	GO:0005622	GO:0008270
CATCTTCCTCTTCTTGCTGTTATCTCTTGCATCGTCGTCCGCATCCTCACGTTCATGATCTTCTGTACTACACTTACTATAGATTCCCACTCTCAGTTTATCATCCTGCTCGCCGCACGATGCAGGCGAGTCATCGTAATCTTCAAAATTCAAAGCAAACGGCTCCCTCATCATGTCAATCTCACTCTCCCCTAATTGGCACCCCATAAAATCAACGTTGTCTGTTCCCTCTTGATCATCATCCTCCTCAAGCTTCACTCTACCATTCGATTCCTTTTTTTTACAATCCATAAACCCTAACCTTTCCATCCCAAAACACTCATCATCATCAACGCCTCTCCCCAGCAAACTATCCACGTCAGCCGCGAACTCCGCAAGATCCATGTCGCTCGGAAGCGGAAATCCATCGTGGCAATTAAAATTCGGCAACGACGAAACTGCTTTTGATTCGCTTCCGACATGATCAGAAACAGTACTAAGATTGTTAGCTTCATAATTAGCAAATGCATCTTCGTTAGAATTACCAGAGTTATTGCACAGCTCCGCAACAAACGGATCGAATATCGGAACCCTATAAAGCAGCTGTTGGTCCTCTTTATTTTCTTCATCGTACGAGTTAATATCATCTCCCCCAACTTCCGGAACCTGCGGAAACAGGTTCCGAACGCCTTCCTCGGATTTTCCATGATGTGTCATGGACTTACCGCCCCGCGGTGTCCGTGCCTTCCGCGTGAACCCGCGGTGCCAAGACGGTGCCGCTGAGGTCTCCGAAACAGCGCTCGCTCGATCATCTTTGTTGCTAGGTTTGAGCGACGACGCCGTCTTCAAGAGAACCCTTTTGTGCCGATGGGCCAACTGGTTGGCGGAGTGCACGGCGGAGTCGCAGGCTTGGCATAAGAAACCGTCGTCGGCAGCGCAGTACCAACGAGCTCTCTTTTTTATGCAGCTGTCACACGCCCGGGCAGTTTTTCCGCCGACGGCGTGTGCCACTTTCTTGCTAGAATTCATCAAAGAAAACAAAATTCGACACAAAATTTGAAATCCCAAAAGCTTTTTCTGAGAGAGTACAGTTAAATAGTGCGAATTCGAGAGTAGCAACTGTCTGATAAAATGCACTTTTATACAAGTGAAGAGCGCAAGAAATAATTAGGGCTC
>Dhingra_Pear_16_GATCAG_L001_R1_001_paired_trimmed_paired_merged_contig_88901 zinc finger CONSTANS-LIKE 6-like
GAGGTTGAGCTGAGGGCGGCGGCGGCGGCGGCGGTGGCGGGCCTTGGCCGTCCTTGATGTGATTTTGTTGGGTACTCTGTAACTTTGGCCGTCATCTTCGGACATGAGCTGGGATCGGAGACTTAAAAACTTGGGTTTTCTGGTTTTTGTTCTGGATTTCCGAGCCGCTAAATGTTTGATCAATTCATCTTCTTCTTCTTCCTCCTTATTGATCATATCATCAATCATGGAGCTCCTCTGCACATGATCGTCGTGACCAGGAGCAGGAAGACTCTTCTTGTTGCACATCTCTCTCTCAAGTCTCTTGCTTTCTCTGTTCACTGATAAAAAAAATTGACTAAATTAATGGAGAAAAGGTGAGCAA
>Dhingra_Pear_16_GATCAG_L001_R1_001_paired_trimmed_paired_merged_contig_137737 zinc finger CONSTANS-LIKE 5-like	GO:0010182	GO:0045893
AGCTACCATAACAGACGAAGAGATGTCGGATTCTGGTGACACCACTTCAAAATTAGCCGCAGCATTGCTAATATCACAAAACGGTACCAAGCTTTCTTCACAAGTAGTACTAGCACCCCACATTGTTCCACCTAAAACTGCAGTACTGCAACCATTTTCTCCACTCACCATTGGAGTTGGGTACCCATAGAAATGAGGAGGGAGTGAATAGTCATTGTAGAATTGATGAGGAATGGAAGCCATGGACAAGAGAGCTAGCTGGTGAGGGGCTAATA
>Dhingra_Pear_16_GATCAG_L001_R1_001_paired_trimmed_paired_merged_contig_137758 zinc finger CONSTANS-LIKE 5-like	GO:0050794
AATCATCATCGTCATATTTCATCTGGACTGTACCGCTACTACAATACAGTTCTGATCGCTGATCTTCGCTTGATTAATTGCCCAATTTTCTTGGCCAGCAAGGCTAAACGGCTTGAAATCGGCTGGCATGAGTCCAGTACAACGATCCTCCCCCAACTGATCATTCATATAAGGTAGGTTTAGTTCTCCACCAAAATTCGGAGTCCCTGCAATTCCATGCATCCCCATATTACCATATTCCGAATATGTACCAGGGACAGCAATATCTTCCGAAAATCCTAGTAGCTCCGGTAACGAAGCTACCATAAC
>Dhingra_Pear_16_GATCAG_L001_R1_001_paired_trimmed_paired_merged_contig_14415 zinc finger CONSTANS-LIKE 5-like
ACGAAAGCGGAGAGAGAGAGAGAGAGAGACTTTACTGACTTGCATCAAATTTAAATGAAAGAGACTTACAAAGACCGATGAAAACATTTAAAAGTTAAAAAACGAAAACGATAAATCACGGCTGACCAATCATTATACCACACTCTAAAATAAAATAGATAATCCCCAATTGTCAAAACGTCGGAACGACGCCGAATTGTGGGTCCGGAATATAGATGCCCGGCCCCGAGCAATAGATGCGATCCCCCACCT
>Dhingra_Pear_16_GATCAG_L001_R1_001_paired_trimmed_paired_merged_contig_25897 zinc finger CONSTANS-LIKE 5-like	GO:0005622	GO:0003700	GO:0008270	GO:0006355	GO:0042631
CCGCCGCGGCCCACAACTATCTCGTCCCAAACGGCGACGTTGTATTTAACACTAAAGACATTGAAAACGACGCCGCGTCGAGCTGGCTGATCCCCAACCCGAATTTCAACTCGAAGCTCCATATGGATATCGCTCCGGACATCCTAAAGTCCTCCGATGATCTCATCTTCCCCGAAATGGATTCGCTGCTGGAGTTCGATTACCCTACCTCAATACACAATATTTCGGGTTCAGGTGCGAGTAAGGACAGCGTTGTTCCGGTTCAACCCGACCCGATTCCATCGCCATCGTTCAACATGAACTACAA
>Dhingra_Pear_16_GATCAG_L001_R1_001_paired_trimmed_paired_merged_contig_5185 zinc finger CONSTANS-LIKE 5-like	GO:0005622	GO:0008270	GO:0009628	GO:0050789
AAGTTAGCCTAAACCCAATTTAAACACAAATCCACATAAACCTGAATCCAACCCAAGCCCAAATTAAAGATGTTTGGTTTGAATTGGATTGACCATCTAACGCCGAGTTGCCCCCTGCTTAAGAGTGCAAGACTGCACTAGAAAATATACGTTCAAAAACAGATACATAATAATAGATCTTTTTATTTTTATTATTATTATTATTATTTCTTCGGGTGAAAACGAAAGCAGAGAGTTTCCAAGGCAAGGCCCTATGAAAAGTTAAAAAACCAAAACGAACCAAATAATTAAATAAAGGCCTTTTGGGTGCTTTCACGGGCCAATCAATAAACGACAGTTGAAAATAAAATAGATTATCCCCATTGTCAAAACGTCGGAACGACACCGAATTGTGGGTCTGAGATGAAAGTCGCCGAGCCGGAGCCATAGATGAGATCGAACGTCTCGGTTTGGGTTTTGGTGCGTTTCGCAAACCGACCTTTGATTCTGGGGCGAGTTTCAGCATACGCTTTCCGGGAAGCGTATCGGATGGTCTTCTGGAACTTGCGGTTCTTCCTCTTCTCCCTGTACCTTAGCACCCTCGCCTCCCTGTTCAGTCCGCAGAGCTGAGTCGCTGGTTGACTCGCAGGGGTTGCCGAGACCCGTGCGCCGGGTTTCGAAACATTGTTGCTGGCTTTCTGGCCAAAAGGGTACGATATATCGCCCGGTTCTGAAACGTTGTTGCTGGCTTTTTGCCCGGTTCAGAAACGCTGTTACAGGCGGTTCGGCCGAAAGGATACGATATATCGGATAGGGAGTTTTGGTCCGGAACAACGACGACAAACGCTTTGGCTGAGGGACTGAGTCGGATAGCTGAAGGAATACGAGAACTTGCTACTGCAAAAGTCCATGTCGAAGCAATTTTGATCGGCGGGACCCGATATGTTATGGTTCATCTTCAACGAAGGAGGTGGAATCGGGTTAGTTTGAACTGGAATGACACTATCCGTTCCTGGCCCCGAAATGGTGTGGATTGAGTTGGGGTAATTGAACTCCAGCAGCAAATCCATTTCGAGGAAGAAGAGGTCGTCGGAGGATTTTGTAATGTCCGGAGCAATATCCATTTGGAGCTTCGAGTTGAAATTCAGGTTGGGGATCAGCCAGTTCGACGCGGGGTCGTTATCTACGTCTTTAGTATTGGATAAAACGTCGTCGTTTGGGACGAGGTAGTTGATGGCCGCCCCAATGGATAAGGGGGCAGCAGCTGTTGACTTGGCGGTGACAGACTCGGCGGAGTAGTAAAACGGCTCAACCGGGACCCGCTCGTGGCGCTGGGCGAGGGGGTTGGCAGAATGGATGTCGGCGTCGTAGGCGACGCAGAGTGCGACGGCGTCCGCCTTGCAGGTGACAGCGGCAGGGGCCTGGTCGCAGACCTCGCACATCCAGACGCACTCGTGGCGCGTGGTGAGCTTGTTGGCGTCGCAGGGCAGGCAGAGAAAGGCCAAGTCGACTCTGCAGAACAAGGCCGCCGCCAAGTTCTTGCAGGAGTCGCAGAGCTTCGCAACCAAGCCGACGGCCACCGCGCTCCACCCGCCTTGGAGGCCCATGGATATCTTCAAAACGAGGTCGGAGGAAGCAGCTTTGTTGGCATTGCGTGGAGTTTCTGTTAGTAAAAGCGAGTAGCGTTGTGTTCGTGGAGTTTCTATCAGAGGCCTAATGGCGAGCGGTGATGTTATCTATCCAAGGACAGGGAGGTGTGCACCAG
>Dhingra_Pear_16_GATCAG_L001_R1_001_paired_trimmed_paired_merged_contig_5984 zinc finger CONSTANS-LIKE 5-like	GO:0005634	GO:0003700	GO:0008270	GO:0006355	GO:0009416	GO:0009909	GO:0042631
TTGTAGTTCATGTTGAACGATGGCGGTGGAATCGGGTCGGGTTGAACCGGAACAACGCTGTCATTACTCGCACCTGAACCCGAAATATTGTGTATTGAGGTAGGGTAATCGAACTCCAGCAGCGAATCCATTTCGGGGAAGACGAGATCATCGGAGGACTTTAGGATGTCCGGAGCGATATCCATATGGAGCTTCGAGTTGAAATTCGGGTTGGGGATCAGCCAGCTCGACGCGGCGTCGTTTTCAATGTCTTTAGTGTTAAATACAACGTCGCCGTTTGGGACGAGATAGTTGTGGGCCGCGGCGGCGGATGACGGGCCAGTTGTTGTTGACTTGACGATGATAGACTCGGCGGAGTCGTAAAAAGGCTCGACCGGGACCCGCTCGTGGCGGCGGGCGAGGGGGTTAGCCGAGTGGATGTCGGCGTCGCAGCTGACGCAGAGAGCGGCGGCGTCAGCCTTGCAGGTGACGGCGGCTGGGGCCTGCTCGCAGACCCCGCACATCCAGACTCGCTCGTGGCGTGTGGTGAGCTTGTTGGCGGGGTGGATCCTGGAGTCGCAGGCCAGGCAGAGAAAGGCCAAGTGGGCTCGGCAGAACAAGGCCGCCGCCGAGGTCTTGCAGGAGTCGCAGGGCTTGTCGACTAAGCCGACAGCTGCGGCAGTCCACCGGTCTTGGAGGCCCATGTATATCCTCAAAACGACGTCGGAGGGAGTAACTTTGTTAGCGAATGCGTGTAGCTTCTGTTAGAGAGAAGCGAGTAGAATTGTAGGTGTGTTCTCAGAGGCATATTGGCGAGTGCTGATGTTATCTATCCAGTGAGAGGGAAAATCTGGTGTTGACCAGTGAGAGGGCTACACGTGGGTGAATTTCAACCACGCAAAAATATCATAGGAGAAAGTTTGGTAATTGACCCCTGGTGTTATTGCAGGATAT
>Dhingra_Pear_16_GATCAG_L001_R1_001_paired_trimmed_paired_merged_contig_9444 zinc finger CONSTANS-LIKE 5-like
ACGAAAGCGGAGAGAGAGAGAGAGACAGAGAGAGAGACTTTACTGACTTGCATCAAATTTAAATGAAAGAGACTTACAAAGACCGATGAAAACATTCAAAAGTTAAAAAACGAAAACGATAAATCACGGCTGACCAATCATTACACCACACTCTAAAATAAAATAGATAATCCCCAATTGTCAAAACGTCGGAACGACGCCGAATTGTGGGTCCGGAATATAAATGCCCGGCCCGGAGCAATAGATGCGATCCCCCACCT
>Dhingra_Pear_16_GATCAG_L001_R1_001_paired_trimmed_paired_merged_contig_9445 zinc finger CONSTANS-LIKE 5	GO:0005634	GO:0009416	GO:0009909
GAGCAATAGATGCGATCCCCCACCTCGGTCTCGGTTTCGGTTTTGTTGCGTTTCGCGAACCGGCCCTTGATCCTCGGACGAGTTTCGGCATACGCTTTCCGCGAAGCATATCGGATTGTTTTCTGGAACTTGCGGTTCTTCCTCTTCTGTCTGTATCTCAATACCCTAGCCTCCCTGTCCAGTCCGCAGAGCTGAGTCGCTGGTTGACTCGCAGGAGTTGCCGAGACCGGTACGCCGGCTTCCGAAACCTTGTTGCTGGCTTTTGGGCCGAAAGAGTAGGATATATCTCCCGGTTCCGAACCGTTGCTGCTGGTGTTTCGGCCGAAGCGATACGGTATATCGGAGAGGGAGTTTCCATCGGGAACAACTCCGGCATCTAAGGAAGAGGACGAAACGCTTTGACTGAGGGACTGAGTCGGATAGCTGAAG
>Dhingra_Pear_16_GATCAG_L001_R1_001_paired_trimmed_paired_merged_contig_49994 zinc finger CONSTANS-LIKE 4	GO:0005622	GO:0003700	GO:0008270	GO:0006355	GO:0009637	GO:0009644	GO:0009744	GO:0010099	GO:0010155	GO:0010161	GO:0010218	GO:0032880
CAAAACCAATAGCAATCCAGATTTTGATACGGCCCAATACCAAATTAAAATTTCACAAATGCAGAAGAAAAACTTGTACAAAATCGACGGCCAAGATTCCATGGATCGTACAGTACACCGGATCTCGACCGATATTTACACCCACAGCCGATTTCCCGGGAACAAAAACGAAATTACAAAGCTTGATTACCGGTTAATTACATTATTAACCTAAAACGACGGAACGACGCCGTAGCGGCACATCCGCTCGGCTTCGATCTCCACCTCCGTGCGCTTCGCGAACCTGCCTTTGATTCGCGGCCGAGTTTCCGCGTACGCTTTTCTCGAAGCGTACCGTATCGTCTTCTCGAACTTTCGGTTCTTCCGCTTCTCTCTGTACCTCAGCACCCTCGCC
>Dhingra_Pear_16_GATCAG_L001_R1_001_paired_trimmed_paired_merged_contig_65199 zinc finger CONSTANS-LIKE 3	GO:0005634	GO:0004526	GO:0009416	GO:0009909	GO:0090502
CACCCTTGATTAATTAAAGTCTTAAAGTTCAACATTGTCATTAATTCTAACAATACAATCACCTATATTTACATGAACTAGTACTTCAAGCTAAATAGCGCTTGAAGAGCTGCATTCTACATAATAACAATAATTAAAGTTCAAATCAAGCAGCCCAAATTTTGCCTAGCTACTTGCTAAATATATATCATCAGGATATAGAGGTGATCTTATGCTGCTAGCTAGATTACGGAATTAGATTCGATTGAAGAAAATGCATCGAGAAGGTTGATCCAGCTATCATCTTCCTCCTCATCTTCTTCCCCACTCATTTTGCTCCATTGAACATTAGGACTCTTCTCAATTTCATCATTCCTTGCAAACCGGCCTCTGATGCGCGGCCGGCTGTCTGCCAATGTCTTCCTACAAGCATACTTAATGGTCTTGTTGAAGTTTCTTTGGTTGCGCTTGCTTCTATACCTCTCAATTCTCTCCTTCTTCTCCTCGGGACTATACCGACAGGCTTTGCTCATCCCTTCTATAATCATACTGCTCTCACTCGACAGCGAACTACTTTCTGATGATGATCTATTATAACCACCATACTGCAATTGCTGCACTACTTGCACCCCATTACTGTTCTTGCTATTAATTGTCTGCATGCATCCACAATATTGTAGCACAAATACACAAAATTATATTAATTCAAGTAAAACCCTAGCTACAACCCGACAACGTCGACGAGTGACACATGAGAGCAAAAATACAAAATATTCTCTTGTCACATTGTGTTAGCCCTAAACCCTCACGTTATTTGGGCAAGCCCCACCACCAACGCCCCAACGAACAAAGAGTAAATCACCTCGAATTATTGATCAAGTTAACTCTTATCTAAATGCACAGTTGCAGTAAGTAACATATAGAAGTAAATTTGGACAACTGAGCAATGATCATGTAAGTTTTTGGTATGGAACTGAGGAAATTATGTTAACTTTTGTCTATCAATGTAATAATAGTCTAGGAACATAAGTATTTTACGGTGTGGTATGAAACTATACGAACTCAATTGTCTCCATATTAAATCGAACCTGCAAATCCAAGTCCCCAGTGCTA
>Dhingra_Pear_16_GATCAG_L001_R1_001_paired_trimmed_paired_merged_contig_69743 zinc finger CONSTANS-LIKE 3
CTGACTCCAGCAAGTCGGAGACCAACTTGTGGGTCCCGCAAGTGCTGACGCTTCGCTGAATCATGTTCGGGTCCGGTTCTCCGTGGCACTCGTGAGCCCCGTTGCTGATCGGCGAGGCTCCGTAGCTGCTGGAGCCGCTGCTACAGCTGTTGCTGAACTCGGCGGAGACAAGGTGGTCGTGATGATACGGCACCGGAAGAGCCGCATGCGAGCCGTGATGATACTGAAAATCGGGGGCGCGTGGGAATGCGGTGCTATTGTGTCCGTACATTGGCGCGTGAGGTGTGTAGTAGGGTTTTG
>Dhingra_Pear_16_GATCAG_L001_R1_001_paired_trimmed_paired_merged_contig_69744 zinc finger CONSTANS-LIKE 3
CAAAACCCTACTACACACCTCACGCACCAATGTACGGACACAACAGCACCGCATTCCCACGCGCCCCCGATTTTCAGTATCATCACGGCTCGCATGCGGCTCTTCCGTTGCCGTATCATCACGACCACCTTGTCTCCGCCGAGTTCAGCAACAGCTGTAGCAGCGGCTCCAGCAGCTACGGAGCCTCGCCGATCAGCAACGGGGCTCACGAGTGCTACGGAGAACCGGACCCGAACATGATTCAGCCAAGCGTCAGCACTTGCGGGACCCACAAATTGGTCTCCGACTTGCTGGAGTCAG
>Dhingra_Pear_16_GATCAG_L001_R1_001_paired_trimmed_paired_merged_contig_89720 zinc finger CONSTANS-LIKE 3
CTCTCCAATATTCACTGCACTCATTAGAATATAAACTCCCAAAACCTTCCTAAAACCCTACTTACCCCACGCGCCAATGTACGGTCACAACAGCACCGCATTCCCATGCGCCCCCGATTTTCAGTATCATCAGGGCTCGCATGAGGCTCTTCCATTGCAGTACCATCACGACCACCTTGTCTCCTCCGAGTTCAGCAGCAGCTGTAGCAGCGGCTCCAGCAGCCACGGAGCCTCGCCGATCAGCCACAGGGCTCACGAGTGCTACGGAAACCCGGCCCCAAACCTGATTCAGCGCAGCGTCAGCAGCCATTCACTGCAGAAGACTCGCGGGACCCACAAGCTGGTCTCCGACTTGCTGGAGTCAGAGACCGTCCCGGTCCGCCGGGTGTATAGCACTGGGGACTTGGACTTGCAGACGATCAATAGCATGCATAGTAACGGGGTACAAGTGGTACAGCAATTGCAATATGGTGGTTATAACAGATCATCAGAAAGTAGTCCGCTGTCGAGTGAGAGCAGTATGATCATAGAAGGGATGAGCAAAGCTTGCCCGTACAGTCCCGAGGAGAAGAAAGAGAGAATTGAGAGGTACAGAAGCAAGCGCAACCAAAGAAACTTCAACAAGACCATTAAGGCAATACCACTCTACTTCAATTAATTAACTATTTAATTATTTGCTTTGATTTGAACATTGCTCTGCACCTCATAATATATAGATACTTTATACAGATTAAATACACAGTTGTCGTTTCTTTTTTAACTGAAAATGTCTGATACATTTATTAA
>Dhingra_Pear_16_GATCAG_L001_R1_001_paired_trimmed_paired_merged_contig_49700 zinc finger CONSTANS-LIKE 2-like	GO:0005622	GO:0008270
TGCACTCTCCACAAACTACAAGCTCTATATTGGTGGGTCGCCACATGAGCACAGAATCTATGTTCCGGTTTCAATGAAAATTTTTTAGCTTTTGAAAAACGCATCCATAAATCCCACAACACGTGGCGCTCACCGGTGGCGATGAGGGATTGTAGTCGTAGGGCGAGCATGTACAGGAATAGAAGGCCTAGGAACGCCCATACCATTAACAGCCACCAGAACGCCGCCACGCGGAGAGGAATCAAATCGTCAATCGTCACGTGCTGGTCACGTGGGGGAAAATGCGTGGACCTCAGCGCGGGATATAAAAGCTGAATTGCAGCCGCGGATATCCATCGTGGAGAAGAAGCTAAAACAACTTCGAAGCAACTGGTGAAGGTATTTTTCCAATTTGCTTCACTCTTCTTGGATTGACAAAACAGTCTCCGATCCTACTTCCTTTACCGTATAAAGTCACGTAATTAAATCTGAAGTATAAGGGTATTTCCGCCACGCGGTACAAGGCTGCGAGCGCGCGATTCGTACATAAATCTTGGTGTGCTGAGACGGAGGAAGCAGAAAATACGAGAGGCGGAGAAAAATGAGAGAGTGCGAACTTTGCGGAGTTCGGGCGCGGGTTCACTGCGAGGCGGACCAGGCGAGGCTGTGCTGGGACTGCGACGGGAAGGTTCACGGAGCTAACTTTCTGGTGGCGAAGCATCCAAGGAGCCTCCTCTGCCACGGATGCCAGTCGCTGACGCCGTGGACGGGGTCGGGTTCCAAGCTCACGCCGACGGTCTCTGTCTGCGAGACATGCGTGGAACGCCGTGGGAGTAAGTTCGAGCGGCGGGCGGAGGTTCAAGAAAGCGAAGCGGAGAATGACGGCGATGATGATGACGAGGAGGAGGATGATGACGATGATGATTGTGACGAGAGTGATGAAGATGAGAATCAGGTGGTTCCGTGGTCGTGTTGTTCGTATTCGGCCGCGGAGCCTCCGCTGGTGGCTAGTTGTTCGAGCAGTAAAGAAGAGGAAGAGGAAGAGGAATATTCGGTGTCGAAGCGAATGCGTGGGACTTCACCTTTGAAGAATGACATATATTCATAATTTTAAAGTTAATTCTTAGATAAAATGATGAAAATTTGTAAATCAAAAGATGTGATTGTAGATA
>Dhingra_Pear_16_GATCAG_L001_R1_001_paired_trimmed_paired_merged_contig_30684 zinc finger CONSTANS-LIKE 2	GO:0005634	GO:0008270	GO:0009416	GO:0009909
CCAAAACAAAAGAAAAGAAGGCTCCTTGTGCTTCAAGAAAACAAGCAACTACTGCAGAATTGCAAATTCATGGATAATTACTTCTAAACATTGAAGTTGAAATTTCTGAGAATGTTAAATTTTTAGTTAAAAAGATGTAAATGCATTTACAACACAGAATTTGCAAGGAGATGAGAACAATATACAGAATTACCAATCACACTTCACACATCTCAATAATTTAGACCAACTAAACTGGAAAAAGATGCACTAAATATCAGTAGCAGACTTAATTGATATGACTGAAAACCAGCACAAGGTGTTATTTGAAGAGATAGGGTCATCTTTCATCTTTTGAATGTCGTAACTAGAATGATGGAACAATGCCATATCCATTTTCCGCCATCAGCGTTGTGGAGAACATTTGGTCGACTTCAACTTCCATTTCAGTTCGCTTTGCAAATCGGCCCTTGATTCGGGGTCTGGTCTCGGCGTAGGCCTTCCTTGAGGCATACCGGATTGTTTTCTCAAACTTCCTCGTCTTTTTCTTCTCTCTGTACCTGAGAACCCTGGCCTCCCTGTCCATTGGACTTAGTTGGGTTGGCATTTGAATGGAAGATCCACTGAAAAGGTCAATAGTTCCTTTGGGAGTTCTCGGGTGCGAAATTGAGATATCGATCATCGTTGAATTCGGTACAACTCCAACATCCATGGATGAAACAGAAACACTGTGACTTAGAGAACCATAGTAAAACTGTATGCATATTTAATTGCTAGTTCAAGTGGCTTTGAAAATGAAAATATGTAGAAATATAAGGTACAGTAAAACCTCGTTATAGCGATTTTTTTTTGGATAATCCACAATGACATCATGTGCGATGAGCTAACTGAGTTACTCAAAGCAAAATGAGAGCATAAATCCTGTTAAGTAACAATTATCTATGGATAAACTTGAAAAGCCAAATTTTCTAAGCAAATCATGACAATTTGGTACAGCACATTTGGACCAGATTCTATTTTCTCTGACTTGGAGTTAAAAAGGGGAAGGCAAAAGAAAGGGAACGAAAACATTCGTGGTGTTCGATTCCACCCTTTGAGATTCCACCCTTTGAACAACAAAAGCAAAGAAAAAGAGCTTACAAAAGTCCTAAAAAATTGTAATTTTTCTTCATTAGTAAGTATCATTGACTGATACGAAAAATAAATGGTTGAAGTTGAAAATAGAAGATGTAATAGTTGTGAAAATCAAATCTAACAACTAAAACACCCTTAGCACTGAAGGCAACTGATTTCCGTAGGTTTATATTCCCGAGTGGAAAGTGGAAGAACAAAAACACTGCCAAACATGCACATCAGATAAGAACAAAGCACAGCAACCAAACACAGACATAAGAATAAAAGACTGCCAAGTTTCCGTAGGTTTATATTCCCGAGTGGAAAGTGGAAGAACAAAAACACTGCCAAACATGCACATCAGATAAGAACAAAGCA
>Dhingra_Pear_16_GATCAG_L001_R1_001_paired_trimmed_paired_merged_contig_31841 zinc finger CONSTANS-LIKE 15-like isoform X1	GO:0005622	GO:0008270
GCCAAACACCGACCCTGATGAAGGCTGTCCAATAGGGATGTTGTTGCTTTCGGATGTTGCTGGACCCAGACTGCCTGCTGGGTTATTAGAGGTGATCTGCATTTTTGAATTAAAAAGATCACAATATTCAACTGCAGCCCTCACAGTTCAAGAACCAAGTTTACATACGAGAAGTTATGCATAAAACTTGTCACAGATGCTTTGATATCCATGTCTCAAATATGTGAGTTCCAATCATCAAAAAACCACTTGCAAAGCACTCAAACAGCGTTTTGTTTACAATCTTGACCGTTTTGTTAAGACTCAAACATCTTGTTACATTAAACATCAAATGTTTTGTGCCACAGTAATAGAACGTTGGTTTCGTACTTGATACATTAATATTTTAAATTTCTAGTTACGATGCATGAAAAGTAAGAGGAATTACCACATATGGAATTTATACATCTCTAAAACGGAAAGTGAGGTTCAAAAAATCGCATACAGGGGGTTCTAGAGGATGTTGATTTTGTAACATTTTCCAATCACAACCACTACTGTCGAGATTGATTGACATACAAGATACGTGAACATGACAACAGGTTTCACACAAGGACAAAATGGTACTGATGTATACACAATGCCTCAGAGAACTTAAACAAGAACTGATTTAACAAAAAATGAATACAAAAAGGACTTACATTGAATTTTGTATCATCTTGTCTAACAGGGCAGTTCATCTG
>Dhingra_Pear_16_GATCAG_L001_R1_001_paired_trimmed_paired_merged_contig_25134 zinc finger CONSTANS-LIKE 14-like	GO:0005622	GO:0008270
CCTATTGTCTTTGATCTGGGAGAGCAGCGGAGCTGTTTATATGCAGGCATACACGTCGCAGACAAATAGACAGAACAAACAAATAGTATTTGATCTCATGGAGTTAACGAGTGCATAATTATACATTTGCCTTGCGACGAAAGTAACAAATATTTACAAACAAAGAGCTAGGAGAAGCCTAAGTCGACATGGATCTAACCATCGGGAGCCTCGGTAGTAGCCTTCACAAATCGACCCTTGACTCGCTTCCTAGTATCAGCTCTTGCCTTCCTTGACTCGTACCTTATGTGCTTCTCATATCTTCGGTTTTTCTTCTTCTCTTTGTAACGAAGCATGGCGTTGCCTCTGTTTTGTGCAAGCAACTCCATGTCCGCCTTTGTTCCTACTGTTCTCAGACTGTCACCCTTCATAACAAATGATTGTTCCATAAAATTGATGTCGGTAGAGGAACCAGAACATTTGTCTTCGCCAAATACCGACCCTGATGATGGCTGTCCAATAGGGACGTTGCTGCTTGCGGATGTTGCTGGACCCTGATGATGGCCGTCAAAATTCAAATTGAATTTTATGTCCTCATGTCCAATAGGGCAGTTCACCTGGTACATATCTCTGAACATTTTTGTATCAGTCAATGATGTTTCTTTCACAAGTTCGCTAAAATTCTTAATCATAAATCCTGAATCGTTTGAACCATATGTGACTTCCAATGGACCTGACTCTTCATGATCCCTCAACTGTCCTAAATTAAAATCCCATATCTGAGTGTTGTGTCCATGGGGATTGCTATCCCACAACATGTCACCGTCACGGTTCTCTTCCGGCATCATGAGCAGAGTCGTAAAGGGTGTTTGCTGCTGCAACACTGGCTGCGGAGCAGCAGCTGGAGCTACAACCCCGTCAACACCTCCATTCTCATTCCTCACATCAATTGAAGCATGCCCTTCCATATTCTCACTCCCATTCTCCTCCTGCCAACCATTCCTTGCTGGCGTACCTGGCACCAAATTCTCAGCACCACCGCTTCCACTGCCACCTCCACCTCCACCATCCAAGTCTCTCTTAAACAACTCCAGCAGCTGCTTCTGTATCCCGTGCTTTTGTTTCCCGCCTATGCCCCCACTATTCTGTCTCTTCATTTCACCAGTCGGGTAAACGACGCAGTTCTGGTTGCGATTGGGCACCATCAAGTCCTGCAGTCCAAACCCGTTCCAAGACGAATCCATGGAGGGCAAACCCATATCCCAGTTCTGGGACTGCAGGTCGGGTCGAGCCGGCAGAGTCTTGTCCTGGAGATCCAGACCCAAAAGAGAGGCGAGCTCGAGCGCCGAGGGGCAGCCGGAGAATCCCTCGAGAGGGGTGCGATCGTGCGCCGCGGAGACAGAGCAGCTACCGTGGGCGTCCCAATCGCACTCCTGGCAGAGAACGAGGTTGTCGGTGGAGCAGCGGACTGAGACGGCCTCCGAGGCGCAATTATCACAGATCAGAGAGCGCTCGTGCTTCCGGGAGAGCAAGTTAGCGGAGTGGACGAGTTGGTCGCAGAACAAGCAGAGCTTGGCGGAGTCTGCCCGGCAGTAGAGAACCGCCGGCTGGTCGCTGCAGAAATCGCAGGACACCCCTTCTACACCTCCAGATTTGGGGCTCACCATTTCTATATCCCTAATTTCCCACCTACCGGTATCAAACTACTCCAAAATTTGCAGAAAAATTCAGAGTTTCAAACTTTGAGAGAGATTTTCTCAAAATTCAGGGAGCAGAATGAATTATGAGAGCAAAAAATGACTAAAGGGAGTGTCTGTTTTTCCATTTAGGCTTCGGATCGCGATGCCGATATTTTTTTTACTATTTTATTTGTTGTTTAAACGGAAATGGATGGAAATAGGAAGTGG
>Dhingra_Pear_16_GATCAG_L001_R1_001_paired_trimmed_paired_merged_contig_55965 zinc finger CONSTANS-LIKE 14-like	GO:0005622	GO:0008270
CGTTTGAACCATATGTGACTTCCAATGGACCTGACTCTTCATGATCCCTCAACCGTCCTAAATTAAAATCCCATATCTGCGAGCCAGTAGCAAGCTAGCATATAAAACCCATAACACTGGAAAAGAATTCAGCGCTATCAAAGCTTAAAGATAACTTGCAGAGGAAGTAAACAAAAACAAACTGGGAACCAGAGTGGCACAAGCTCACAACTGAAATCCTATCAACGAAAGGAAATACTTTCTTTGCTCTTTGCTCTCATATTCCCACTATACGAAGTTCTCGAGTTAGAAGTAGATAGATGCAGGAATTATAAGGAACACTGTGTGGTCTATACTAGTGGAACTTGTAAGAATGAGAGTTGTTCAATATAAAAGGAAGAAAGTGATAAGCTGGAAGAGAAACACGTAACACATATTAATACGCAGGGGTGAAATCTCGGTTAAACATTGTTCCCATTGTCATGAAATAAACAATGTTGATTCGTTATCGATGTGTTTTAACCAAGTTCAATTCGGTAATGAAGTAAAATAGACAACAAACCAAAAGCAAATTCAGGACAGCACCTGAGTGTTCTGACCATGGGGGTTG
>Dhingra_Pear_16_GATCAG_L001_R1_001_paired_trimmed_paired_merged_contig_19584 zinc finger CONSTANS-LIKE 13-like [Vigna radiata radiata]	GO:0005622	GO:0003700	GO:0008270	GO:0006355	GO:0009611	GO:0009805	GO:0009963
CGCAGAGCAGCGAGCGAGTGTGCTTTGTGAAAAGCTGATTGGCCGAGTGGACCTCGCGGTCGCAGGAGAAGCAGAGCTTAGCTGAGTCGGCTCTGCAGTACAGCAGCGCCATTGAAGTCCCACAGTAATCACAGACGCGCTTCCGGGTCGCTTCAGGTTCTTCATTTCTCGTACCACCATTCATTTCTCCCTCTGTAAATTATTCTGGCTTCTCGGTTTTCAGATTTCTGTATAAATCTCTGTTTTTTGTGTTCTTCCCTTTTATCTGAATTTTCTTCTTCTCTTTTTCTCGAAATTTTGAGACGTTGTCGTTTCTTGGTGAAGAAGGAATATTAAATAGGGTTGTTGATTTGTGGCTGCTTTTCTGAGAGATTAACCAATAGGAAAGTGAAATTTCAACTTTGCTTAGCACTTAGCAGTTGCAGTAATTATATGACTGGTTTTTTCTCAGAATAAAAGTTGGATTTGAAAGTTGCCAGTTGGAGATATTTTTTTAGTGTGCCGGAGGACATGAAGTATCATAATACAATTCTATTAA
>Dhingra_Pear_16_GATCAG_L001_R1_001_paired_trimmed_paired_merged_contig_13401 zinc finger CONSTANS-LIKE 13	GO:0005622	GO:0003700	GO:0008270	GO:0006355	GO:0009611	GO:0009805	GO:0009963
ATTAGGCACACTGTCCTGACCTACTAGCATAACCTACGTCTTTGAAGTTACATAACTTGAACATGAGATGCTTTGTACATTTCTAATATCCCATTCGATCACTGCAAAAGGAGCCTAATACAAGTAAGTACAAGATGTTATATTTTTCAGAAACTAGCAAACAAAGGATCCAAACTACAACATCAAAACCTAAACACAAGATTAATAATAAACAATCCTTAATCACTATAATAGCATCTTAATTTTCTCAGGGACTGCATAGCAGTTGTTTTGCCGACTCTTGCAAAATGTTCTAACTTCTAATCCGAACCAATCTCAGTACAAACTCTTTTTATATATTCCTCATCTGATTTGAATGTCAAAGCTGTTTGAAGACGAAGGCAATGCGTGAATATGAGGAAAGAGAAGTCTTAGTCTAAATGTCACATTTTCTTGCCATTCTATCAGCTGTCCATCTTCGCGAAACGTCCTTTAATTCTCGTCCTACTTTCTGCTCGAACCTTCCGCGATTCGTATCTGATGTGCTTCTCATACC
>Dhingra_Pear_16_GATCAG_L001_R1_001_paired_trimmed_paired_merged_contig_13402 zinc finger CONSTANS-LIKE 13	GO:0005622	GO:0003700	GO:0008270	GO:0006355	GO:0009611	GO:0009805	GO:0009963
GCGACCCGGAAGCGCGTCTGTGATTACTGTGGGACTTCAATGGCGCTGCTGTACTGCAGAGCGGACTCCGCCAAGCTCTGCTTCTCCTGCGACCGCGAGGTCCACTCGGCCAATCAGCTTTTCACGAAGCACACTCGCTCGCTGCTCTGCGACGCATGTGATAAATCCCCTGCCTCCATTTTTTGCACGACGGAGGGCTCTGTTCTGTGCCAGAACTGTGACTGGGAAAGCCACAACATTTCGTCGTCCACGGCGGCGACGGCCGTGCACGATAGGAGGCCGCTGGAGGGGTTTTCTGGGTGTCCTTGTTTGAGTGAGTTGCTTGCGGTTGTTGGGTTTGAGAATATGGATAAAAAAACTCTGCTTTTGAGTGATGAGGGCGGCGGCGGCCGAGGCGGCGGAGGTGGTGGTGGGTTTTTGGGATGTGGGGTTGATGGCTTTTCGGATTTGGAAGATGGGTTTTCAGACTTTCTGGTTTGGGATACTCCCTCTGTTGTTAGTCTTGATGATTTGATCGTTAGCAATCCGGCTTACAAATTTCAGGCCATGGGAGTTCCTCCTCTGCCCAAGAATCGCAATGCTGCTTGTGGCCAACACAAGGAAGAGATAATTCATCAGCTTCGTGTGCTTGTCAAGTCGGAACCCAACCTGTTTAGCGAAGATGTGGATGTTAAATCCCGCAAGGGATTCCAATCCCTCGCGTCCGAACCAAATACGCAACCAGCAAGTTTCTTCACAGGTTTTGGACATGATGCAGAGCCAACTGCATTTCCTGCGCAGGAGGCACATGAATCGCAGTATAATGGTTTCAAGGCTGAAAATCATGATTCGTGCCTGAAAACATCAATGAGGAGCTACATTCAGGATTGCTTTGTAGTTCCTGACAAACATTCGTACAACGATGGCACTGGAAGTCGTGCTAATGAGGGTCATGGAGGGCAAAAGAACTCTGAAGCCTCTTCAGGTTTTCCGAAAGTTGTTCCACATGAGATAAGTTGTCAAAACAGAGAGACCGCTCTCTCGCGGTACAAGGAGAAGAAGAAAACAAGGAGGTATGAGAAACAAATCAGATACGAATCACGGAAGGTTCGAGCAGAAAGTAGGACGAGAATTAAAGGACGTTTCGCGAAGATGGATTGCTGATAGAATGGCAAGAAAATATGACACTAGACCAGACTTTTGTTGCCTCCCATTCACACATCACCTTCTTCTTCAACAGCTTTGACAATCAGATGAAAAGAGTTTTTACTGAGATCAATCCGGACAAGAAGTTAGAACATTTTGCTAGGGTCATCAAAACACTGGTATGCAGTTCCTGAGAAAATTAAGATGCTATTAAAGTTAGATTACGGATATTTATTGTTAATCTTGTATGTAGCTTTTGAAGCTGTAGTTCGGACCCTTTGCTTGCTTATTTCTGAAAGATGAACCATCTTGTACTTGTATTAGGCTTCTCCCTTTGTAGTGATCAAAAGGGATAATAGAAATGTACAAAGCATCTTATGTAACTTCGAAGACATAGGTTATTCTAGTTGGTCATGACAGTGCGCCGAGCCTTACGCATTTGTTCTGTAAATTATCGATACGTCGGTTTCAAAAAACGGAAGAATAAATTCCAGAATTACATAAATCCAAAGTTGAAGTGTCATCATTGACCAAACACAACTTGCAAACCTAAGCAAAGATAAGAGAGGCACAATAAGACGCGGTGGTGGGTGTCTGGTTCTGAAATGTCCCACG
>Dhingra_Pear_16_GATCAG_L001_R1_001_paired_trimmed_paired_merged_contig_22664 zinc finger CONSTANS-LIKE 13	GO:0005622	GO:0003700	GO:0008270	GO:0006355	GO:0009611	GO:0009805	GO:0009963
GTATCTGATGTGCTTCTCATACCTCCTTGTTTTCTTCTTCTCCTTGTACCGCGAGAGAGCGGTCTCTCTGTTTTGACAATGTGGAACAACTTTTGGAAAAGCTGAAGAGGCTCCAGAGTTCATTTCCCCTCCAGGACCCTCATTAGAACGACTTCCACTGCCATCGTTGTATGAATGTTTGTCAGGAACTACACAGCAGTCCTGAAGGTAGCTCCTTAGCATGGTTTTCGGGCACGAATCTTGATTTTCCGTCTTGCCGCAATCATTATACTGCGATTCACGGGCCTCATAAGCAGGAAACGCAGTTGGCTCTGCATCATGTTCAAAACCTGTGAAGAAACGTCCTGGTTGCGGATTTTGTTCGGACGCGAGGGATTGGAATCCCTTAACTTCCACATCTTCACCAAACAAGTTGGGTTCCGACTTGACAAGCACACGAAGCTGATGAAGTATCTCTTCCTTGTGCTGACCGCAAGCAGCATTGCGATTCTTAGGCAGAGGAGGAACTCCCATGGCCTGAAATTTGTAAGCCGGATTGTTAACAATCAAATCATCAAGACTAACAACAGAGGGAGTATCCCAAACTGGAAAGTCCGAAAACCCTTCTTCCAAATCCGAAAACCCATCGATCCCACCAACCCCACATCCCCAAAACCCACTACCTCCGCCGCCGCCGCCACCACCCTCATCACTCAAAAGCAGAGCCTTTTTATCCATATTCTCAAACCCAACAAC
>Dhingra_Pear_16_GATCAG_L001_R1_001_paired_trimmed_paired_merged_contig_125819 zinc finger CONSTANS-LIKE 11 [Morus notabilis]	GO:0005622	GO:0008270
CCTCTGGATTTTGAGCTCCCCATCGCCGTTGATCTCTTACTCTGTAAACGGTTCTCCCCGCCCAGTCTCCGTCGCTTCAAAATTCTTAACGAACCGAACGCCTCCGTCTCATCACATCCCAAGCCAGAACCCTCATCCGCTTTCTCTCGCAATCGCTTCGACACCGAAAATTCCTCCTCCTCCTCTTCTTCACTGCTCGAACAACTTGCCGTCCGCGGAGGATCCGCCTCAGAATACGAACAACACGACAACGGAACCACCTGGTTCTCATCCTCATCACTCTCGTCACAATCAGCACCGTCATCCTCCTCCTCCTCACCATCAACGCCCTCACTCTCTGCTTCGCTTTCTTGAACCTCCGCGCGTCCCTCGAAATTGCTTCCGGGGAGTTCAACGCAAATCTGGCAGACCGAGACGGTGGGTGTGAGCTTGGGACCCGACCCTGTCCACGGCGTCGGCGACTGGCATCCGCGGCAAAGGAGGCTCCTCGGGTGCTTCGCCACTAGAAAGTTAGCTCCGCGAACCTTCCCGTCGCAGTCCCAACACAACCTCGCCTGGTCCGGCTCGCAGTGAACCCGCGCCCGGACTCCGCAAAGCTGGCAGTCTC
>Dhingra_Pear_16_GATCAG_L001_R1_001_paired_trimmed_paired_merged_contig_91876 zinc finger CONSTANS-LIKE 11
GAGGAAGGTCGTGCTTCGGTTCAGGATTCATGCATTGACTTGCTACACGGGTTGCCCTAGTTTGTCTCAGTTTTCGAGAATTTGGTCTTCAGTTCTTGAAGGATCTTCTTCTTCAGGTGGTAATTTTGAAAGTAGTAACTGGGATCAGCCACTTGGATCAGCTGTAGTGGCAATAAATCAGGATCAGACTTGCATTAGTAATAAATCAGGATCATATTTTCTCATGAAAGTATCTTTCTTTTATTCTATGTCATTAATAGATAATGACTAATTACAGGAATTGGTCAAAATTGTTGTTTTTCAAACCACAATTTCTGACGTAGTCAAATTTTCAATACGTCGTAATTAACTTGTCTCTATGTCATTAATATATGATCACTATGTTATCAATATTAATATGTGGTCGATAGTTAATTTTGATTGATTCAACAATTGTGATTGATAGCAAATAGTCAGTCAATTTTACACCAATTAATGATATATTAGAAATGGAATGAAATGATTCTGCTGGCACAGGATATATAGTAATTTTCCTTGTCTCTGTGACAATCAAATTGCTGCTATTAGCAATCCATTTCTACACATTACTTGGTAAAAACGTGTAACTATTAGGAGCTGCTAGTTACCATATTAACAAATTTTTTATGATTGACTGCAAGAAATAATTATTTCTATGCTTTGAAGTTCAAGGAATGATTCTATGAGCTAAGAGTTTGATAAAAATGCCTGAACCAGAATTCTTTTCCTTTCGTTGTATATCCGGTTGCATTCTGACTCGACCGGAATTATTCACAATGACTATTGTTTTCCATAGGCATCACCATCAGGATCCTCTTG
>Dhingra_Pear_16_GATCAG_L001_R1_001_paired_trimmed_paired_merged_contig_122854 zinc finger CONSTANS-LIKE 1-like
TTCTTCAGTTTTAACCTCCTGAGCATCAAAAAGAGATAAATTCAGCCACCCAATTGGCAAATTTGGACAATTTTGTTCCGTTTGGTGCAACTGGGTTTGCTGGTAAAGGCTTAGAGTTTCGAGCTGGTAACTTGGGGTAGAAGAAGAGAGGAGAGATGGAGAGTTATGGTCAGTTGCGTTTTGATGGCTTTGCTGGTCGGAGATTGCTTGGAGTTGGAGGAGGTCAATGTCCGAGAAGGGAGAGAATGGCTCGGAGAAGAACTGCAGGTCCGCCATTTCTAAGGTGGTGAAGTGGTGGTAGAAGGAGTCGTTGACGACGTAGAGATCGGAGGAGGACATTATTGGAGACCCCAAAAGAAAATGAAAAATGTTGAAAACTGACCGGGAAAGTTAGAAGTAGGAAGAAGCAAAAGCAGTT
>Dhingra_Pear_16_GATCAG_L001_R1_001_paired_trimmed_paired_merged_contig_49607 zinc finger CCHC-type and RNA-binding motif-containing 1	GO:0005634	GO:0000166	GO:0003676	GO:0008270	GO:0000398	GO:0032502	GO:0051302
CGACCCTCTACGTCTCCAACCTCGACTACTCCCTCACCAATTCGGACCTCCACACCCTCTTCTCCCACTTCGGCAAGATCGCCCGAGTCACCGTCCTCAAAAATCGCGAGACCCGCCAGAGCCGCGGCGTCGCCTTCGTCCAATTCGTGTCCCGCACCGATGCTTCCGCGGCGGCGAGTGAGATGCACGGGAAGATACTTAACGGGAGAAAGCTATCCGCCTCCATCGCGGCTGACAACGGCCGGGCCACCGAGTTCATTCGGAAAAGGGAGTACAAGGACAAGAGCC
>Dhingra_Pear_16_GATCAG_L001_R1_001_paired_trimmed_paired_merged_contig_52312 zinc finger CCHC-type and RNA-binding motif-containing 1
TCGAGGTTGGAGACGTAGAGGGTCGATTTCGATGGTGCTAGGTTTCCTGAGCCGGACGCACTTAGCGGTTTTTCGGTTAGTGGGTTTTGGGGTTTGTGGGGGCAGAGGAGGCGTAACGATAGTAGAAGGTGTCATCTTCGTCTTCGTCGCTGTTCTTCTTCTTCTTCCTCTTTTCTGCCATTGTCGATGCCACTCTCGAAGCTCCCAACTTTCAGTCAGAGATGAGGACAGTGGGCCTCAATCAAAGGCGCATT
>Dhingra_Pear_16_GATCAG_L001_R1_001_paired_trimmed_paired_merged_contig_80458 zinc finger CCHC-type and RNA-binding motif-containing 1	GO:0046872	GO:0097159	GO:1901363
TCGAGGTTGGAGACATAGAGGGTCGGTTTCGATGGCGCTAAGGTTCCTGAGCCAGACGCACTTACCGTTTTTCGGTTAGTGGGTTTTGGGGTTTGTGGGGCAGAGGAGGCATAACGATAGCAGAAGGTGTCGTCTTCGTCTTCGTCGCTGTTCTTCTTCTTCTTCCTCTTTTCCGCCATTGTCAATGCCACTCTCGAAGCTCCCAACTTTCAGTCAGAGATGAGGACAGTGGGCCTCAATCAAAGGCGCATT
>Dhingra_Pear_16_GATCAG_L001_R1_001_paired_trimmed_paired_merged_contig_80713 zinc finger CCHC domain-containing 8 isoform X2
AAAGCAGATAACAACGAATCCAACCTTTTGGATAACAAAGACGTGCCCCTGTATGATCGTGGTTATGCCTTAGGTTTGACTTTGGCTGGTAGCTCAATTAATGCAGAGGGGTAAATATCTTATCAGTATTTTAAATATATTAACATCATGCTATTGGTTTTATGTTTTATGATGATGGTATTACTATATTTGCTGAAGGTTTTGTAGTTGGTTCCTTATTTTCCATGTTTTGGTCCTTCTGATAGCCAAGTTTATTTCCTTGATCTTCTTGATGGAGAAACCACCAGAAAATTAAGAATTAATAATGAGTGGCAAGAGTGAAGGGTGACTGGACTCATGAACATTGTTAGGTATCTAAGTAGAGATCATTTAATCCTTAATCTCAGCATGACTTGGCATTCAGGATACTTTGTATGGTAATCTGGTGGTGAAATGTTTGAATCCATTTCATGGTTGTCTTGAGCAAGATTTCTATATATAAGCAAAACATTGTTTTTGCTTGCCTTACTGATCTTTGATATATTCTTTATTCTTATATAATGTTTCAGAGGCTTGGAGATTATAG
>Dhingra_Pear_16_GATCAG_L001_R1_001_paired_trimmed_paired_merged_contig_3205 zinc finger CCHC domain-containing 7-like isoform X2	GO:0046872
CCGTGTAGTCTCTCTTTTCCTTATGACGTTTCAAAACTGGAGTAGAATAATTAGATGAGTCCCCAAATCTTTTGTGAACATTGACCAAACTTGCACATTCACGAGCAATATGACCACCTTCACCACACTTGTAGCATAACCGAGGTGAACCAAAACCAGTGGTTTCCCCACCACGTAAGCTTACGCATGCCATACCAGTATGTCCCATTGAACCACATTTGTAACAGGAAACTTCCCATGGACTAGTATCAACATATTTGACACAACATAAATGACCAAATCTCTTGCAGACATAGCATTGGATTTCCTTAAGATCATCATTTGAATAATTATTCCTGCACGATAACATATCATGTCCAGAATCTCCACATTTTAGACATATTTGGGACTTCAATGAGCCACCATTCTGCTTTTCTGTACAGTCTTTAGCATGATGTCCACCTTTTTTGCAGATAAAGCAATCTTGTCCCTTTCTGCAGTGTTTGGCATTGTGCTCCAAACTGCCACAAACAAAGCACGGCTTCTTTCGCTTAGCTACGGTACAATTCACTGCCGCATGACCTTCTTCACCACAGTTAAAGCATGCTCCCCAGCTACTATCTGGAGGATCAAAATACCTTGGTCCCCGAAGAAGTCTCCGCAGCACAACATTGTCGGTAAACTCAACATTTTCCAGTTGTTTTGCCTCGGCCAAATCTACAGCATTAGCCGCCTCTACCTTCTCTCCCTCTTTTGGAAGAACAGCTTGATCTTCAATCTTCATCTTCTTAATCTTCTTCATCCTCTCCTTCCTCCTTACCTTCTTAGTCTCCAAAACTGCACCCGCAACTTCCTCTTCTGGCGAAGGAGACGAAGAAGGGGGTTCAACCAAACCACCACTCGGCTCGCCAGACACGGCAGCGTTGTTATCGGGTGCCAACTTTGCCGCCCGCATTAACAAAGCTTTCTCGACGATTTTGAGGCTGACGGCGGCGGATTTCGAAGGGTATTTATTGGTTAGTTCTCGTTCTTCTTCGCTCAGTTCGTCCCAATCGAGCTTGGCCCTTTGCCTCTCTGTCTTGCCCATGTTCTTGTTCCCAAATCTCAAACCCTAACCCTAGTTTTGTGAGGACTTACGACTGTCAAAGCAACGAGATGGGCGTGTTTTTGAATTTTGATTGAAACGGTGTTTCCACTGGATTGCGGCCCTCGTTGGAGGACTTGAAGTTCTAATGGACGGTTGTGATTGGACTTGGACAAACTCTGATGATGACGCGAATTCTGAAGAAGAGGCACTTGCAAGTGGTCAATTGCGATGGAATTTCCTCTTCTACACTTGAAAAATTGTCATTCTTCTCATCTATTTGT
>Dhingra_Pear_16_GATCAG_L001_R1_001_paired_trimmed_paired_merged_contig_3206 zinc finger CCHC domain-containing 7-like isoform X2	GO:0003676	GO:0008270
GAAAGGAAAGCGCCTCTTGTTTTAGAAGTCGCGTCATCATCGGAGTGTCCAAGTCCAATCACAACCGTCCATTAGAAACTTCAGAATCTCCACCGAGAGCTGCAATCCAGCGGGAAACCCTAGCTTCCCAGTTGAATCAAAATTCAAAAACACGCCCACCTATTTAGCTTTGACAGTCACGAGTCCTCAGAAATTAGGGTTAGGGCTTCAGATTTAGGAAGAAGAACATAGGCAAAAGGGAGAGGCAAAAGGCCAAGCTTGATCGAGACGAAGTGAGCGAAGAAGAACGAGAATTAACTAATCAAAACCCTTCGAAATCTGCTGCCGAGCACAGCAGCAGCGACGACGATGAGGCCAACGAAGATCTCAGCCTCAAAATCGTCGAGAAAGCTTTGTTAATGCGGGCGGCAAAGTTGGCACCCGATAACAACGCCGCCGTGTCGGGCGAGCCGAGTGGCGGTTTGGTTGAACTCCCATCTTCGTCTTCTTCGCAGGAAGTTGAAGTTGCGGCTGCAGATTTGGAGACTAAGAAGGTAAGGAGGAAGGAGAGGAAGACGAATATTAAGAAGATCAAGATTGAAGATCAAGCTGTTGTTGCAAAAGAGGAAGAGAAGATAGAGGAAGCTAATGCTGTAGATTTGGCTGAGGCAAAGCAACTGGAAAATGTTGAGTTTACCGACAATGTTGTGCTGTGGAAACTTCTT
>Dhingra_Pear_16_GATCAG_L001_R1_001_paired_trimmed_paired_merged_contig_34527 zinc finger CCHC domain-containing 7-like isoform X2
AATGGGACATACTGGTATGGTAAGTCTTGTTAAATGTTTCAAATGTTCTTTAAACTGTTTTTGCGTTTTATCTTAGTGGTTGGATGGAGAGGTGCATTAGAGGCTGCATAAATGTAAACAAGGCCCATTGTCTTGGAAGCTGCATATATATGCAAGCAAGGTTTATCGTTTTGCAATAGGGATATATTATCGAACTCATAAACATAGTACTAAATTGTTCACTTGACTTATCTAATGAATGAGAAGTACATGCTCATGTATGGGCCTTTTTCAAAGAAAATTTTTAGATGAATGCACTTGATTTGTGCTGTGAATTGGTTTCACTGATTTTCTTAAATATGAAAAACATCATATCATAATTTTTATTTGTTTAGGCAGTGATGTGATTTCAACAGTATGCTTTAGAAGACGATGCTTGTTGTTTTAAAAGCCTTTTGTTTATTGATGTATTCTAGAAGAAACTAAGTTTTGTTCCTGGTCTTTAAAATTTGTTGTTTTTCATCTTCTTTCTTCTATCCATTTTTACTTCTTTGATTTGTCTTTCTGTTGTTAAAACTGGATATGCAATGCCTATGCATCAAATATGCTCTTTAGTTTCATACGTATATCTCAGTCTGATGTTTAGTTTTTTTATTACTCATGCTTGAAATGTTGGTGAATCTAAATTTTATCTACAATAGGAATTATAATGTATTCTTATGGTTATTTTATTTCATGCTAATTGCTTCAAGAATAAATTAAATCAGATCATGTATTAGTTTGTGTTCTTTCATTTGACAATTCTTTACATGCACCAATCTCATTGAACATATTTGTCAATTATATCTGGTAATTTCTTGGGAGATGTTATGTTACACAATCATATTCTGTTATTAAAAATTGTAGTTTCCTGCCTATGTCCAGAAGAGGGTTCACATTCTATTTTTCTGCTTCCATTTCACCGAAACGCCCTTCCTTTTTTTACTTTTGTCGAAGAAAGGGGATTCTGTACACGCAGGCATGTGTAAGCTTACGTGATGGGGAAACCACTGGTTTTGGAACACCTCGGTTATGCTACAAGTGTGGTGAAGGTGGTCATATTGCTCGTGAATGTGCAAGTTTGGTCAATGTTCACAAAAAATTTGGGGAATTACCTAATTTTTCTACTCCAGTTTTGAAACGTCATAAGGAAATGAGAGACTACACGG
>Dhingra_Pear_16_GATCAG_L001_R1_001_paired_trimmed_paired_merged_contig_21184 zinc finger CCHC domain-containing 10	GO:0003676	GO:0008270
CGAGGAATAAACACAAACAGCTATACAACCGTGAACAGCTAAGAATTCGCTCGATGAAAAGCCATCAAGAATCATGGTCCTCTCAGAAAGGATTATCAAGCGATATGAAACACAACTCATTTGGGCATAAGCAAATAGCCAGTTACAATCAACTCACTCTCAGAAAGATACTAAATATGCATCAGTTGGCTTCCACTGTATGACCAACTTTTTTGAAGAACAATTCAAGAGCGAAAAGAAAGAAATCCTTCGTCTAGGAAGCCTTAAAATCACAACCTAATTTAACATTACACATGTTGAACCAAATACACGACTGCTCTCCACTATGCTCGACCACCTCGTTTAATGCTTTCTGCTGTGCCTCGTGCTCTTCTTCCGGCTCCTCCTATCATCGGAATCAGATTCGGAAGCTGACTCAGAATCAGTTGATTCAGATGATGAGCTGTACCTTCTTCTACGCCTTGCCATCTTTTGCTTCTTCTTCTTCCTTCGGTGCCTCCTCTCCTCCTCTGAGTCAGTAGATGAGCTGTAATCTGAGCTACTCTCCTCCGAAGAATATTCAGATCCAGTAACTGATGATGCACCACTATCAGTCTCGAAAACTGATGCCTCGCTATCACTTCCAGAATCAGAGGCTGAGCGATGCTTTCTCTTGATTTTCTGTGACTGCTTTTCTTCCTTCTCTTCCTTAATTTCTGGATTGTCCAAATCATATGATATTTCAACCTTCATCTTCAGTTTAGGATTTTTGAGTTGCTGGGTCCTAGACGGTCTCGAGATGTAAACACGTTCATTCTTGCATTCGTAGATACAATTTTGATTTTAGGTCTTTCCGTTCACCCAATCTCACAGCTTTTTCAGTACTCATCAAATACATCTGTCTCTTGGCTTCCCTTTTCTCCTGCCATCTGCTGGGTCCTTCTTCCTTCTGCCCATAAGCATTAACATTCCGAGCAGCTGCAGCAGCTGCCCTTTCAGCCTGAGCTCGACTAAGACCTTTCGCAGCACTCAAGGCTGCTGCCTTGATCCTTTCAGCCGCAGCTTGAGCTTTCTCTTCTTTCTTACTCGACATGTTCTAAATCACAATGTTCAAATCAGAATACAAGCAATTGAATGCCAAAGGCCTGAAGTTCCAAGGCAATCACTGCCACAATCTCCAAATACTCTCAGACCCTTCTTCGGGTCGGGTATCGGTGAGAACTATACAAAAGTTGCACAAGATCTCCCT
>Dhingra_Pear_16_GATCAG_L001_R1_001_paired_trimmed_paired_merged_contig_21185 zinc finger CCHC domain-containing 10	GO:0003676	GO:0008270
ATCTCTCGCTCTCACAAAGAAACATCATTTTTCATACAAAAACGCAGGCTTCTATTGTCCAACTAACTTAGTTTTTGAAGAACAATAATGGATACCAAAGAAAATCTTGATCTATAAAAACAGCCACGGCAAGTACGGTACAAGTTCAAATACTGCAGGAGCGAAAAGAAAGAAATCGCAAGGAAACATCTACAAAGATTATTTTGGTCTAAATTCGCCACACGGAAAATCCTTTGTCTAGGACGCCTCAAAATCACAACTGAACTAAATCGAAACACGACACATGTTGAACCAAATACACAACTGCTCTTCACTATGCTGCTCGATCACCTCATTTAGTGCTTTCTGCTGTGCCTCTTGCTCTTCTTCCGGCTCCTCCTATCATCAGAATCAGATTCGGAAACTGACTCAGAATCAGAAGATTCAGATGATGAGCTGTACCTTCTTCTACGCCTTGCCATCTTTTGCTTCTTTTTCTTCCTTTGGCGCCTCCTGTCCTCCTCTGAGTCAGAAGATGAACTGTAATCTGAACTACTCTCCTCTGAAGAAGAGTCAGATCCAGTAACTGATGATGCCCCACTATCAGTCTCGAAAACTGAAGCCTCGCTATCGCTGCCAGAATCAGAAGCTGACCGATGCTTCCTCTTGCTTATCTTTGACTGCTTTTCACTCTTCTCTTCCTTGATTTCTGGACCGTCTAAATCATTCGATATTTCAACCTTCATATTCAGTTTAGGATTTTTGAGTTGCTGGGTCCTAGACGGTCTCGAGATGTAAACACGTTCATTCTTGCATTCATATGTCCAATGCCCGGGTTGGTAACACTTCTGGCATTGTGAAGCTGCACCACCAACGGTAGATACATTTGACTTTAGGTCTTTCCGTTCACCCAATCTCACAGCCTTTTCAGTACTCATCAAATACATCT
>Dhingra_Pear_16_GATCAG_L001_R1_001_paired_trimmed_paired_merged_contig_2774 zinc finger CCCH domain-containing ZFN-like	GO:0046872
CGCAGACAGATTATAAGTGAAGATGTCCATAGGGTGGTCAAACTTGCAACTTGGTCCGAACTTACAGATACCGTAACGAGAATAGAAGATGCACAAAGGTTCTCCCTGTCGTAAGGGAAGGCCTATTGGACTCAAAACACAGTCAGGGGCAGGAATTAACCTCTCCATAGGATGATGGAACCTACAGACTGCACCAAACTTACAATCCCCGGTTTTCATATAGAACTGGCACTCAGGCTGGCCAGGTCTCTCGGGAAATACATTTTCCCTCTGCAATGCATAGAACCCTACAGGGATAGAACCTGAACGGTATGGAGAAAAGCCCCCTTGAGATCCTGAATTTTCTGGTTCACCTTGGCGTGAAGTTCCATACACCTGACTGTTTCCCGCTGTTTGTTGCTGACTCTCTGCAGATGAAACGGAGCCAAGCTGGCCACTGTATGTGTTCCATCCAGGGACTGATACCACTCCCTGAGGAACAATGAGAGGAGCGTAATTTGATGGAGCTTGCCAGCGTGGACTGGGAATAAAAGATGCTCTCGACCAATTTGTAACTCCTCCTGCATACGACTGCTGGCCAGGAGTAGTTGGAGATTGGACAGTAGGATATACAGGAGAGCCATGCACTGAAACCATCATATTAGTAGGTTGGGGATGGTGGAATTTACAAGTGCCTCCGAACTTGCATTGTCCAGTTCGTAAATAATAGGCACATTCAATCTCATTCGGTCGAAGTGGATAGNNNNNNNNNNATAAACAGAATCTTGGTATATAGACATATAATTTCAATCAAAATTTAATGAAATAATTAAACATTAGACACAAAGCATACTACCCTTGTGCTAAAAAGTATCAAAGCAAGAAAAATATTACTAAACTAAAAAAAAAAAAAA
>Dhingra_Pear_16_GATCAG_L001_R1_001_paired_trimmed_paired_merged_contig_2775 zinc finger CCCH domain-containing ZFN-like	GO:0046872
GGAGTATACCTGACCCGGATTGGAAAGTCCGGCAATTGATCCCTCGGAAGTCCTTGGACGGCGACGGGCCGACTCGGCCCGGCCCGTGTGGCTTCCCCTGGCCATAGTACTGGTTCTTATGCTGCGCCACAACCAGAAGAGTCTCCATTACAAAAGATTCAGTGAGTCAACGAGTACAACTCGGCCGAGTCAGTCCGATTCTCAGAGTAAACGATCTACTTCTACAACTCAGCCCCAAAATACTCAAAGATTGCAACTTTACGGTAAGAATCGCACGGAAAATCAGTCCAATCGAAGACCCAGATCCCGATCAGAAAAAGCACCTATTTCGCAAATCGAGCGAGAAAATTCTCACTTGGACCACACAGGCAGTAATCACCTCTCCATCTTTGCTCTGCTTCTGGTTCTCGAGCACTGATTTTTCGGGGATCGGAGTGAAACGAGGAATTGAACCCCGGAGAGGAGAGAGAGAGGGAGGGAGGGAGAGGGAGAGAGAGAGAGATAGTGTGTGTCTGATCGTTGAGAGGGGGATTTTAGCAGAGTGAAGGGTAGGTGGGTTGTGGGGTGCGAGGGAGGGGGTGAGTGAATGAATGGTAATTCCGGTGGGGTTTGCTAGAGTGACGGCCCGGTGGTGTTGGTGGTGCTGCTGACGACTTAACTCACTGTCTCTCTCTCGCCGGCGACTGGAGCCATGGACTTCGATGCCGGAATTCCCATGTCTCGTGCTGCCGCGCCCGTCACCGACGCTCCCTCACTGTCACCCTCCTTGACCCAAGATGCAATGTGGCAAATGAATTTGAGATCAAGTGAAACAATGGAAGCCGGGGGCTATCCCGAGCGAACTGGGGAGCCAGATTGCTCTTATTACATCAGAACAGGACTTTGTAGATTTGGAGCAACTTGTCGCTTTAATCATCCACCTAACCGGAAGCTGGCTATTGCCGCTGCAAGGATGAAGGGAGAGTTCCCCGAAAGAATTGGACAACTAGAATGTCAGTACTACCTGAAGACAGGAACCTGCAAGTTTGGAGCAACATGCAAGTTTCATCATCCTAGAGACAAGGCGGGAATCACTGGAAAAGTTGCCTTAAATATCTTAGGCTATCCACTTCGACCGAATGAGATTGAATGTGCCTATTATTTACGAACTGGACAATGCAAGTTCGGAAGCACTTGTAAATTCCACCATCCCCAACCTACTAATATGATGGTTTCAGTGGGCGCCTCTCCTGTATATCCTACTGTCCAATCTCCAACTACTCCTGGCCAGCAGTCGTATGCGGGAGGAATTACAAATTGGTCAAGAGCATCTTTTATTCCCAGTCCACGCTGGCAAGCTCAATCAAGTTATGCTCCTCTCATTGTTCCTCAAGGAGTGGTATCAGTCCCGGGATGGAACGCATACAGTGGCCAACTTGGCTCCGTTTCATCTCCAGAGAGTCAGCAACAAACAGCGGGAAACAGTCAGATGTATGGAACTTCACACCAAGGTGAACCGGAAAATTCAGGATCTCAAGGGGGCTTTTCTCCTTACAGTTCCGGTTCCATCCCTGTGGGGTTCTATGCATTGCAAAGGGAAAATGTATTTCCTGAGAGACCTGGCCAGCCTGAGTGCCAGTTTTATATGAAGACCGGCGATTGTAAGTTTGGTGCAGTCTGTAGATTCCATCATCCTAGGGAGAGGTTAATTCCTGCTCCAGACTGTGTTTTGAGTCCAATGGGCCTTCCTTTACGACCGGGAGAACCTTTGTGCATCTTCTATTCTCGTTATGGTATCTGTAAGTTTGGACCAAGTTGCAAGTTCAACCACCCTATGGGTATCTTCACTTTGAATCTCTCTGCATCATCTTCGGCTGATGCCCCAGCCCGGCGTTTGTTGGGTTCAACGTCGGGGGCTGCTTCATTAAATTTATCATCAGAAGGGCTAGTCGAAGCAGGATCAGCAAAGCCCAGGAGACTTTCATTGTCAGAGCCGAGGCAGATGCCTAGTGCTGAGGATAACATTGACACAGAGGAGTGAAAAGCGGCTCGAAAGCGAGCCATTTACATTAACAATCTTTTGAGGGATAAAGAAGAGTCTGGTATGATATCTGTAAATTGAAGTTGATTATGTCCTGAAAATGCATTCAGCTGACAGATTCAACTTTCTGAATTTCACATTGCTGCATTGTATAAAACATCTCCAAATGTTGTCACTTGGAAAACCCAATGTGAACATTCTGTCCATCCCAAATCCCAAATTTTCTCATGTTATGATTTATTTTTCGCGGGTATTACTTGAAGCCTTGTAAGTTGTAATGAAAAGTTTGATAAAAATAGAAAATTGTAGGGAAGGATGAGTCGTGGGATAAAAAAGAGTTCAAAATACATTGTATGCATCTTGTAATTTGTTTTATAT
>Dhingra_Pear_16_GATCAG_L001_R1_001_paired_trimmed_paired_merged_contig_53736 zinc finger CCCH domain-containing ZFN-like	GO:0016740	GO:0046872	GO:0008152
CTTTTGCGGACGTGAAACGAGGCGGGGTCGAAGCAAGGAAAACGCTCTTTTTAGTCGGTTTTCCTCCACTATATCTGTTGTTAAGTTAAACCAGTGTCGGACATTTCGGGATTTGGGACAAGACAATGTTTGCAGATGTTTATACAGTGCAATGCAGCAATGTGAAATTCACAAGGTTGAATCTGTCAGATAAATGCATCTTCAGGACAATTCTCTGTAAATTTCCAGATATCAACTTGCAGATATCCCTCAAAAGATTGTTAATGTAAATGGTTCGTTTTCAAGCCGCTTTTCACTCCTCTCTGTCAATGTTGTTATCTTCTGCACTAGGCATCTGTCTAGGCTCTGACAATGAAACTCTCCTGGGATTTGCTGATCCTGCTTCAACTAGTCCTGATGATGATAAATTTAATGAAGCCGCCCTGGACGTCGAACCCAACAAACGTCGGGCTGGGGCACCAGTCGAAGATGACGCAGACAGATTATAAGTGAAGATG
>Dhingra_Pear_16_GATCAG_L001_R1_001_paired_trimmed_paired_merged_contig_57361 zinc finger CCCH domain-containing 69-like isoform X4 [Pyrus x bretschneideri]	GO:0016021	GO:0008270
AACCTAATATTTGTGGCTATCACTGTCTGACCATCTTCATTTCCAATATGACGCAGTGCTACTTCCTCCAAACGGCCATCTCGGTATGCATGCTGCAGTCAGACCAACAGCCAAGTTCATTACCCAATTACCGTAAAATAAAAAAAAAGGATCTGGACCAGCACAGTAAACAATAGTGCATGCAAACAGCACAAAGAGCATAACAGTAAACACCACAACAGACTACCGGCAGAGAAAGTAAAAAGCAGATTCAAACATACTTTGAGATGGAAGTGTACATGACAGTAGACAGACCTAAAATAAAAGCCGCATTGCAGATAA
>Dhingra_Pear_16_GATCAG_L001_R1_001_paired_trimmed_paired_merged_contig_69996 zinc finger CCCH domain-containing 69-like isoform X1 [Malus domestica]	GO:0008270
TTCATAAATAGGAGTTGTTAAATACAATCCACAATCATAACACAGCAACGCCAAAACCAAGTAGGAAATTTCAGATGATACAAATGGCTAAATCTAGTATCTCAAGGCCATAAATCTATCTCGTCTTCACTCGAGTCACTTGTATACAAACCCATCTGCATTAATGACTCCCTCTCCCATGAGTTTAAAACTTCATTTTCTAAATCTTCAAATATATAATCATCCAATTCTTCTAAGTGCTCGAACATATGAAATATGACATCCATAGGCGCAATATCATATCGCCGTGGAGGAGGCCTTCTCGGAGGAGGCCTTCTTGGAGGTGGCCTGTGAAATTTCCATA
>Dhingra_Pear_16_GATCAG_L001_R1_001_paired_trimmed_paired_merged_contig_76446 zinc finger CCCH domain-containing 69-like isoform X1 [Malus domestica]	GO:0008270
TCAGACCAACAGCCAAGTTCATTACCCAATTATTGTAAAAAAGGATCTAAACCAGCACGGTAAACAATAGCACATGCAAACAAGACACGGATAAAAAAAGTAAGAGGATAACAGTACAGACCACAACAGACAATGTACCGGAAGAGAAAGTAAAATGTAGAATCAAACATATCTTGAGATGGGAGTGTACATGACATTGGAAAGACCTAAAATAAAAGCCGCATTGCAGATAAGATTCGAAGAGGAAGACAGAATGCCTGACATGGTACACTTTGTTTGCCTGTAGCAATTGTTACGTGCAACTAATTTGTAGCCACCAGATACTCAAAAATGGAGCAACATGGTAATTGGTCAGATAAGCTTACAACTAAAATATTATAGCACGAACAGAAATCAAAACCACAAAACAATTTCTTTTTTCCTTTTCCCTTTTTTTAGTTAAAGTGGCCTTTAAATTTTATACAACTTTTGTATCATTAGCATAACTATCACATCGTACCAATGAAGACTATTCGAGACTCACAACAAATAACCCCCTTAATAAAGGGTAAATCTATACATCATTCATAAATAGGAGTTGTTAAATACAAACTACAATCAAAACACAGCAACTCCAAAACAAGTAGGAAATTTCAGATTATACAACCGGCTAAATCTACTCAAGGCCATAAATCTATCTCGTCTTCACTCGAGTCACTTGTATCCAAACCCATCTGCATTAATATCTCCCTCTCCCATGGGTTTAAATCTTCATTTTCTAAATCTTCAAACATATAATCATCCAATTCTTCTAAGTGCTCGAACATATGAAATATGACATCCATAGGCGCAATATCATATCGCCGTGGAGGAGGCCTTCTAGGAGGTGGCCTGTGAAATTTCCATA
>Dhingra_Pear_16_GATCAG_L001_R1_001_paired_trimmed_paired_merged_contig_13705 zinc finger CCCH domain-containing 69-like	GO:0008270
TTTGACCTCTCTCTCTCTCTCTCTCTCTCTCTCTCTCTCTCTCCATTTCTTGTCAGAGTCTGAGGATGATTGAATGATTTCAGGCGCGGTGGTTCGTCGCTCCCAATTTTGTTTCTTCGTCATTCTATTGGTTCCTAAGCTTTTACGGTTTCTTGATCGCCATGTCCAAAAGGGTTCTCTGCAAGTTTTTTGCACATGGCGCGTGTTTGAAAGGGGAGCATTGCGAGTTTTCACATGATTGGAAGGCTTCACCAAATAATATATGTACCTTTTATCAGAAAGGAGCTTGTGCATTTGGTAGCCGATGCAGATATGAACATGTCAAAGCTTCTCAGGCTCAGTCTTCAGGCTCATCTTCATCAACAAATTCTCAGCCATCCCTTGCTATTGATTCTGCATCTCTGGCACTTCCTGTGAGAACCTTAGCAAGCAGATTTTCTCTTGCACCCCTCTCCCTTTCAGAACTCTCTGCTTCAAGTAGCCCTTTCTTACCTCCCTCTAAACCTGACTGGAATGGTTCTCTGGAGGATGACTATGATAATGTTGAAAGTAATGTTGGGGAGACTAGGAGTACTAGACCAGAAGATCGTGCTATTTGTTCATTTGCTGCAGCTGGTAATTGTCCTCGTGGAGAAAAATGTCCTCATATTCATGGAGATTTATGCCCCAGCTGTGGAAAACATTGCTTGCATCCTTACAGACCTTTGGAAAGGGGGGAGCATATGAAAACATGTGAGGATAAGCAGAAGCAACTTGAGGCTTTGAAACGTAGTCAAGAAATAGAATGCAGTGTTTGCCTAGAACGTGTTTTGTCAAAGCCCACAGTTGCTGAGCGCAAGTTTGGGATACTCTCAGAATGTGATCATCCTTTTTGCATATCTTGTATTAGAAATTGGCGTAGCAGTTCCCCAACTTCTGGTATGGATGTCAATAGCGCTTTGAGAGCTTGCCCAATATGTCGGAAGCTGTCGTACTTTGTCATTCCAAGTGTCATTTGGTATAACTCAAAAGAAGAGAAACAGGAAATTGTTGAGAGCTACAAGGCAAGGCTCAGGTCAATTGATTGCAAGCACTTCGATTTTGGAAATGGGAACTGCCCATTTGGAACTAGTTGTTTTTATAAGCATGCATACCAAGATGGCCGTTTAGAGGAAGTAGCACTCCGTCATCTTGGAAATGAAGATGGTCAAACAGTGATAGCTACAAATATTAGGTTGTCAGACTTTCTGTCTGATCTACACATAAGGTTAACAAAGATTTGTTTTTTCATCAAGAACACATGCGCAGCTCTCATGCTGGTTTTTCAATGGAAGGTGGAATACTCCAGTGGTTTGCAAGAATTGGTTGCTCGATGGCTACATCCAGTTGCAGGAGAGACGACGTGCTTGGTTGTCGTGAACTACAGTTAACAGAATTCTAAATAAAGTTATTATTGAGTGGATGAGTGTATGTTCAGAATTTGACAATTATGCAATGTGCCGGTCTGGGACTTGGATGAATGTCTTCAGATCGGGACATTAAGATAGTCTGGATAAGAGCATGTCGATATCGAACTGGTTGGGGGCTGTGTATATAACATTATACAAATGTCTAGGTCTTTAAAGGGATTTTTTATCGACAGCGGTAGACATTTTGATAAAAGAAATGCTTTTTGGAGGATGCCGTCGGGGTTATTTGTCATATTTTTGTTTTTC
>Dhingra_Pear_16_GATCAG_L001_R1_001_paired_trimmed_paired_merged_contig_13706 zinc finger CCCH domain-containing 69-like	GO:0008270
CGTCATAACCAAAATATGTAATTTCTGACAACCTTCCGCGTTGTCCGCGACCCGTCAAATTCAATCCTCTTTCCCGTCCACAGGGGCATTCCCGCAATTACAATTCAGAACCAACGGCCAGTTTGTATCGTACACCGGCCGCCACAAAAACCCTAGATACTCACAATTTTGACTTTCCCTCTCACTCCCCTTCTCTTGTCAGAGTCCTGAGGTTGATTGCAATGTTTAAAAGGGTTCTCTGCAAGTTTTTTGCACATGGCGCCTGTTTGAAGGGGGAGCATTGTGAGTTTTCACATGATTGGAAGGCTTCACCAAATAATATATGTACCTTTTATCTGAAAGGAGCTTGTGCATTTGGTAGTAGATGCAGATATGAACATGTCAAAGCTTCTCGGGCTCAGTCTTTCGGTTCGTCTTCATCAACAAATTCTCAGCCATCCCTGGTTATTGATTCTGCATCTTTGGTTCTTCCTGCAAGAACCTTAGCAAGTGGAGTTTCTCTTGCGCCACTCTCTCTTTCAGAACTCTCTGCTTCAAGTAGTCCTTTCTTACCTCCCTCAAAACCTGCCTGGAATGGTTCTCTGGATGGTGATTATGATGATGATGAAGGTAGTGTTGGGGAGACTAGGAATACTAGACCAGAAGATCGTGCTATTTGTTCATTTGCTGCAGCTGGTAATTGTCCTCGTGGAGAAAAATGTCCTCATATTCATGGAGATATATGCCCCAGCTGTGGAAAACATTGCTTGCATCCTTACAGACATTTGGAAAGGGAGGAGCATATGAAGATATGTGAGGAAAAGCAGAAGCAACTTGAGGCTTTGAAATGCAGTCAAGAAATAGAATGCAGTGTTTGCCTAGAACGTGTTTTGTCAAAGCCCACAGTTGCTGAGCGGAAGTTTGGGATACTCTCAGAATGTGATCATCCTTTTTGCATATCTTGTATTAGAAATTGGCGCAGTAGTTCCCCAACATCTGGTATGGATGTCAATAGCGCATTGAGAGCTTGTCCAATATGTCGGAAGCTGTCATACTTTGTCATTCCAAGTGTCATTTGGTATAAGTCAAAAGAAGAGAAACAGGAAATTGTTGACAGCTACAAAGCAAGGCTCAGGTCAATTGATTGCAAGCACTTCGATTTTGGAAATGGGAACTGCCCATTTGGAACTAGTTGTTTTTATAAGCATGCATACCGAGATGGCCGTTTGGAGGAAGTAGCACTGCGTCATATTGGAAATGAAGATGGTCAGACAGTGATAGCCACAAATATTAGGTTGTCAGACTTTCTTGCTGACCTACACATAAGGTGAATAATGCCGTTACAATATTCCAATAAGTGAGTGTGCTTAAGCTATCCAGTTGTGGGAGAGAAAGAATTGATTGCAGGACGGCTATCCAGTTGTGGGAGAGAAGACATGCTCGGTTGTCGTAAACTACATGTAACAGAATTCTAAATAAAGTTATTACCGAGCGGATGAGTGTATGTTGAGGATTTTGACACTTATACAATGTGCCCGTCTGTGACTTGGATGAATGTCTACAGATGAGGATGTCGATTATTTGTGTTAATGATCAGGTTTTATTCGGACGAGTTCCAGTGTGGTACTTGTAGTTTCACTTTTAGGAATGGCATCATCAGCCTGCAGGTAGCTGGAGCGAGTATTCCAATTTAACGTTTATTGTTTTATAAGTC
>Dhingra_Pear_16_GATCAG_L001_R1_001_paired_trimmed_paired_merged_contig_114442 zinc finger CCCH domain-containing 69 isoform X1
ATTTATCAGTTGTACTGTGTTATATTTTGTTAGGAGATGCATTAAATTAGATTCTCCTGAATGTTAGCCTTAGAATATGTGCCTTTTGTTTTTCATTTTACTATCTCGGGGAGGATCACAAAGCTAATCACCTTTAATGGATGGAATGTTTGTTGTATTCCAGCATACGGTCAACCCAGGCTCATATGTATGGAAATTTCACAGGCCACCTCC
>Dhingra_Pear_16_GATCAG_L001_R1_001_paired_trimmed_paired_merged_contig_29603 zinc finger CCCH domain-containing 67-like isoform X2
TTTTCAAAGCATAACAATACCAAACCAACCTAAGTCCCTTTTCCTAAAGCAGCTTTGGAATTGAAAAGCAATCCAAACATGCCTCTAGACAAAGCAGACTTTGATTTAGGCAGTCAATGTATATTTGATCATATGAGAGAGTTTGTTTCATCCATAATGTAGTTGCTAGTTGCAAGTTCACAGCAAAACCTAGCAACCTAGCAACCTAGCAACCCAGTTTCAGCTACCGTCGCCGCCGCATCCGCCGCCGCCATCAGCACAAAAACTATGTTTTCAGCGGCGCGTATTGCTCCTACCGGTGTCAGTGTCAGTGCTGGTCGCAATTTATAATTACTATAAATCCAGACAGAAATTTTCTGAAGGCGTCGAAGTTCCGCTAAATCCGACGTCTGGTCCGTCTCCTGCGCCGTCCGATCTCGAGCGTGAAATCCTTGATTGGATTCGGACACTCGACCCCGCCGTGCTCAATAGGATTAGGAATCGCGACCCTGCCCTCCTCCATGAGATTCAGCAATTCGACCCCGCCGTTGAGATTCGGAACTTCGATCCTTCCATCGTTGATAGGATTCGGAACTTGGACCCTGCTTTCCCTTCGGATTTTTCTGAAAGCGTAGACGTTCCTCAAAAGCCCCCGTCTGTTCCGTCTCCTGAGCCGTCTGTTGTTGAAATCCTTGATTGGATTG
>Dhingra_Pear_16_GATCAG_L001_R1_001_paired_trimmed_paired_merged_contig_13672 zinc finger CCCH domain-containing 67-like
ACCCCTCCGTTGAGATTCGCAACTTTGATCCTTCCATCGTTGATGAGATTCGGAACTTGGACCCTGCTTTCCCTGCGGGATTTTCTGAAAGCGTAGACGTTCCTCAAAAACCCCCGTCTGTTCCGTCTCCTGAGCCGTCCGTTGTTGAAATCCTNNNNNNNNNNNNNNNNNNNNNNNCCCCTCCGTGCTCGATGAGATTCAGCAATTCGACCCCGCCTTCCTCGATGAGGATCGGAGCTTCGATCCTTCCATTGTTGATGGGATTCGGAAATTGAGTTTGAAGGAAAAGGAGGAAAAAGAAGAAGAGAAGGAGAGAGAGACTGAAAAGGAAAAGGAAAATGAGAAGGAGAGAGAGAGCGAAAAGAGCGAAAGCGGCAGCGGCAGTGGAGGAGGGAATGAGAATGGTGGTGAGGTGGATAAGGAGGTTGTTGAGGAGAGTAGCAGAAGGGATCAGTACCCATTGAGGCTTGGAGACTGTTGGCACTATCTGAGGACTGGCAATTGTAAGTTCGGATCGAATTGCAAGTATAATCACCCTCAGATAACGAAAAACAAGCAGGTGTCTAAGGACAAGGCAAAGCTGAGGGAAGAGTTGGAAGAGAAGCAAGACCAGACCGAAAGCAAGTATTACATCAGCCCAGGACGACGTATAGGGGTACCTTCTGTAGCTCCAGCTCTGGAACTTAACTTTTCGGGCCTGCCAATTCGTCCGGGGGAGAAAGATTGTTCCTACTATATGCGAACTGTCACCTGCAAGTATGAAACAAACTGCA
>Dhingra_Pear_16_GATCAG_L001_R1_001_paired_trimmed_paired_merged_contig_14329 zinc finger CCCH domain-containing 67-like
GCCGGAGAATCTCGCCCACAATCCACATATGCTAATGGTAGCCCTGCATCATTACAAGGTCTGCCAAATTCTCAAGGGATTAATTCTGAAACTACAGAATGGAATGGTTATCAGGCTCCAGCATATCTACCACATAGAAGCAAGCCTGCACCTCCACCTCCGCCATATGTTATGAACAACTCAGTGACTGAAATGAACTACTACGGACAATATGCACAGCAGAAGCAAG
>Dhingra_Pear_16_GATCAG_L001_R1_001_paired_trimmed_paired_merged_contig_14921 zinc finger CCCH domain-containing 67-like	GO:0046872
GACAATATGCACAGCAGAAGCAAGCTGAAGAATTTCCACAACGACCTGGGCAACCTGTTTGCTTTTATTTCGCTCAAACAGGGGATTGTATTAATAAATCTAATTGCCAATATCACCATCCAAAAAATCATACTGCAGCGACCCCCTCATGTACACTCAGTGACAGGGGCCTCCCTTTAAGACCTGGTCAGAACATTTGCACACAGTACAGCCCTTTTTATACAGAATTCGTAACTATGGATTTTGATCTCAAAAAGGTTTTTCACTTTGTGATACAAGTAGCACAGAAGTAGGTTAGTTATAGCGAAACATTTATGGTACTGTTCACTGTAATAAAAAAATGACATTTTTACTCTAAAAAGTCATTCCTGATACTATTCACTTACAACACATTTTTGTCCTTTTGATTAAAACTCAAAGTTTTCAAGCCCTTTTCATTAGTTTTCCTTAAAAAGTAAGGGCCCATTTAATAACCATTTGGTTCTTAGTTTTCAGTTTTTACTTCTTGTGCTTAAGGTGTGAGGAAAGTATATGGTGAAGTTGAGGAAGAGTAGGGAAGAATGTAAAGAAATGTAAATGAAAAAGGAAACAAAACAAAAACCAAAAATCAAAAGCTATTTTTAAGTTGTTTTCACTTTCAAGAT
>Dhingra_Pear_16_GATCAG_L001_R1_001_paired_trimmed_paired_merged_contig_20310 zinc finger CCCH domain-containing 67-like	GO:0046872
AAAGGGTCAAGGATAAGGATGAGTTGGCAGAGAATCCAAGCCAGACGGAATGCAAGTATTACTTGAGGTCAGGGGGATGCAAGTATGGGACAGATTGCAGATACAGCCACAGCAAATTGAAACCTTCTGTAGCTCCAGTTCTTGAGCTTAATTTTTTAGGCCTGCCAATTCGACCGGGTGAGAGAGAGTGCCCCTACTATATGCGAAATGGCTCCTGCAAGTATGCATCAAACTGCAGGTTTAACCACCCTGATCCTACAGCTATAGGAGGATCTGATCGCCCATCTGGATTTGGCAAAGATGGTCCTGCATTGTTACAAGTTGCATCACAATCAACAGTGGCACCGTGGTCTGCACCACGGCCATTGAATGAGGCTCCAATTTACACACCAATGATGATTCCACCACCTCAAGGGGTTTCTTCTCAAAATTCAGAATGGAATGGTTATCGGGCTCCACCATTTATACCAGAAAGGAGCATGCCTGCACGTC
>Dhingra_Pear_16_GATCAG_L001_R1_001_paired_trimmed_paired_merged_contig_21997 zinc finger CCCH domain-containing 67-like
TGATTTTTTGGATGGTGATATTGGCAATTAGATTTATTAACACAATCCCCTGTTTGAGTGAAATAGAAGCAAACAGGTTGACCAGGTCGTTCTGGAAATTCTTCAGCTTGCGTCTGCTGTGTATATTGTCCGCAGTAGTTGGTTTCGGTCACCGAGTTGTTCATAACATATGGTGGAGGTGCAGGTGCCGGCATGCTTCTATGAACAGATGGTGGAGGTGCTGGCATGCTTCTATGTGGTAGATACGCTGGAGCCTGATAACCATTCCATTCCGTAGTTTCAGAATTAATCCCTTGAGAATTTGGAAGACCTTGTAAGAGGCAGCTGTAGGATCAGGGTGGTTAAACTTGCAGTTTGTTTCATACTTGCAAGTGCCAGTTTGCATATAGTACAAACAATCTTTCTTCCCCGGACGAATTGGCAGGCCCAAAAAGTTAAGTTCCAGAGCTGGAGCTACAGAAGGTACCCCTATACGTCGTCCTGGGCTGATGTAATACTTGCTTTCGGTCTGGTCTTGCTTCTCTTTCAACTCTTCCAACTGCTTTGCCTTGTCCTTAGACACCGGACGAATTAGCAAGTCCAAAAAGTTAAGTTCCGGAGCTGGAGCTACAGATGGTACCCCTATACGTCGTCCTGGCCTGATGTAATACTTGCTTTCGGTCT
>Dhingra_Pear_16_GATCAG_L001_R1_001_paired_trimmed_paired_merged_contig_25142 zinc finger CCCH domain-containing 67-like	GO:0046872
GCACCTCCACCATCTGTTCATAGAAGCATGCCGGCACCTGCACCTGCACCATATGTTATGAACAACTCGGTGACCGAAACCAACTACTACGGACAATATGCACAGCAGACGCAAGCTGAAGAATTTCCAGAACGACCTGGGCAACCTGTTTGCTTCTATTTCACTCAAACAGGGGATTGTGTTAATAAATCTAATTGCCAATATCACCATCCAAAAAAATCA
>Dhingra_Pear_16_GATCAG_L001_R1_001_paired_trimmed_paired_merged_contig_29690 zinc finger CCCH domain-containing 67-like
GGATTCGGACACTCGACCCCGATATGCTCGATAAGATTAGGAATCTCGACCCTGCCATCCTCGATGTGATTAGGAACTTCGACCCTGCTTTCTCTTCGGAATTTTCTAAAAGCGTCAACGGTCCTCTAAATCCGCCGTCTGTTCCGTTACCTGCACCATCCGATCTCGATTCTAAATTCCTTGATTGGATTCGGAAACTCCACCCCGCCGTGCTTGATGAGCTTCTTTCTGACCCCGCCTTCCTCGATGAGATTCGGAACTTCGATCCTTCCATCGTTGATGAAATTCGGAAATTGAGTTTGAAGGGAAAGGAGGAAAAAGAAGAAGAAGAGAAGAGGAGAGAGAGTGAAAAGAAAATTGAGAAGGAGAGAGAGAGGGAAAGCAGCGGTGGCGGCGGAGGGAATGAGAACGGCGGTGAGGTGGATAAGAAGGTTGTTGAGGAGAGTAGCAGAAGGAATCAGTACCCATTGAGGCCCGAAGCTAAAGACTGTTCGTACTATCTGAAGACTGGCAACTG
>Dhingra_Pear_16_GATCAG_L001_R1_001_paired_trimmed_paired_merged_contig_35420 zinc finger CCCH domain-containing 67-like	GO:0046872
CCTGATAACCATTCCATTCTGAATTTTGAGAAGAAACCACTTGAGGTGGTGGAATCATCAAAGTTGAGTAAACCGGAGCCTCATTCAAAGGCCTTGGTGCAGACCACGGTGCCACTGTTGATTGTGATGCACCTTGTAACGATGCAGGACCACCATTACCATATCCAGATGGGCGATTAGATCCTCCTGTAGTTGTAGGATCAGGGTGGTTAAACCTGCAGTTCGATGCATACTTGCAGGAACCATTTCGCATATAGTAGGGACACTCCCTCTCACCCGGTCGAATTGGCAGGCCCAGAAAGTTAAGCTCAAGAACTGGAGCTACAGAAGGTTTCTCTCTGCTGTGGCTGTATCTGCAATTTTCCCCATACTTACATCCACCCGACCTCAAGTAATACTTGCATTCCGTCTGGCTTGGATTCTCTGCCGACTCGTCCTTATCCTTGACCCTTTCCT
>Dhingra_Pear_16_GATCAG_L001_R1_001_paired_trimmed_paired_merged_contig_35470 zinc finger CCCH domain-containing 67-like	GO:0046872
TTGCAATTAGATTTAAACTTGCAATCCCCCTTTCTTAAGAAATAACTGCATAAGGGTTGGCCAGGTCTTTCTGGGAACTCTTCAACTTGATTCTGGTGTGGATATTGCTTGTAGATGTTGGTTTCAGCCACTGAGTTGTTCATCATGTATGGTGGACGTGCAGGCATGCTTCTTTCTGGTACATATGCTGGATCCTGATAACCATTCCATTCTGAATTTTGAGAAGAAACCACTTGAGGTGGTGGAATCATCAAAGTCGAGTAAACCGGATCCTCATTCAATGGCCTTGGTGCAGACCATGGTGCCACTGTTGATTGTGATGCACCTTGTAAAGATGCAGGACCACCATTACCATATCCAGATGGGGGATCAGATCCTCCTGTAGCTGTAGGATCAGGGTGGTTAAACCTGCAGTTCGATGCATACTTGCAGGAGCCATTTCGAATATAGTACAGACACTCCCTCTTACCCGGTCGAATTGGCAGGCCCAGAAAGTTAAGCTCAAGCTTCCCCTTGCTGTGGCTGTATTTGCATTTTTCCCCATACTTACATCCACCCGACCTCAAGTAATACTTGCATTCCGTCTGGCTTGGATTCTCTGCCGACTCGTCCTTATCCTTGACCCTTTCCTTAGGCACCTGGTTGGTTTTCCTTCTCCGAGGGTGATTATACTTGCAATTCGATCCGAACTTACAATTGCCAGTCCTCAGATGGTACCGACAGTCTCCAAGCCTCAATGGGTACTGATCCCTTCTGCTACTCTCCTCAACAACCTCCTCCTCCACCTCGCCACCATTCTCATTCCCTCCACCGCCGCCGC
>Dhingra_Pear_16_GATCAG_L001_R1_001_paired_trimmed_paired_merged_contig_35573 zinc finger CCCH domain-containing 67-like
ACCCCTCCGTTGAGATTCGCAACTTCGATCCTTCCATCGTTGATGAGATTCGGAACTTGGACCCTGCTTTCCCTGCGGGATTTTCTGAAAGCGTAGACGTTCCTCAAAAACCCCCGTCTGTTCCGTCTCCTGAGCCGTCCGTTGTTGAAATCCTTGATTGGATTGGGACACTCGGCCCCTCCGTGCTCGATGAGATTCAGCAATTCGACCCCGCCTTCCTCGATGAGGATCGGAGCTTCGATCCTTCCATCGTTGATGGGATTCCGAAATTGAGTCTGAAGAAAAAGGAGGAAAAAGCAGAAGAGGAGGAGAAGGAGAGAGAGACTGAAAGGGAAAAGGAAAATGAGAGGGAGAGAGAGAGCGAAAAGAGCGAAAGCAGCAGCGGCGGCGGTGGAGGGAATGAGAA
>Dhingra_Pear_16_GATCAG_L001_R1_001_paired_trimmed_paired_merged_contig_36350 zinc finger CCCH domain-containing 67-like
CAGTTGCCAGTCTTCAGATAGTACGGACAGTCTTTAGCTTCGGGCCTCAATGGGTACTGATTCCTTCTGCTACTCTCCTCAACAACCTTCTTATCCACCACACCGCCGTTCTCATTCCCTCCGCGGCCACCGCTGCTTTCCCTCTCTCTCTCCTTCTCAATTTTCTTTTCACTTTCTCTCCTCTTCTCTTCTTCTTCTTTTTCCTCCTTTCCCTTCAAACTCAATTTCCGAATTTCATTAACGATGGAAGGATCGAAGTTCCGA
>Dhingra_Pear_16_GATCAG_L001_R1_001_paired_trimmed_paired_merged_contig_46060 zinc finger CCCH domain-containing 67-like	GO:0046872
AAGAGTTCCGGTGAGAGAGAGGTTGAGATTTTAAACGGAGAGGAAAATGAGAGGCAGAGTGAGCAGAGTTGTCATAGCGACGGAGGAGGCGGAGGAGAAGGATGGGGAGGAAATCAGGGGTGGGAGGAGGATGGAGGTGAGGTGGAGGAGAAGAAGGCGGAGGAAACTCAGGAAAGTAACAGAAGGTATCAGTACCCAGTGAGGCCGGAAGCTGAAGACTGTTCGTATTATCTAAAGACCGGGTCTTGCAAGTTTGGATCCAATTGCAAGTTTAATCACCCTGTTAGTAGGAAAACCAACCAGGTGCCTAGGGAAAGGGTCAAGGATAAGGATGAGTT
>Dhingra_Pear_16_GATCAG_L001_R1_001_paired_trimmed_paired_merged_contig_4613 zinc finger CCCH domain-containing 67-like
TCCATTTACAATCTCAACCTCTTGCGCACCGTAACTCTTCTCTTCTTCCTCCACTCCCTCTCCACCCTCCTCCGCCTTCAAATCCGAAGGGAAAGCACGGTCGAAGTTCCGAATCTCATCAACGATGGAAAGTTCGAAGTTCCGAATCTCAACGGCGGGGTCAAATTGCTGAATCTCGTGGAGGAGGGCAGGGTCGCCATTCCTAATCCTATTGAGCACGGGGGGGTCGAGTGTCCGAATCCAATCAAAGATTTCAGGAACGAGATCGGACCGCGCAGGTGACGGAACAGACGTCGGATT
>Dhingra_Pear_16_GATCAG_L001_R1_001_paired_trimmed_paired_merged_contig_4614 zinc finger CCCH domain-containing 67-like
CCTCCTCCGCCTTCAAATCCGAAGGGAAAGCACGGTCGAAGTTCCGAATCTCATCAACGATGGAAGGTTCGAAGTTCCGAATCTCAACGGCGGGGTCGAGTGTCCGATTCCAATCAAAGATCTCAGGAACGCGATCGGACCGCACAGGTGACGGAACAGACGTCGGATTTAGGGGAACTTCGACGCCTTCATAAAATTCCACCTTCTGCAACTCACCAGCTCCATCCTCCGCCTTCAAATCCACCTTCTGCAACT
>Dhingra_Pear_16_GATCAG_L001_R1_001_paired_trimmed_paired_merged_contig_49325 zinc finger CCCH domain-containing 67-like	GO:0046872
GACGTGCAGGCATGCTCCTTTCTGGCATATATGCTGAAGCCCGATAACCATTCCATTCTGAATTTTGAGAAGAAACCCCTTGAGGTGGTGGAATCATCATTGGTGTGTAAATTGGAGCCTCATTCAATGGCCGTGGTGCAGACCACGGTGCCACTGTTGATTGTGATGCAATTTGTAACAATGCAGGACCATCTTTGCCAAATCCAGATGGGGGATCAGATCCTCCTATAGCTGTAGGATCAGGGTGGTTAAACCTGCAGTTTGATGCATACTTGCAGGAGCCATTTCGCATATAGTAGGGACACTCTCTCTCACCCAGTCGAATTGGCAGGCCCAAAAAATTAAGCTCAAGAACTGGAGCTACAGAAGGTTTCAATTTGCTGTGGCTGTATCTGCAATCTGTCCCATACTTGCATCCCCCTGACCTCAAGTAATACTTGCATTCCGTCTGGCTTGGATTCTCTGCTAACTCATCCTTATCCTTGACCCTTT
>Dhingra_Pear_16_GATCAG_L001_R1_001_paired_trimmed_paired_merged_contig_63062 zinc finger CCCH domain-containing 67-like
AAAAAATCAGACTGCAGCGACCCCCTCATGTGCACTTAGTGACAGGGGCCTCCCTTTAAGACCAGGTCAGAAGACTTTGCACAGAGTACAGTTCTTTTTATGCAGAATTCGTAACTATGGATTATGATCTCAAAAAGGTTTTTCACTTTGTGATACAAGTAGCACAGAAAGTAGGTTAGTTATAACGAAACACTCCTGGTATTGTTTACTTTAACGAAAAAGGACATTTTTACTCTAAAAAGTCACTCCTGGTACTATTCACTTACAACACCTTTTTGTCCTTTTGATTAAAACTCAAAATTTTCAAAATATTTTCA
>Dhingra_Pear_16_GATCAG_L001_R1_001_paired_trimmed_paired_merged_contig_6771 zinc finger CCCH domain-containing 67-like
CTTGCTTCTGCTGTGCATATTGTCTTTCGGTCACTGAGTTGTTCATAACATATGGCGGAGGTGGAGGTGCAGGCTTGCTTCTATGTGGTAGATATGCTGGAGCCTGATAACCATTCCATTCTGTAGTTTCGGAATTTATCCCTTGTGATTTTGGCAGACCTTGTAATGATGCAGGCCTACCATTACCTGGATTGCGGGCGAGATTCTCCGGCAGCTGTAGGATCAGGGTGGTTAAACTTGCAGTTTGTTTCGTACTTGCAGGTCGCAGTTTGCATATAGTAGGAACAATCTTTCTCCCCCGGACGAATTGGCAGGCCCAAAAAGTTAAATTCCACAGCTGCAGCTACAGAAGGTACCCCTATACGTCGTCCTGGGCTGATGTAATACTTGCTTTCGGTCTGGTCTTGCTTCTTTTCCAATTCTTCTCTCTGCTTTGCCTTGTCCTTAGACACCTGCTTGTTTTTCCTTCTCCGAGGGTGATTCAACTTGCAATTCCATCCGAACTTACAATTGCCAGTCTTCGGATAGTACGAACAGTCTCCAGCTTCCGGCCTCAATGGGTACTGATTCCTTCTGCTACTCTCCTCAACAACCTTCTTCTCCACCTCACCACCATTCTCATTCCCTCCTCCGCTGCCGCTGCTGCTGCTGCTGCTGCTGCTTTCGTTCTCTCTCTCCTTCTCATTTTCCTTTTCCTTTTCAGTCTCTCTCTCCTTCTCCTCTTCTTCTTTTTCCTCCTTTTCCTTCAAACTCAATTTCCGAATCCCATCAACGATGGAAGGATCGAAGCTCCGATCCTCATCGAGGAAGGCGGGGTCGAATTGCTGAATCTCATCGAGCACGGCGGGGCCGAGTGTCCGAATCCAATCAAGGATTTCAACAACGGACGGCTCAGGAGACGGAACAGAAGGGGGATTTTGAGGAACGTCTACGCTTTCAGAAAATTCCGAAGGGAAAGCAGGG
>Dhingra_Pear_16_GATCAG_L001_R1_001_paired_trimmed_paired_merged_contig_9419 zinc finger CCCH domain-containing 67-like
AGATAACGAAAAACAAGCAGGTGTCTAAGGACAAGGCAAAGCTGAGGGAAGAGTTGGAAGAGAAGCAAGACCAGACCGAAAGCAAGTATTACATCAGCCCAGGACGACGTATAGGGGTACCTTCTGTAGCTCCAGCTCTGGAACTTAACTTTTCGGGCCTGCCAATTCGTCCGGGGGAGAAAGATTGTTCCTACTATATGCGAACTGTCACCTGCAAGTATGAAACAAACTGCA
>Dhingra_Pear_16_GATCAG_L001_R1_001_paired_trimmed_paired_merged_contig_9420 zinc finger CCCH domain-containing 67-like
AGTATTACATTAGCCCAGGACGACGGATAGGGGTACCATCTGTAGCTCCAGCTCTCGAACTTAACTTTCCGGACTTGCCAATTCGTCCGGTGTCTAAGGACAAGGCAAAGCAGAGGGAAGAGTTGGAAGAGAAGCAAGACCAGACCGAAAGCAAGGTGTCTAAGGACAAGGCAAAGCAGAGAGAAGAATTGGAAAAGAAGCAAGAGCAGACCGAAAGCAAGGTGTCTAAGGACAAGGCAAAGAAGAGAGAAGAATTGGAAAAGAAGCAAGAGCAGACCGAAAGCAAGGTGTCCAAGGACGAGGCAAAGCAGAGGGAAGAGTTGGAAGATTTGGAAGAGAAGCAAGAGCAGACCG
>Dhingra_Pear_16_GATCAG_L001_R1_001_paired_trimmed_paired_merged_contig_9421 zinc finger CCCH domain-containing 67-like
AGTTGGAAGAGAAGCAAGACCAGACGGAAAGCAAGGTGTCTAAGGACAAGGTAAAGCAAAGGGAAGAGTTGGAAGAGAAGCAAGACCAGACCGAAAGCAAGGTGTCTAAGGACAAGGCAAAGCAAAGGGAAGAGTTGGAAGAGAAGCAAGACCAGACCGAAAGCAAGGTGTCTAAGGACAAGGCAAAGCAAAGGGAAGAGTTGGAAGAGTTGGAAGAGAAGCAAGAGCAGACCGAAAGCAAGTATTACATTAGCCCAGGACGACGTATAGGGGTACCATCTGTAGCTCCAGCTCTCGAACTTAACTTTTCGGACTTGCCAATTCGTCCGGTGTCTAAGGACAAGGCAAAGCAGAGGGAAGAGTTGGAAGAGAAGCAAGACCAGACCGAAAGCAA
>Dhingra_Pear_16_GATCAG_L001_R1_001_paired_trimmed_paired_merged_contig_23594 zinc finger CCCH domain-containing 66-like	GO:0046872
TGGATACCCCAGTCTAATTTGCCACCAGGCGAGCCCCAATCTGAAAGGTTAGAGGGCTTTATTGTTCCAAAATCAGCAGAAGAAGAAACCACAGAATTACGGTTGCCAGCACTACGCTCAATGAAGCTCTGACTCCTCTTTGCAAATGCAGCAGACCTTGAATTAAAAACAGCAGCTGCACTAGATGCATCAACTCCAAACATCGGAGAAGCCCGTACAGGAGAGGATGCGAGGCTGGCAGAGTAGCTGGGACGGGCCTGCAGGTTCATATTTTGGCGCATCTGGATCCCAGTTGGAGAATGTAACTGGGATGCTGTTGCATCCCGTGAAAGGCCATTAAATTGAGGCAAAATTGCAGGATCAAGAGATCCAAAAATGTCGTCAAGGTTAGTAGGGTTCACTCCTCCAATGGTATTCAATTCCCCTGTTCGATTCCCAGAGGCAGAAAAGGGCGACACAGGAGATAAGACTTTGTTCCAGCTAGATGGGGAACCGGATATCTCATCAATCAAGCGTTGCTGCCTTCGACGATCCCTCTCCAGGCTAAGCATCTCGATCTCAAAATCCATATCTCTAGCACTCAGAGTAGATTTCAATCTGCTACCTGGAAGCTGCAAAGTGGGGGGTGCAAAGTTTGGATTGTTCTGCCACATGTTTCCACTCATAGGAGAAGAAGGTCCAGTGGGAGTCATGGGCGGAGTTGAAGCAGGAGGAATCATCATGGATGGAGAGTTGAGGGAAAGCGGGGCAATTGACCCCATGTCCAGAGAAGCAGCAGTGGCTGAGAATGATCTAGGAGAAGGCACAGCAGAACCTGTCGAAGCATACAAGGGGCGAAGCTCTTCTGGCTTGTGAGCAAAGAAACAGACCCTTCTTGTGCATCCTGTCTCATCCTTGCAAAGACGGGTACGGTACTGGGCAGGGTGAAGCCAACATTCAAAAATACCATGTGCATATTCACAAGCATCTCCCTGCCTGCAGGTCCCCTTTCTGAACTCCGGGCAAGGAACACAGCTGTAATGATATTTCCTTGGATCACGCCGCCTTGCATTTTCCCCCGGGTGGACGAATGGACACTCTGTCCAGTCATGAGAGTAGGCCCTTGAGCACGGCTTGACCTTGAAAGTATACATTCTAAACTCATCCGTGCTATAAATCCCGTTCTTGATGTCCGGAAGAGAAAGATCAACAGGATACTCTTTCTTCTCTGTTCCATCCTTTGAAGCACGAGGAGTTGTCATCTCTTGCTGTTCTTGCCCTTCTGTCTCATTAATCATTTGCTCCGAGAAGTCAAAAGGTTCATCAATACTGGGAACACCCTTGAGCATGACCTCCAAAGCTTTCTTCCTCGAACTGAAGCTCGAACTATAAGCAGGTGCGATCAAGTCACCTGGTTGGTTTCCATTAGCATCAAGAGAACTCGCATCAGCAGAAGCAGCAAGCAAGAGCTTGACAACCTCAGCCGAAGCAGCAGAGCCACCAGCAACAGCACAATGAAGAGCAGTAGCTCTATCTGAACCGCAGGCTTTATTAACATCAACAAGACAGGATTGAAGAATATAATTCAACACGTTCATGCTACCGAACATAGCGGAGATCATGAGAGGAGTCCTCTCCTCAAACCCCAACTTCTTCGAGCCAATCAGCCTCCCACACCAATAGCTCGCCTCATCAACATCAAGACCCTCTTCCTCTACAGCCC
>Dhingra_Pear_16_GATCAG_L001_R1_001_paired_trimmed_paired_merged_contig_30493 zinc finger CCCH domain-containing 66-like	GO:0046872
TGAGCCTGATGTATCATGGGTTCAATCTCTTGTCAAGGATGGACCTCAAGCCTCGCAACAACGCAGGCAATTTGGGTTCGAGGACCAGCAGCAGCAGCAGTGTCACCCTAACAACGGAGGTCCAGAGATGCTCCCCGCTTGGGTGGAGCAGCTTTACTTTGAGCAGGAGCAGATGGTGGCTTAAATCGACAAATCCCCGGATTGCTCCTTTAGTTGACGTTTAACTATATGTTTTTCCTGCCATTTTTTAAGAGGAAATAACCCGACGGAGAAGAAAGATGAGTCTGCAGAATGCAAGTTCTGCACAGAGTGTTTCCTTTGAACTAGTTCGTCTTCATTGTAGTTTCCATGTGAATCTCAAACAGAAAAATGCTGAAAAAATTGAGAGATTTCCATGTTAATCATTAATTATCAAGTTAATTAATATGTTTTTGGTCGATTGTATACCTTATATGTATGACCAGCTCTTACAATGATGAATTATTCATAAATTCAGGATATTCATAT
>Dhingra_Pear_16_GATCAG_L001_R1_001_paired_trimmed_paired_merged_contig_41222 zinc finger CCCH domain-containing 66-like	GO:0046872
TCAAGACCCTCTTCCTCTACAGCCCTTTTGAACCCTTCAAGATCATCGCAGGCCGCTAGTTCAAGCAAAATCGAAAAGTTATACCGCGTCCCTTCTTGTTTCTCACGCTCCATGATCGTATCAGTGGAAGAAGGATTCCTCTTGGAACCGCTGCACATGGATCAAGACAGTCTCTTCCTTATTGCAGAGAAATGATATACAAAGGAGAAAGAACTCTTGAGAGTTGCTCAGGAAAAAAACCAACTCCTCCCACCTCCTCTTTTAACCCTACAAAAAAAACAGACCAAACTATT
>Dhingra_Pear_16_GATCAG_L001_R1_001_paired_trimmed_paired_merged_contig_5451 zinc finger CCCH domain-containing 66-like	GO:0046872
GCCAAATGGATATGAATATTATGAATTTATGAATAATTCATCAGTGTAAGAGCTGGTGATACATATAAGGTTATACAGTCGACCAAAAACATCTTAATTAACTTGATAATTAATGATCTCATTGGGGAAAGGCTATCTCATGTTCTTCAGCATCTTTCAGCTTGAGTTTCACATGGAGATTACAGTGAAGACGAACTAATTAAAAGGAAACACTACGTACAGAACTTGCATTCTGCAGACTCATCTTTCTTCTCCGTCGGGTTATTTCCTCTCTTCTCCGGTTCCTTCAACCTTAATTGATGAATACAATAAAAAATTTTAAAATGGCTAAAGAAAATAACATAGTTAAACGTCAACGAAAGGAGCACTCCGGGGATCTGCTGCTGCTGCTGCTGCTGCTGATCCTCGAAACCAAATTGCCCACGTTGTTGCGAGGCTTGAGGTCCATCCTTGACAAGAGATTGAACCCATGATACATCAGGCTCAACACCATTTGTTGGCATCATGGATGAAGCTGTTGGGGAACTGCTCCCGCTGCTTCGGAATCCAAAAGAAGCAGATTTCCTCAGCTTGTTCAGCTCCTCGCCCTGGATACCCCAGTCTAATTTGCCACCAGGCGAGCCCCAATCTGAAAGGTTAGAGGGCTTTAATGTTCCAAAATCAGCAGAAGAAGAAACTCCAGTGTTACGGTTGCCAGCACTACGCTCAATGAAACTCTGACTCCTGTTTGCAAATGCAGCTGACCTTGAACTAAAAACAGCAGCTGCACTAGATGCATCAACTCCAAACATCGAAGAAGCCCTTCCAGGAGAGGATGAGAGGCTGGCAGAGTAACTGGGACGGGCCTGCAGGTTCATGTTTTGGCGCATCCCAGTTGGAGAATGTAACTGGGATGCTGTTGAATCACGCGAAAGGCCATTAAATTGAGGCAAAATTGCAGGATCAACAGATCCAAAAATGTCGTCAAGGTTAGTAGGGTTCACTCCTCCCAGGCTATTCAATTCCCCTGTTCGATTCCCAGAGGCAGAAAAGGGCGATGCAGGAGACAAGCTATTGTTCCAGTTAGATGGGGACCCAGATATCTCATCTATCAAGCGTTGCTGCCTTCGGCGATCCTTCTCCAGGCTAAGCATGTCAATGTCAAAATCCATATCTCTAGCACTAAGAGTAGATTTCAACCTGCTACCTGGGAGCTGCAAGGTAGGGGGTGCAAAGTTTGGATTGTTTTGCCACATGAAACCACTCCTAGGAGAAGAAGGTCCAGTGGGAGTCATGGGCGGAGTTGAAGTAGGAGGAATCATCATGGATGGAGAATTGAGGGAAAGTGGGGTAATTGACCCCATATCCAGAGAAGCACCACTGGCTGAGAATGACCTCGGAGAAGGCACAGCAGAACCTGTCGAAGCATACAAGGGACGAAGCTCTTCCGGCTTGTGAGCAAAGAAACATACCCTTCTTGTGCATCCTGTCTCGTCCTTACAAAGACGTGTGCGGTACTGGGCAGGGTGAAGCCAACATTCAAAAATACCATGTGCATATTCACAATCATCTCCCTGCCTGCAGGTCCCCTTTCTGAACTCCGGGCAAGGAACACAGCTGTAATGATATTTCCTTGGATCACGCCGCCTTGCATTTTCTCCAGGGTGGACAAATGGGCACTCTGTCCAGTCGTGTGAGTAAGCCCTAGAGCAAGGCTTAACCTTGAAAGTATACATTCTAAACTCATCTGTGCTATAAATCCCATTCTTGATATCTGGAAGAGAGAGATCAACAGGATACTCTTTCCTCTCCGTTCCATCTTTCGAAGCACGAGGAGTTGTAATCTCTTTCTGTTCTTGAGCTTCTGTCTCATTAATCATTTGCTCCGAGAAGTCAAAAGGTTCATCAATACTGGGAACACCCTTGAGCATGCCCTCCAAAGCTTTCTTATATCAGCAGAAGCAGCAAGCAAGAGCTTGACAACCTCTGCCGAAGCAGCAGAGCCACCAGCAACAGCACAATGAAGAGCAGTGGCTCTATCTGAACCGCAGGATCTATTAACATTAACAAGACACAATTGAAGAATATAATTCAACACGTTCTTGCTACCGAACATAGCAGCGATCATGAGGGGCGTCCTCTCCTCAAACCCCAACTTCTTCGATCCAATCAGCCTCCCGTACCAATAGCTCGCCTCATCAACATCATGACCCTCTTCTTCGACAGCCCTTTTGAACCCTTCAAGATCATCGCAGGCTGCTAGTTCAAGCAAAATCGAAAAGCTATACCGCATCCCTTCTTGTTTCTCACGCTCCATGACCATATCAGTGGAAGAAGGTTTCCTCTTGGAACCACTGCACATGGATCTCAAGACAGTCTCTTCCTTACTGCAGCAGAGAAATGATATACAAAGGGAGAAAGAACTCTCAGAGTTGCTCAGAAAAAACCCAACTCCTCCAACCTCCTCTTTTAACTCTACAAAAAAACCAAACTATTAGCCAAGACAGAGACTTTTCGTTCCTTCCTTCTGAGTTTTTATGGTTTTTATTTTCTCCAGTAAAAATAGAAGGAGCCTACTAAATATGCAAGTGCTCTCTCTCTCT
>Dhingra_Pear_16_GATCAG_L001_R1_001_paired_trimmed_paired_merged_contig_5452 zinc finger CCCH domain-containing 66-like	GO:0046872
AAGAAAAGAGGACGAAGACGAAGAGAGAGAGAGGAGAGCGCTTTCATATTTCATAGGCTCTTTTTTTTGACTGGAGAAAAAAAAAAAATAAATAAATAAAAAGCATAAAAACTCAAAAGGAAGAAATGAAAAGTCTCTATCTTTTCTAATAGTTTGGTCTGTTTTTTTGTAGGGTTAAAAGAGGAGGTGGGAGGAGTTGGTTTTTTTCCTGAGCAACTCTCAAGAGTTCTTTCTCCTTTGTATATCATTTCTCTGCAATAAGGAAGAGACTGTCTTGACATCCATGTGCAGCGGTTCCAAGAGGAATCCTTCTTCTACTGATACGATCATGGAGCGTGAGAAACAAGAAGGGACGCGGTATAACTTTTCGATTTTGCTTGAACTAGCGGCCTGCGATGATCTTGAAGGGTTCAAAGGGGCTGTAGAGGAAGAGGGTCTTGA
>Dhingra_Pear_16_GATCAG_L001_R1_001_paired_trimmed_paired_merged_contig_47644 zinc finger CCCH domain-containing 65 isoform X2	GO:0046872
AGTCTCTGACACACCTGGGCTGGTCTGATGGCTGACTTGGCTTTTACCTCTTGCAACATCTGGTGAAGCCTTGGCAAATGATAAAAAATTTATTCCTTTAGGAGTGGTTACTGGTGTTCTCTTTAAAATCTCATTGGAATTTTGAACGGAACTGAATGGACTTTGATCTATTTGGCTCCCAGCTTTGGTACCCATATTCCTATTGGGGGTTACGCCTCCTTGCTTAGACATGCTAGAATGAACCAATGATGATTTCTCAACAGAGGGAAAGCTAATCCCTGTGGTAGCTAGTTCAGGTTTCTTCAAAACATTCTCCCTCACATTCTGTTTAGTATTATTGTGAGAATGGATCCCCGTTGAGAAGCCCAAGGCATGGACATTCTGCTGGGAGGCACCACCGATGTTTACTTGTTGAGACCTGGAATTACTCTGTACCATGGGAGGCTTCAATTCAGGTTTACAAGCAGTAGTTTCACTCTCTTCCTTGGATGGCATCTTGTGTGAAAACAGACAACTATCACCTCTGCCGCAGAAACCATTGTCTCTGAAATGGTGACAGAGATACTTAGAGAGGTCATGATCATATCCACAGTCATCCCCTTTCATGCACTCATTCCGTGCAAATTTGCCACAGGGCGTGGATTTTGTTAAGGGCACTGTATCATGTGAATACTTGCACTGGTCACCCAGATTGCACTTTCCGTTCAGGTAATGGCGGCAATATGCTACAGGCTTTGGTTTTTGTAATGGTTGCAGTTTCAGCCTTTTAACACCAAGTTCCCTGTTCTTCTCTGCCCGTTTCTTTCGTTCTTTTGCCTTCTTCCTTTCTTTCTTTTCCTTATTTGGAGGACCGCGCTTTCTTTTGTTACAGGCACCAGCATCCCACTTTTCTTCGGACGCGGTTCCATGGTTTCCAGCTGCAGACCAGTCAATACCCATTTCAACTCGATTATCTTTCATTTCAATTCTTCCACCATCTAGCAAAGGATGGGAGTCACTTACATTTTGACCCTGAACAACCCCCGGTCTACAAATCATATCAGTCCTTCTACTTTCCCTCAGTTCCACCCCTCTGCCAATTTTTCCATCATCAACCACGTCCACCACAAAGGAACTGGAACCAAAATCCTTGTCATTTACTTCCTCGCAAAGCTGCTCTTTTCTATCAATTACATCTTTAGATATCTGCCCCTTGTGAACCTTCTGTTCCTCAAGTACTACTGTATCTTGCAAAAGCTCATCACTTGGTCTGCCATCCATCCCATTGTCACCAGAAATTTCTCCCTCTTCAATATCTCCATCATCCATATGGTTGGTAGAACTCATTGCCGTTATGTCACAAACTGGTTTCTCCGTTTCCTTAAACTTCTCAGGCATTTCAAGTACTACTTCTAAGGAATTAGTTTCTGGTAACAAACTTTTGTTTTTGCTATAATCAGTAGGCTTTGAAGCTTCAGCAACCATATCTTTATTCAAAGAAAAATCAAAGGCTTCAGGGACATTTTGACTAAAGATTTCTGTCTCCTTAATCGCTCCAACTTCAGTAATTGGAATAGACGATTCGATTGCACCCTCGGCAGAAACAGGAGTCTGTAGTTCCATTGATTCCAGTTGCATTATAGGCTCTACATCCAATGCGCTAGTCTTCGACAAGGAATGTTTGTGTTCAGTAGACTCTCTTGGATTTAAACTTTCAGTCACCTCAACAGTTTTTAAAGATGAACCATGGCTTACAGAAACCATTTGAACCGAATCTTGAGATGTCACAGTTTCTACATGTTCTTCTTCGTTAGTCAACAATGCAGCCTTATCACCACCATTCTGGTTGTGGTCCAATGATGCGACAGAGGGTTCACGATTCCCTTTCACAACCAACTCTGGCTCATCCACCAGCATTTGCTTAGGAAAAAACCCCATATCTTTTAAATCAATGGCAAGAATGTTTTCTATGTCTATCGTGTCTTCCAGTCCCGAAAAATCCTCATTTTCTTCCACGCTCAGTAAACTCTCTATCTGCTCTATCCTTTCTCGAAAACCATTATCATTACAACACTCATCAGCCACTCTCCCCTTCCCATTGTCAGGGCCAACCAATTCAGCATTCTCCGGCACTTCCTTTTCAGCTTCTTGCACCGATTCGTTGTTGCCATTATCTCGATTAAGCTCTTGAGGTACATTTTGATCGGAAACTGAATGCTGGGACTCCTTGAAGTGAGAGAATATTCGTACCAATGTACGGTACGTTCCGCTGTTGAGGTGCCTTCGACGGTGAGGAGGGAAAACGATTGGAGTTTGGGAGGGCTTTTCGGTTTCGATTTTGTTTTCCTCCATTGTTGCCCAAATTACAAGAGAAATTCGAATTCTTTTAGTCAG
>Dhingra_Pear_16_GATCAG_L001_R1_001_paired_trimmed_paired_merged_contig_55045 zinc finger CCCH domain-containing 65 isoform X2
AGCAAGTGAGATGCCGCCTAGCCTACTACCTTTCTATATTTCACGGTATATTTGACCAATCTGAACAAACAACAATCTCAGTTCTGGCAGCAGTATCCCCTTCTTGCAACTCAATCCTGTCTACAGAGCCATTCACTGTTTAACACCATGCAACACACTCACCGATTGGTTTTACTCCCAATATGAGACAAGAAATCCAAAATTTCAAAAGCTTTTGCTGAATCATTCTGCGAACCTGTAGCTGATGCTGCTATTCTAGTTTCCTTTATCGACTTGAGTATCAGTTGAACCAATTGACTGGTTCATGTTTTGAGCTCTATACTTCGCTGCAAATGCTAGGGTAGAAAAGAGTCCCCTCTGGAAAGAATTTGCTGTACCTTTACAAAACTTGGTTGCTACATGATCTGAAGATTGACCTGAAGTAATTGGAGAAGGTGGCAGCCTCAATGAGACCGCGCTTGAATTTTGGGGTTTATCAGCTGTATTCTGACTCTCACGGGAATCCCTATTGCTACCATTACCCCAGCAGGAAGTCAAACTAACTGGATCTGCTGTACGAGAACTAGATACCGAAGATTTCTCAAAAGGATTAGAACTAGTTACCAAAGATTTCCGGAAAGGATTAAAGCTTGTCCCCTGTGATGCTGCTGGTTGAATGCCTTTAAAGTTTTGGTCTCTACCAGAACCAGCTAGCGAAGAGTTCCCAAAAGGATTAAAGTGTGTTCCCTGCGATGCTGCCGGTAGATTAACCTGTAGCATCGCATTCAAGTTTTGACCACCAGTAGGACTAGCTAC
>Dhingra_Pear_16_GATCAG_L001_R1_001_paired_trimmed_paired_merged_contig_38374 zinc finger CCCH domain-containing 64	GO:0005829	GO:0003824	GO:0046872	GO:0000956
ATCTGCGGTCAGTTGTTGTCCAAAGTCGTAGCTATCCACCTTAAAGTGATGGAAAAAATGACCTATACGGAGCAACATTGGATTTGGTTCTCAGAATTGCAAGAATTTGGAGGGACCTTAACCGTAAACAGAGAAGTGCAAAAGTACGTTTGATATCACATCATGTCACAAGTTTATGACTCTCAGTGTTTACTACCCTCTGAGAAATTACTTATTTGGATCGAATTCTCCAAATCCACTCTTGAAATCTTCCACCATCTTGGTTTCCTCTTCTTTGCTATCTGTACAGTTCTTCCAATCATCCCTGTCGGCCTTCTTCAACAAACCCGCCATAACCTGGCGTCCAAATTGAGGTAAGAAGTTCTCATTCTCTTCAATCGAATGTGATAGGATTGTACCATCAGGGAGCTGAACATAGAAGAAACTAAAATTTCTGTCGAACTGTTCCCCTAACAATGTTCTCCCATCATAATTGTTACTGGATTTCATGGTTGTGAACTTGAACCCCTGCCTTTCAGCAGCTAAGTTAAATATATTTTTAAGGGCAGCTGCTTTGGCTGAAGGAACAGGAACAACCTGAAGATTAGCATGAGTCGTACGTTTCGAAGCCCATTCAAAGAAAACAACTTCCTTTCCTTGTTTGTTATAATACTTCTTCAGAGCATTCTGAAACTTATCGAGCTCAATATCACATTCTGAGGGTAGAGAAATGGTATTTGGTGAATGACCTATAGGGATTAGCAATACGTGATCTTCAACAAGCGGGCCTTTGGCAAGGGCACAATAGTAATGCTCCCCTATGCTGATAATGAGATGTGATTCTACTTTGGGGCTTGACAAACAAAACCAACACTCTGTTGACCTGTTTCTGTTAGCATTTCCAGATCCACGTCCCGGTTGAGAATTGCTGTCACCTTCATCCTGTAAGCTGTGCTTAAATTTGCAATCTGGACCCCTTTCACATTTACCTTTGTTCATAAAATCGAAACAAACACCTCTCAACGATTGTTCTCTTGCATCTACGTCATGTTGAAAGTTGCAACTTTCCCCTCGAGGACAAGATCCAGATGATACAAACTTAAAACACAGCCTATTACCATCTCCATGTTTCTGCCTTTTTTCTGGGACATCGTATCTCCAGTACTGAGAATCAGAAATACTATCGCTAGACCTCTTTCCAGCTTCTATTGAATGAGCTGTTTTCTCCTCATATGTGTATGGAGATAAGGTAGTGGTTGTCGACTTCGCCCTAATCTCAATAGCAGACATTGTAGATGCTGGAGTAGGAGAAAGCGCATGAATGAATTTCTGCTTATCTTTGTTTCCTACTGGAGCAAGACCCAAGAAGCGTGTGACATGCA
>Dhingra_Pear_16_GATCAG_L001_R1_001_paired_trimmed_paired_merged_contig_38510 zinc finger CCCH domain-containing 64	GO:0005829	GO:0003824	GO:0046872	GO:0000956
CCTTCGAGAGAAATTACTTATTTGGATCGAATTCTCCAAATCCACTCTTGAAATCTTCCACCATCTTGGTTTCCTCTTCTTTGCTATCTGTACAATTCTTCCAATCATCCCTGTCAGCCTTCTTCAACAGACCCGCCATAACTTGACGTCCAAATTGAGGTAAGAATTTCTCATTCTCTTCAATCGAATGTGATAGGATTGTACCATCAGGGAGCTGAGCATAGAAAAAACTAAAGTTTCTGTCGAACTGTTCCCCTAACAGTGTTCTCCCATCATAATTATTACTGGATTTCATGGTCGTTAACTTGAAGCCCTGCCTTTCAGCTGCTAAGTTAAATATATTTTTAACGTCAGCTGCTTTGGCTGAAGGAACAGGAACAGCCTGAAGATTAGCATGAGTGGTACGTCTTGAAGCCCATTCGAAGAAAACAACTTCCTTTCCTTGTTTGTTATAATACTTCTTCAGAGCATTCTGAAACTTATCAAGCTCAATTTCACATTCTGAGGGTAGAGAAACAGTATTCGGTGAATGGCCTATAGGGATTAGCAACACATGATCTTCAACAAGTGGGCCTTTAGCAAGGGCACAATAGTAATGCTCCCCTATGCTGATAATTAGATGTGATTCAACTTTGGGGCTTGACAAACAAAACCAACACTCTGTTGACCTGTTACTGTTAGCATTTCCAGATCCACGTCTCTGTTGAGAATTGCTCTCACCTTCATCCTGTAAGCTGTGCTTAAATTTGCAATCTGGACCCCTTTCACATTTTCCTTTGTTCATAAATTCGAAACAAACACCTCTCAACGACTGTTCTCTTGCATCTACATCATGCTGAAAGTTGCAACTTTCGCCTCGAGGACAAGAGCCAGACGATACAAACTTAAAACACAGCCTATTACCATCTCCATGTTTCTGCCTTTTCTGGGAGACATCATATCTCCAGTACTGTGAATCAGAAATACTGTCGCTAGACCTCTTCCCAGCTTCCATTGAATGAGCTGTTTTCTCCTCATATGTGTATGGAGATAAGGTAGTG
>Dhingra_Pear_16_GATCAG_L001_R1_001_paired_trimmed_paired_merged_contig_39353 zinc finger CCCH domain-containing 64	GO:0005829	GO:0003824	GO:0046872	GO:0000956
AATACTAGAAGCTTAAGCGCGCCCATTTTCGTCGTCAACCTCCCAACCCCCGCCTCTCTGAGTCATCACTATCACTCATGGCTCCCCCCAAAATTCTGCTCTCCGGCGACATTTCCGGCAACCTAAAGCAGCTCATCAAACGCGTCGTTTCGGTCAACAAATCGGCGGCGTGTCCATTCGACGTGCTGCTCTGCGTGGGCCAGTTCTTCCCCGACTCGGCGGACCAGCTCGACGAGTTCAACGATTACATCGAAGGCCGGGCCCAAATTCCTCTCCCGACTTACTTCATCGGCGACTACGGCGTAGGCGCCGCCAAGGTCCTCCTAGCTGCGACGAGAGACGCCGGCAACCAAGGCTTCAAATTGGACGGCTTGAAGATTTGCAACAACCTCTACTGGTTGAAAGGCAGTGGCAAGTTCACGCTCCACGGGTTATCTGTGGCATATTTATCTGGTCAGCAATCTTCGGATAGCCAACAGTTTGGGACGTATAATCAGGACGATGTTGATGTATTGCGAGCGATTGCTGAGGAGCCTGGAATTATTGACTTGTTCCTAACTAATAAATGGCCAAGCGGGATCACTAATAGAGCAAATATATCTGATGCTCCCCCTGGAGTTTCCGAGCCTTTTGGCAGTGACAATATTGTGGCAGAGTTAGTAGCCGAGATCAAGCCACG
>Dhingra_Pear_16_GATCAG_L001_R1_001_paired_trimmed_paired_merged_contig_39354 zinc finger CCCH domain-containing 64	GO:0005829	GO:0003824	GO:0046872	GO:0000956
AGAGGAACTGAAAAATTGAGCCACTCTGCCACTGACCTTGAAAGCCCAAAAAAAGGAAAGCCCAAAATACTAGAAGCTTAAGCGCGCCCAGTCCGTCGTCAACCTCCCAACCCCGCCTCTTTCTGTCAACACTCTCACTCATGGCTCCCCCCAAAATTCTGCTCTCCGGCGACGTTTCCGGCAACCTCAAGCAGCTCTTCAAACGCGTCGTTTCGGTCAACAAATCGGCGGCGGGTCCATTCGACGCGCTGTTATGCGTGGGCCAGTTCTTCCCCTACGTGGCGGACCAGCTCGACGAGTTCAACGACTACATCGAAGGCCGGGCCCAAATTCCCCTCCCGACCTACTTCATCGGCGACTACGGCGTCAGCGCCGCTAAGGTCCTCCTGGCTGCGACGAGAGACGCTGGTAATCAAGGCTTCAAATTGGACGGCTTGAAGATTTGCGACAATCTATACTGGTTGAAAGGCAGTGGCAAATTTACGCTCCACGGGTTATCTGTGGCGTATTTATCCGGTCAGCAATATTCAGATAGTCAACAGTTCGGGACGTATAATCAGGACGATGTTGATGTGTTGCGAGCAATTGCTGAGGAGCCTGGAATTATTGACTTGTTTCTAAC
>Dhingra_Pear_16_GATCAG_L001_R1_001_paired_trimmed_paired_merged_contig_23579 zinc finger CCCH domain-containing 63-like	GO:0016905	GO:0046872	GO:0006468
TATTCAAAATTGAGACGAGAAAGATCACAATCCGAAGTCCATAGCAACTTGGAATGAGCCAAGAAGCTTCTTCACGTCCATGGCACCCAAAAGCGGGGACTGCGGACGGCCGACGGCGGATGGTGCTCAAGCTACTAATTCCTGGCTCTATAAATCCTCCAAAACAAGAAAAATCGCAATGCATTCCCGTAATTCGTTCCTCAGAGCTTTCACTTACAAAAGAACCCAGAATAAGAAAACGAAAAAATTACAGATACAATGTGGCCAAAATAAATAATCCCCTTCTCCTCAGGCAGTGACCGCAGCTGGTTCAGTCCATTTCCATACTTTCACTTGACCGGTTCCATCACCCGTGAAAAACAAGCCACCAGGGCCTACCTGAATCGATCTTATCTCCTGTTTTGAAAATATTTTACCCCTCTCCGAAAACGATGGTAAATCATATATGCGGACAGTGTTGTCGTTGCAAGCACACAGTAAAACTGGCTTGGCTTCTGAATCATGCATCCCACAGAGTGTTATCAAACCATGTTCTTCCGTGTGAGTATATGTTGCTTCCAAGTTTCCACTTTGAGTAGCAACCCAGACCTTTAATTGTCGATCCAAGGAACATGATAAAAGAAACTGATCCCAGCAAAGAACAGACATGACAACTTCAGTATGCTCTGTTAGCGTTTGTATACACTGCAAAGTTTCCAGGCTCCAGACCCTTATAGAAGGATCCATTGAACCAGAGTAGAGCCTATTTGCTCCAACTACTAATGAAACAACTGCAAGAGTGTGACCTATTAGTGATGCAGCTGGTTCGAAGCAATTAGTAACAGCATTAAACTTCCATGCCAATATAGAACCATCCTGTGTACCAGCAAAGAGCAAATCATTTCCCACAACCATGGCATAAACTTGCCCGACAGGCCCACTAAGACT
>Dhingra_Pear_16_GATCAG_L001_R1_001_paired_trimmed_paired_merged_contig_48407 zinc finger CCCH domain-containing 63-like	GO:0016905	GO:0046872	GO:0006468
CTTGCCCGACAGGCCCACTAAGACTCAGTTCAGAGTTAGTCTGGGTGTTCCATGCCTTTACAGCTTCTGGTATGCCAACAAAAATCCAAGGACCTTCACTGATCATACACCCTACTTCACCGCCAAGATTAATAACTCCCAGGCACTGACCAGACGCGCAATCCCAAACCCTCACAGTTTGATCCTTACTCCCAGTATAAAGTTTATCAGACCCAGAAGGCAGTGCAATCCCACTAACAACCTTCTCATGCCCCTCAAGCTGCG
>Dhingra_Pear_16_GATCAG_L001_R1_001_paired_trimmed_paired_merged_contig_86427 zinc finger CCCH domain-containing 62-like [Pyrus x bretschneideri]	GO:0016020
TGGAATCAACAAAAAAGCCCGAGCTTATAGCTGGAGGTCCTGTGGCTGGTTTTTGCGAATAGGCAGTAAATTCTGATTGGTGAGGTTGAGTTGCTGGTTTTGCTGAATGAGAAAACAATCCCAACTGCTGAGCTCCCGCTTTCATGTTTCCTGAACCAACTGATATACCAACTGGTTGATGTAGGTTTGCTGAGTTAACAAGTGAAACAGATTGTTGAGGTTGAAGAGATGATTTCAGCACCGAGGTTGAGTTCAACTGAGACTTGTTCTTTT
>Dhingra_Pear_16_GATCAG_L001_R1_001_paired_trimmed_paired_merged_contig_134144 zinc finger CCCH domain-containing 62-like	GO:0016021	GO:0010181	GO:0016491	GO:0046872	GO:0055114
TGTGCCTGAGCTGGACGAGAAGGATAGACAAAGCTTTGAAAATGTTCAGAAGATTATTGAAGCTAGACAGATTGAGAAACTAAGTGGAGCAATGTAAGCTGTACCTTAGGAAGAACGGGTTGAGACTCACCGGAAATAAAGACACGCTTATTTGGCGCATTAAGGAGCATTTAGAGATTTTGAATGGTGGAGGTGAGAAGAAGTACCCGGCATCTACCTTTGTTTTGAATTGTAAAGGGGATGCATGCACTGGCGACGCCGT
>Dhingra_Pear_16_GATCAG_L001_R1_001_paired_trimmed_paired_merged_contig_86428 zinc finger CCCH domain-containing 62-like	GO:0016021	GO:0010181	GO:0016491	GO:0046872	GO:0055114
TCGGTCCAAAGGCCATGTGTCAAAACAAGGATCGTTGCCCGCTGCCCGAAAATCCTAAGGGGATGCATGCACTGGCGACGTCGTCATGTTTGAACAAAATGTTTATGAAATGTTTGACATAGCATCGCGGAGTGGAAGAGGCCCTCCATGTGGAACAAGGATTGTTGCAGGTAGGATTGTGAAAGAAAGCTATGGAGCTGCTAAACAGCAGCACACCTTTACAATTGAAGTACTCTGGAGCAAAGGGGAGACACCACTTCCTCCACTCCATCCCCTCCTAATTAAGGGCCGGAACCTGTACCGTTTGAAAACTTTGAGACAGAAATGGGAAGATGAAGGGGAGAGGCAGAAAGTCTTGATGGAAAAGCACTCTAGGGGATCTCTTGCCAGG
>Dhingra_Pear_16_GATCAG_L001_R1_001_paired_trimmed_paired_merged_contig_88733 zinc finger CCCH domain-containing 62-like
GCACAACCACCTCCTGTCCATCAACTTCTGCTTCACTACCGACATCATTATCCTGAACAATTCGAGCCTTTGATTTAACCTTGATCGAGAAATTTGAGAACTTGGCGTGGGTTTCTTCGAGAATGCGGTAAGTCGGGTCCTTCATTGACTCATCCGAATCGTATTCTGGGTCGGACTCGGACTCACCGATTTCCCACAAGTCTTCATCTTTTTCTTCGTATCGACGATTTTTGGATTGCTTAGGGGCAGCCATTGATGGGTTATCTTGGTTTATTGCTGAAACACCAGAAAGGGTTCTTTTGAGCTAAAGGTTTGGGCGGAAAGGTGGGAAATTGAGGATTATAAAAAGGGGAATTCTCAATTCTGAGACCA
>Dhingra_Pear_16_GATCAG_L001_R1_001_paired_trimmed_paired_merged_contig_18994 zinc finger CCCH domain-containing 62 isoform X1 [Jatropha curcas]
AGTATATGGAATACAAGAGGCGTGTACTGACAAGATATAATTCGGAACTGAAAAGAAAAGGAGAACAAAAGAGTACCCTTTCTTCTTTTTTTGTTAAAACGTTAACAAGGAAAGGTTTTGGAGTTTTGAGTGTGGTGGCGAAGGCAGTACTTTTGGTTCAAGTTAAAAATGAGCGCAGATAGGTAGTAGGTACATACATTCATGGCACACATGAAACATACATCAATGAAATAACAGTCTAATAGTTGTTTATATGAAAACAATTATAGGTTGAAGCTTGAGAAACAATCCCCACATGTAAAATAGTGACACATAATTATTGTATCCACACAAGGATGCAATTGTAGTTTCAACTTGCAGAGTTATCATGAACAGATCATCATCAAAAGGAAAAGTCATCGCCGAATGAAACGCTGCGAGTTGAAACTAATTCCAACAGTTGAGAATGTAATAGGTGCATAAATCATCTGTGCCCTGTCCTCCATTCCCCATATGTCTCAGTCCTAAGTCGGCATACAGAGCTTCAGTAATAACATCCTATTGCAGAATACATCTGTGCCCTGTCCTCCATTCCCCATATGTCTCAGCTCCTGAAATATACGGATGAAATGGCCTGCCGACATTCACGCCAGATAAGTGATTCCGATTCGTGATATTGTGTCCAGGATCTATATAACCATGGTGGCTACAATTGCTGTTATTGAGCCTATGAAATTGTGAGTCAGGTACAATAAATGTATCAAAATTAGTTGTCACAGGATATCTCAACATGGTTGAAGTGGAGCCCATGACATGACCGAAAGACTGGAAAGGTGCACTTCTGTGTTGAAATTCTAGTTGAGATTGGTGAGGAATACGAGGGACAGACTGAGAATGAAGAGCGGGGACTCTATCAATATTTGGGCGTGCTGATTTTTGATGCCTCCTAAAAGGTTGAGAGGCTTTACTCCTCATCTGTTTTGATGATAGGGCTGCTTGATGTTGAGAGAAACTATTATGCTTTGCAGATCCACAGGATGTCTGTCTTTGGAGTCTGTCAAAATGCTTCCCCTTTTCTGATTCATTGTTCTTTCTAATTTGATTTGGTCTGGTAGAATGCGATTGTTTCCGACGCTTCCCACCTCCATTTTCAGTCCACTTCCTTGATTTTTTATTCGCTCTAACACGCCTTGCTGCTTCACCTCGTCGGTGCTTCTCAGCAAGCACTTTTGATCTTTCAGCTTCATTACTCCAACGCTGTCTAAATGTTCTCAATTTGTAGAGATTACGACCCTTCACAAGCAAAGGAAATAGTGGACACAGCTTCTTTATTCCCCTGCTCCATAGCACTTCAACCGTAAAAGTATGTTGCTGTTTGGCTGCACCATAGCTTTCTTTAACAACCCAGCCAGCAACAGTTCTCTTCCCTAGAACCCTTCCATGCCTTGTCACTTTGTCAAACTTCTCATAAACTTTCTGGGTGAAGAGCACGACATCTCCCTTACAGACATCACCTGTACAATTAATTACGAAGGATGATCTCGGATACAGTGCTTCCCCATTTCCATCCTTCAACCTCCAATGCTCTTCAATTCTCTGAATACAAACCGCTTTGGTTCCGGAGATTCTGAGGCCGTGCATCCGCAAATACGCCTTGCACTCTTTGAGATTTAAAGAAACCAAATCACTCCCTTCTTGGAGAGAGCGGATTACGCTGTTGCAGAGAGCCTCGTCATCGCCCTCCTCAATTTTCACATCGCTGTCGTCGTCCTCCTCCTCCTCATCATCATAACCGCCGTCGTCACCGTCACCGTCTTCATCGTCGTCATCTTCTTCTTCTCCAAAGTCGCCGTCTTCCGTTCCGTCGTCGTCTTCTTCTTCGGAAGACGAAGAGATACAAATAAAAGCTCTCTTATCCTTCCTTTTCCCCATTTCCTTTACCCAAAACAAACACCACAAACCAAAAACACAAAACAAAGAAAAAGGAAAT
>Dhingra_Pear_16_GATCAG_L001_R1_001_paired_trimmed_paired_merged_contig_50151 zinc finger CCCH domain-containing 6-like [Malus domestica]
CTGACAAAGGTTAACATCTGAAGCCCAAGAAACCCTTTTCGAATTCTTCAATCCCCGCATGTTAAACAAAATCCCAAGAACCCTTCTTTTCCAGCTTCAATTCCCAGTTTTAGTCACGGTTTCAAATTCAACTCATCAATTTCGGGTCCCAATCGAAATCTAAAAACGCTACTGCTCTCAGATTCCGAACCCTAGTTCCTACTGCGTCGTCGGCGTAAAAAATCCCTCTTTTTATAACCCTAATTGTACAGATTTTACGCGATCCAATTGCAGAGAGACTCTCTGTGTGTCGCGAAACGGCGATCGCAACCATGGCGGTTCGTCAGACGAAATGAAACCCTACAAAATCAAATTCCTCTGGTTTTTGGGCTTCGGCGT
>Dhingra_Pear_16_GATCAG_L001_R1_001_paired_trimmed_paired_merged_contig_26499 zinc finger CCCH domain-containing 6-like
GGCCGTTCAAACCCAGGGGGGGAAACATGTTCCGTAGGAACTGACCGCAACATATATGACGCTTTTGGTTGAAGATGCTTTTGATATTTCACACCAACAGCGACAGGATAATCTTCAGAAGAGAACAGCTTTACCTGACGAAGATCGGCTCCAGAAGCCCAAGATACGGAGTTCGATTTCCTCGACCGCTTCAAATTCATTCTCATAGTCTCAAATCTCAAAAAAAACGCTTCAAATTTACACAAAATCCTTCGTACAAATTCGTAAATTTACCGGTCCGATTTACACAGATTTGGGAACTTGAAACCCTAATTTCTGAAGCGGGGAGGAAGAGAGGCGATGCGGCGTCGCTTAACGAGTGCGGGGTGGGTGTGTATGCGTTGGTGGTGTTAGATAAAGGAGGTCGAATGGTGGGGGGAGATTTCGGGAAGCGTCAGGAATGGTGAGAGACAGCTAATTGTTTGTCTTGTGGTTATCCTAATTTTG
>Dhingra_Pear_16_GATCAG_L001_R1_001_paired_trimmed_paired_merged_contig_41407 zinc finger CCCH domain-containing 6-like
GTACCTGCCATTGGGAGGAATTTTCCACCTGCAGTCGTTAGCATATCAGATTTTGGAAGAGATGAGGGAACTGATGGAGTTGTTGTCTTTGACATCGGCGCAGCGAAAGAGTTCGTTGGTGCAACTTCTGCATTCGCCAGTGATCCGGGTTCGTTAATCAATTTCTGGATCATTTTCGGGTCATTTAGAATTTTGATGAGCAAATCAGTATCAATCAAACTTCCCTTCTCAGCGCTTTTCAAGATTGCAGTCAATGCGACTGAAGCAGCAGCAGTCACATCGGCATTTTGACTAGGTGAGTTTTCTAGTGAAGGTTGATCACCGGCAATTTGCTGAGGAGGATTGCATTTTGAAGCTGGACCCCGAGATGCCGACAGACCTTGAGGCAAGGCTGGTGGCCGACATTCTACATCGGAATCCAATTCCATATCAGATGATGGTAAATCC
>Dhingra_Pear_16_GATCAG_L001_R1_001_paired_trimmed_paired_merged_contig_55116 zinc finger CCCH domain-containing 6-like
GCACTAACTTTTCATTAATCTCATAAAATTGCCTCAGCAAATGCCAAACATCTACACGGTGGTTCCCTTCAAATACGAAATTTCGAAACTACCCCTATACACTGTCTCTTGGTGTCCCAACCGCCCCAAGTTTCAGCGAACAAAACTGCAAAGAAACTAAAAACCACTGTCCAAATTTCACAGGATTTTCATATCCGTAAGGTATTAACCCCATCGGGTTTCGCTCTCTTTGCAATATGGCCCCCAAAAAAATTACCACTCCCTAATTCAAATGGCACGTCATGCTGGAATTTACAATTAACGCCGTTACGGCATCCGTTGGAACCCTTAAAGTACTTGCATTGTTTCAGATTCTTCGGTTTCTTTTGTCCGGGTTTAAAGTTTTGAACCATTTTCATGTCTTTCAAGAGATTAAATTTGTTACCAATTTGTTTTTGTGCAATAAAGGGGTCCTGGATTTCTTGCTTTTCCACTCCATGTTGCATGATGAGGTTCTTATAGTAGTTCATATTCTTCGCAGGCGGGAGCGGCGCTTCCTTGACGAGGAACGCCAGTGGTTGAGCTCTGCTCGGATACGTCATTGCACCTAAAGTGGGGGTTTGTGCTTGCGTTTGATTTGGCTGCCTAGGTAGCATGCCAAAGTTGGATTGGGGGACGGGCACAGGTGGTGATGGTGCGGGTTGGTTCAACCCGGACGTTTGAACATTACCTGGTCGAAGAGAGATAGCATTCATTGTACCTGCCATTGGGAGGAATTTTC
>Dhingra_Pear_16_GATCAG_L001_R1_001_paired_trimmed_paired_merged_contig_64049 zinc finger CCCH domain-containing 6-like	GO:0046872
CAGCAAATTGCCGGTGATCAACCTTTACTAGAAAACTCACCTAGTCAAAATGCCGATGTGACTGCTGCTGCTTCAGTCGCATTGACTGCAATCGTGAAAAGCACCGAGAAGGGAAGTTTGATTGATACTGATTTGCTCATCAAAATTCTAAATGACCCGAAAATGATCCAGAAATTGATTAACGAACCCGGATCACTGGCGAAAGCAGAAGTTGCACCAACGAACTCTTTCGCTGCGCCGATGTCAAAGACAACAACTCCATCAGTTCCCTCATCTCTTCCAAAATCTGAAATGCTAACGACTGCAGGTGGAAAATTCCTCCCAATGGCAGGTACTATGAATGCTATCTCTCTTCAACCAGGTAATGTTCAAACGTCCGGGTTGAACCAACCCGCACCATCACCACCTTTGTCCGTCCCCCAATCCAACTTTGGCATGCTACCTAGGCAGCCAAATCAAACTCAAGCACAAACCCCCACTTTAGGTGCAATGACGTATCCGAACAGAGCTCAACCACCGGCGTTCCTCGTCAAGGAAGCGCTGCTCCCGCCTGCGAAGAATATGAACTACTATAAGA
>Dhingra_Pear_16_GATCAG_L001_R1_001_paired_trimmed_paired_merged_contig_109721 zinc finger CCCH domain-containing 6	GO:0046872
GAATTGCAGAAAGACGAGGATAACCTGCTTCGAGCACTCTCATCCCTCTCAACTTTTGAGCCTTGACTTCCTCACTTTCCTCACCAGCTGCTACTTGCCAGGCGTCATTCACGACAAACTTGGAAGGGCATTTCCATTGAATCCGAGGAATGGGGGGTAGTTCCACTTTTGTTTGGCTCACAGAAACGGGCCGTTCAAACCCAGGGGGGGAAA
>Dhingra_Pear_16_GATCAG_L001_R1_001_paired_trimmed_paired_merged_contig_11649 zinc finger CCCH domain-containing 6	GO:0046872
ACTCTTATCTCTCTCTGATTTTGAATCTCCATCTCTTTGCTTTCTTCCCCAGAAACCACTTGCCAAGTGAAGTTTAGTACAACCTTAGGAGGGCATCTCCATTTGATCAAAGGAATTTGAGACAAGTCAATCTGCGGCTGATTTGCCGGATGAGCTCCCTCAAATCCAGGGGGTAGAGTGTCATCTGAGCCTGTTCCAGATGAATGTGATGGCCAAGATGCCTTTGCTTGGAGGTCATCTTGAGCGCTCAGCCCAACTTGCGAAGGAGATTCCTCCAAGAGAAATAGCTTTACCTGTTTAACAGAGAAGCATCAGTATGATAACCATTTAAACTAACATTAATATATCAACATTGTCGATCATCATTTTCCACAAACTTCTTCAGAATGCTGAGCTTAGATGCACAGGGAAACTTCAGAAATCTTTGGCATGACTTCTCCTTTAAATAATAACACGACTGAAATCTTAAAGCAAATTATGAAAATAGAAGTGAAAAAGAAAAAATGCACAGATAGAAGAAATAAAGATCATAGAAAATCAATTAAACTATACTAGAGATTAACGTGAATACATATCACTGCATTTAATCCTCCCATGTCCATCTCCACCCGGTCACTTGTAATCAGTTTATTCGAGATTGTACTGGACACATCAATTCGTATATAGCTCAACAAAAATCAGATTTAGCAAGGAGGATTTTGCTAACTATATA
>Dhingra_Pear_16_GATCAG_L001_R1_001_paired_trimmed_paired_merged_contig_11650 zinc finger CCCH domain-containing 6	GO:0046872
GTATACGGAGATTTAGAAATTTCTATATATTCTGCAAAAAAATTTGGCCACAACTGACACAGCAAGTGTGAAGTTACGTTGAACACATGTACATGCAGAAAGAAGTTGCCGCAATTGATCATGACATGTAGGCTTCCATGGGGGGAAACTCTTAGGGTGAGTATAACAACAAACTAAACAAATGTTGGCAAAATCTAGCTCAAAGGCAATTTTGAGCCACACTAGGAGGCTCCCCAATTGAAAGATGTACATGCAGGTAGTAGTAGCTACATTAACTGCTGATCTCCCTATCCATTTTCATTCTCTTTGCCTTGTGCACCTCCGGCACACTACTACCTCGTGGCTGGAACGATGCATCATGCTGGAACGTGCAATTTGCTCCTTTGTTGCATCCCCTTGAACTGTTGAAGAATATGCAAGGCTTCATATTCTTGGGTTTTGAATCTCTTGATTTGTAGTTATTATTAGATTCTTGGTTTACCACTGAATGGTCGCTGTGTCGGTTACCAAATGGTGGAAAGTTGTCATGCCGGTCTCCTCCATGTTGTTGAATCAAGCTTTTATAATAGTTGATGTCCTTTGCTGGTGGGGGTGGTCCAACAGAAGGCGAAGAATGAACTGGAATTCCTGCAGGCGGAGGTGGTCGTGCATCAGGAATATGTCCCATATTTGGTTGAGGATAGAAATGTCCACTTGATGAAGGTGTGTTGATTTCTGTCCTGATCATGTGAGATGGATCTGATATGCCCATTGGGGGTGGCCTTGTCATTGGTTGTGGATCTGTAACCAATTGCTCAATCATTTTCGGGTTGCTGAGAATCTTAATGAGCAATTCATGGTCAATCATATTTCCGTGCTCGTTGCTATTCACAATTGCACCAAGGGCAGCAGCTACAACATCAGGTTCTGCTGCAATAGGCATTCCAAGTGTTGCAGCCTTAATGTGGTTTCCATTGTTAGGAATATTGTTTTGAGACGGAACCAAAATTCCCTGAACGGATAGAAAGGGCTGCGAGCTTGTGGAATTGTTAAACGGTACCACGGATTCAGATGATGTTTCAACACTGGCATCTTCGTCTTCAATGGGGGTAATAGGTATGATAAGAGGTTGCCCACCAGTATGACTAGAGTCTTCAACATCTGCCAAAACAGAGGGGTTTAAAGGAATGGCAGATGGCCGTGGATAAACTGCTTCCAGTACTCGTATCTCTCTCTGATTTTGAATCTCCACCTCTTTGCTTTCTTCCCCAGAAACCACTTGCCAAGTGGAGTTCAGCACAACCTTAGGAGGGCATCTCCATTTGATTAGAAGAATTTGAGACAAGTCAACCTGAGGCTGATTTGCCGGATGCGGTCCCTCAAACCCAGGGGGTAGAGTGTCATCTGAGCCTGTTCCAGATGAATGTGACGGCCAAGATGCCTTGGCTTGGAGGTGATCTTGAGTGCTCAGCCCAATCTGTGAAGGAGATTCCTCCAAGAGAAACAGCTTTACCTGTACAACAGATAAACATCAGTACAATAACCATTTACACTAACATTAATAATCAACATCGTCGATCATCATTTTCCACAAACTTCTTCAGAATGCTGAGCTCACAGGGAAACTTCAGAAATCTTTGGCATAAGTTCTCCTTTAAATTATAACAGGATTGAAATCTTAAAGCAAATTATGAAAATTGAAGTGAAAATGAAAAATGCACAGATAAAAGAAATAAAGATCACAGAAAAATCAATTAAACTATACTAGAGATACCGTGAATGCATATCAGTGCATTCAAACCTCCCATGCCCATCTCCACCCAGTCCCTTGTAGTAAGTTTATCAAAGATTGTACTGGACATATCAATTCGTATATAACTCAACAAAAATCAGATTTCGCATGGAGGACTTTGCTAAACTAAGATAGGGCAATGAACTAGACAACCCACTTCTTAAAACCAACTTATTTCGACCAACACTAATATGAGAAAGTTCAAACAATAATCAAACAGAGTCTTATGATATGAGGTTGAACCCAGAACGCAAAACCCAAACTAGCACCAAGTGTTGCTCTCGATCTCTAACCACACTGCCACAAAATAAAAAATACAAAAGATGCATCGCTTATCACACTCTGGGAGGTGCCCATCCAAGACCCCAACGACCTTTAGCTTTGCATGCCCCAGCAGATAATGTGGAAGTTATCCTTATGATATGGCCCTCCCATGTTGGAAGCGGCCCAAGTCTTGGGCTTATTCTCCTCTTCAAACAAAAAGAAAAGGAACAACTTTAGAAAGAAAAAAACAATGCAAACACTTCTGAGTTGCTTAACTTCATGCTTATGCAATGACACAGTAAATTCTTGTAACAGTAGAACCCAAGAAATTTTGAATAGAAGTCCCCTAGTGATTCAACCTTTCTCAAACAAAAGAACCTTTACATAATTTGCCATGACAAATTATCACAGAAAGACTATTAACGATTCATGAACACAACTACAGCAGACAACCAAAGGTAATCAATTCAAAAAGATAAATGCAGAAGTGGTCACTGTATTCTAAATTTCTAATGCATGCCGATCAAAAAACCTTGACAAAAAGTATGGAATGGGATACTCACAAGAAACTCAAGTTTTTGGCCCTTTTACTGATGGTTTTAGAACAAAATTCATCCACCAATCCAAATAAAGCTATTCAATGAATGCAGCAGCAATGAAGTACACATCATAACCAGGTTTACGATAATGATTATTGCATCAATCTTCATCTAACATTATGAAACTACAATTACCTCGCTATTCTGTTGTTCTTGTAGAACCTTTTTCAGCAGGAAATTAGAACACTTCTCTATTGAAAAGTCGGTTGCAAAAGACCATAAACTTATAGTTCCTCAAAAATATCTAACTTGCATATATTTCTTATATCACCTTTTATTCCCTGCATGGCCAGTTATCAATTAACATTCTCAAAGTCGCTCCAAATTTAATGAAAACTACGTCAACAACTAGTTTGTGATTTTCTCATTCTTTTACGTGTATATTCCTTTTAAACCTCATTGCACATTCTCTTCTTTTAAAATTATATTGGAGAAAGGGCCACCACCTTACGAATTCTTCAGAAAAAGTTTCACAATTAGGCTTTTATAGATAAGAATAATCTCACCTTCTTCTTCATAAGTTGCTAATATTTCAAAACTTCAAGCCACTTTTTTCTCAAAGAATGATGGATAGTTGCAATAATCTAGATATGGACCTGGTGTTCAATGTTCATTCTCCCCCTAAAGATCGTTAAGCAATCCTATGGTTGTTCTTAACATTGTTCCAATCGATTAATTCATCAACACAGCACCAAGTTAAAGACATAAACTTCAAACCTCACCTTTTCAAAATTGACAACTTTACGGAAAGACGGAAAGTAGATCAGGCTACAAGGGCTAACCTTGTTTCATCACTTCATAATCTGATTTTCACTAATACACTCATAAAGCTTCAAAATAAGCATAAACCAATTCATAATGAAACCTGGGACTGTATGAGCTACAGATGCTACATATTCCAAAATTAAGTCTTAATGGAAACTCTACGAAAGTTCATATTGATTGGCTTCTGATTTCCGAACGCAAAATTATTTAAGAGCTCAACAAATAAGCTGAATGAGCTGCAAAGGATACAAACTCCAGCATTAAGCCTTAAAGGAAAATCAGGGCCGGTCCATATTGATTGGCTTCTGATTTCTGAACAAAATTATTTCTTACCACTAGAACTTATTCAGCATTTGCACCAGTTCGCATATAATTTCGGAAAAAGGGCTCTCTTTCTCCACCTTCCTTTGTCATATGACACTGACAGATTTTTCAAACATTCAATGCAATTCGACAGAATATCACTTCAAACAAACGATACGATTACCAAAAGAGGAGAACTTTATCAAACATTTTCTAACAATTCATCTACTCAAATGATACAATGTACTCCAGAAACAATATATAACAACACCACAACAAACAAATATATATAACCCCAAATCAAACCAGCAAAATCCATAGAAGTTCAGAAAGCTGATTATTTCGGGTTCATTTCGCATTCAACGAACAGAAACTACTTAATCGATCATTATCATCAGATTTGGTCACTGAAAAATGCAATCTTTACCTGACAAAGGTTAACATCT
>Dhingra_Pear_16_GATCAG_L001_R1_001_paired_trimmed_paired_merged_contig_22195 zinc finger CCCH domain-containing 6	GO:0046872
GCGGCTGGGACGATGCATCATGCTGGAATGTGCAATTTGCTCCTTTGTTGCATCCCCTTGCACTGTTGAAGTATATGCAAGGCTTCATATTCTTGGGCTTTGAATCTCTTGGTTTGTAGTTATTATTGGATTCTTGGTTTACAGATGAATGTTCGCTATGTCGGTTTCCAAATGGTGGAAAGTTGTCCTGCCTGTCTCCTCCATGTTGTTGAATCAAGCTTTTATAATAGTTGATGTCCTTTGCTAGTGGAGGTGGTCCAACAGAAGGCGAAGAATGAACTGAAATTGATGCAGGAGGAGGTAGTCGTGCATCAGGAAAATGTCCCATNNNNNNNNNNNNNTTGGTGGGGGATAGAAATGTCCACTTGCTGAAGGTGTGCTGATTTCTGTCCTGATCATGTGAGATGAATCTGATACGCCCATTTGGGGTGGCCTTGTTATTGGTTGTTGATCTGTAACCAATTTCTCAATCATTTTCGGGTTGCTGAGAATCTTAATGAGCAATTCATGATCAATCATATTTCCGTGCTCATTGTTATTCACAATTGCACCAAGGGCAGCAGCTACAACATCAGGTTCCGCTGCAATAGGCATTCCAAGTGTTGCAGGCATGTGGTTTCCATTGTTAGGAATATTGTTTTGAGATGGAGCCGAAATTCCCTGAACGGATAGAAAGGA
>Dhingra_Pear_16_GATCAG_L001_R1_001_paired_trimmed_paired_merged_contig_40600 zinc finger CCCH domain-containing 6
ACGTTGAGCACCTGTATATGGAGAAAGAGGTTGCCGCAGTCGATCGGAAAAACTCTTAGGGTGGGTATAACAATATAAATTAAACAAATTTTGACAAAATCTAGCTCAGAAGGCAATTTTGAGCCACACTAGGAGGCTCCGCATTTGAAAGATGTACACACAGGAAGTAGTAGTAGCTACACTAACTGCTAATCTCCCTATCCATTTTCATTCTCTTTGTCTTGTGCACCTCCGGCACACTACCACCTTGCGGCTGGGACGATGCATCATGCTG
>Dhingra_Pear_16_GATCAG_L001_R1_001_paired_trimmed_paired_merged_contig_45081 zinc finger CCCH domain-containing 6
ATTGCAGAAAGACGAGGATAAGCTGCTTCGAGCACTCTCATCACTCTCAACTTTTGAGCCTCGACTTCCTCACTTTCCTCACCTGCTGCCACTTGCCAGGCGTCATTCACGACAAACTTGGAAGGGCATTTCCATTGAATCTGACGGATGAGTGGCCGTTCCACTTTTGGTTGTCTCACAGGAACACAGCGTTCAAACCCAGGGGGAAAATCATGTTCTATAGGAGCTGAACGCGACATATATGACACCTTTGCTTGAAGATGATTTTGATATTTCACGCCAACAGCCACAGGACAATCTTCAGAAGAGAACAGCTTTACCTGACGAAGATCGGGTCCAGAAGCCCAAGATACCGAATTCGATTTCCTCGACCGCTTCAAATTCATTCTCATAATCTCAATTTACACAAAATTCTTCCTACAAATTTGTAAAATTACCGGTCCGATTTATACAGATTTTGGAAATTGAAACCCTAATTTTTGAAACCGGGAAGAAGATTAGAGGCGATGCGTCGTCGCTTCGAG
>Dhingra_Pear_16_GATCAG_L001_R1_001_paired_trimmed_paired_merged_contig_51957 zinc finger CCCH domain-containing 6	GO:0046872
CTAAAGGCTTGTTGGGGTCTTGGGTAAAGCTGTTTCTCTTGGAGGAATCTCCTTCGCAAGTTGGGCTGAGCGCTCAAGATCACCTCCAAGCAAAGGCATCTTGGCCATCGCATTCATCTGGAACAGGCTCAGATGACACTCTACCCCCTGGATTTGAGGGAGCTCATCCAGCAAATCAGCCGCAGATTGACTTGTCTCAAATTCCTTTGATCAAATGGAGATGCCCTCCTAAGGTTGTGCTGAACTTCACTTGGCAAGTGGTTTCTGGGGAAGAAAGTAAAGAGATGGAGCTTCAAAATCAGAGAGAGATAAGAGT
>Dhingra_Pear_16_GATCAG_L001_R1_001_paired_trimmed_paired_merged_contig_55117 zinc finger CCCH domain-containing 6
CTGATATGGAATTGGATTCCGATGCAGAATGTAAGCCACCAGCCTTGCCCCAAGGTCTGCCCGCGTCTCCTCAGCAAATTGCCGATGATAAACCATCGCTAGGAAACTTACCTAGCCAAAATGCGGATGTGATTGCTGCTGCAGTCGCATTGACTGCAATCGTCGAAAGCGCAGAGAAGGGAAGTTTGATTGATACTGATTTGCTCATTAAAATTCTAAGTGACCCGAAAATGATCCAGAAATTGATTAACGAACCCGGATCACTGGCCAAACTAGGAGATGCACCAACCAACTCCTTTACTGCACCCATGCCAAAGACAACAGTTCCATCAGTTCCCTCATCTCTTCCAAAAACTGGTATGCTAACGACTGCAGGTGGAAACTTGTTCCCTATGGCAGGTACAGTGGGACTGGGAACTACTATGAATGCAATCCCTCTTCAATCAGGTAGTGTTCAAATGTCCGGGTTGAACCGACCCGTACCATCACCACCCGTGCCCGTCCCCCAATCCAACTTTGGCACGTTACCTAGGCTGCCAAATCAAATTCAAACACAACCCACCATCGGTGCAATGACTTATCTGAACAGAGCTCCATCACCGGCATTCCTCGTCAGGGAAGCCCCGCTCCCTCCGGCGAAGAATATCAACAACTGTAAGAACCTCATCATGCAACATGGAGCGGAAAAGCAAGGAATCCCTTACCCCTTCGTTGCACAAAAACAAATTGGTAACAAATTTAATCTCTCGAAAGACATGAAAATGGCACCAAACTTTAAACCAGTAGGAAAGAAACCAAAGAAGCCAAAACAGTGCAAGTACTTTAAGGGCTCCAACGGATGCCGTAACGGCGTTAATTGCAAATTCCAGCATAACATGCCGCCTCAATGGGGTAACGGTAACCTTATTGGGGGCCGTATTGCAAAGAGAGCGAAACCTAATGGGGTTAATACCTTAAGGATGTGAAAATCCTATAAAATTTGGAGCGCCATTTTTAATTTCTGTACAGTTTGCACACTGAAACTTGGGGCGGTTGGGAACCCGAGACACAGGCTATAGGGTTAGTTTTCAAATTTTGTATTTGTAGGCGACCACAGAGTAGATTTTTGGC
>Dhingra_Pear_16_GATCAG_L001_R1_001_paired_trimmed_paired_merged_contig_58612 zinc finger CCCH domain-containing 6
ATCTGGAAGAAAAAATTGTATGGAAACCGAGAACGTATAATTTTCGAAATTTCAATAATTCTGCAGAAGATTTGGCCACAACTGATCAGCAAGGAGTAACGTTGAGCACCTGTATATGGAGAAAGAGGTTGCCGCAGTCGATCGGAAAAACTCTTAGGGTGGGTATAACAATATAAATTAAACAAATTTTGACAAAATCTAGCTCAAAAGGCAATTTTGAGCCCCACACTAGGAGGCTCCGCATTTGAAAGATGTACACACAGGAAGTAGTAGTAGCTACACTAACTGCTAATCTCCCTATCCATTTTCATTCTCTTTGTCTTGTGCACCTCCGGCACACTACCACCTCGCGGCTGGGACGATGCATCATGCTG
>Dhingra_Pear_16_GATCAG_L001_R1_001_paired_trimmed_paired_merged_contig_59121 zinc finger CCCH domain-containing 6	GO:0046872
AAATTCCCTGAACGGATAGAAAGGACTGCGAGCTTGTGGAAATGTTAAACGGTTCCACGGATTCAGATGATGTTTCACCTCCTGCATCTTCGTCTTCAATAGGAGTAATAGGTATGATAAGAGGTTGCCCACCAGTATGACTAGAGTCTTCAACATCTGCCAAAACAGAGGGGTTTAAGGGAATGGCAGATGGCCGTGGATAAACAGCTTCCAGTACTCTTATCTCTCTCTGATTTTGAA
>Dhingra_Pear_16_GATCAG_L001_R1_001_paired_trimmed_paired_merged_contig_86812 zinc finger CCCH domain-containing 6	GO:0046872
AAAGACGAGGATAACCTGCTTCGAGCACTCTCATCCCTCTCAACTTTTGAGCCTTGACTTCCTCACTTTCCTCACCAGCTGCTACTTGCCAGGCGTCATTCACGACAAACTTGGAAGGGCATTTCCATCGAATCCGAGGAATGGGGGGTAGCTCCACTTTTGTTTGGCTCACAGAAACAGGCCGTTCAAACCCAGGGGGGGAAA
>Dhingra_Pear_16_GATCAG_L001_R1_001_paired_trimmed_paired_merged_contig_13201 zinc finger CCCH domain-containing 58-like	GO:0046872
TATATGCAGGCGCTGAAGGCGATAGTTGAGTATAAAGTGTCCCAGAACCAACACCAGGTTGAGTACTCGAGGGCAATTGGCTTGCCTGTGTCTGCACCACATGACTAACAGCTTAAGGGAAATTCATGTAACTAAAAAGATAATGGAGCAGGAAATGTTATTTACCTGATACGGATTCCAACCTGGAAAAGGAATTGTGCCCGGGGAAAGTAGCACTTGACCATAGGGGCTTGGAA
>Dhingra_Pear_16_GATCAG_L001_R1_001_paired_trimmed_paired_merged_contig_31677 zinc finger CCCH domain-containing 56-like [Pyrus x bretschneideri]	GO:0046872
TCAAATTATGATCAAAGGCAGTCGCAAAGTCGCTCTGGAAGCGAACCCCCAAATAAGAAATCAAGGAACTCCCAAGATGCAACTTCATCTAACCGGTCAAAAGCCATTGGGAAAATGTTCTTCAAAACCAAACTTTGTTGCAAATTCCGTGCTGGGACGTGCCCCTATGTTACCAATTGTAACTTTGCTCATAGCATTGAAGAGCTTCGGAGGCCGCCGCCAAATTGGCAAGAAATTGTGGCTGCCCACGAGGAAGAAAAGGCTGTATCTTCAGAGCCAAGGGAAGAGTATCAAATTCCAATCGTCTCTACAGGTTATGGTGTGGAGACTCCAAGATCCTATAAAGGGAGGCATTGCAAGAAGTTTTATACTGAGGAAGGGTGTTCTTATGGGGATAATTGCACTTTTCTTCATGATGAGCAGTCCAAGAATAGAGAGAGTGTGGCAATAAGTTTAGGTCCTGGAGGGTATGGTGGTGCTGCTGCTGCTGCGAATGGAGCAAATAACAAGCCATCAAACTGGAAAACAAGGATTTGCAATAAGTGGGAATTGACAGGATATTGCCCATTTGGAAGCAAATGCCATTTTGCTCATGGTGTAGCAGAATTACACCGGTATGGTGGTGGACTTGTGGAGGGAGAAACTAGAGATTCTTCTTCAGTCGCTCCTGACAATAAGCAGGGAGTAGTGCCTTCAAAAACTCCAGGAGATGCTGTGGTAGTATCGGTCCCTCTAGTCTCATATTCTGATGTTTATCACCTTGGAGTTCCGTCACAAAGATCATCTATTGTAATTCAGAGATCAGGGCTGAGAGCCCATCAGAAATGGAAGGGGCCAGACAAAATCAGTAGGATATACGGTGACTGGATTGATGACATCGAATAGAATTTGCGATTGCTCGCCTGCAATGCACTGCGGTCACTTACATAAATTAGATAGAAAACTAGATACCTAGTCTTTGTAAGAGATTACGGTATCATCATGTAGCTGTAACATTTCTGTAAAAGTTTCTGTATCCTCGCTTCGAGTTCAGGTTAATCGCGGGCTTGTTAAGTCGCATCCGATGTG
>Dhingra_Pear_16_GATCAG_L001_R1_001_paired_trimmed_paired_merged_contig_138791 zinc finger CCCH domain-containing 56-like [Camelina sativa]	GO:0005737	GO:0003700	GO:0046872	GO:0006355
GGTCCTACACTCAAGAACCATTCGACTTGAAGCGCCCTGGCGACCATACCAGAGTCCAATCTCATTAACCGTAGCAACAGCGCTAATAGATTGTTTAAAGCCTTCGACATCATTATCAGCCGTAAGCTCAAGCAAGCTGGAGAAAGAATGCTCAGTCTCAACTGTTTTGATCGGATTAACCATGGACCTATTCACAATCTCCCTTTGTTGGGAAGATAATGGAAC
>Dhingra_Pear_16_GATCAG_L001_R1_001_paired_trimmed_paired_merged_contig_128982 zinc finger CCCH domain-containing 56-like	GO:0005737	GO:0003700	GO:0046872	GO:0006355
GCTTTAAGCAGTCTATCAGCGACCTTGCTGTGGTTAATGAGATTGGACTTTGGTATGGTTGCCATAGCGCTTCAAGACGAATGGTTCTTGAGTATAGGACTCCATTAATGGTTGCTTCTAAGTAGGGTAGTGACCACATTAATGGTTGCTTCTAAGTATGGTTGTGTTGATGTTGTGAAACTGATTCTTTCTCTTTCAGAGGCAGATATAAATTTATTTCTCGGCCCAGATAATAGCACTGCCCTTCACTGTGCTGCGTCTGGTGGGTCTAAAAAAGCTGTTGAAACTGTGAAGGTTCTTCTGCATGCTGGTGCAGATCCCAATGCTACTGATGCCAACGGATGTTTCCTCTGAATCGTTCCAATCTGAAAGTTGTGCTTCAAGAGCTCTTACAATATGATGGCTCGGTCCATGCTTCAAATGCTTGTTTTGGATCTAATTCACCATTTCTTTCAACATCTTCGACAAATGATTCTATGCCATCATCAATCCCTGATTCAAC
>Dhingra_Pear_16_GATCAG_L001_R1_001_paired_trimmed_paired_merged_contig_75246 zinc finger CCCH domain-containing 55-like isoform X2	GO:0000166	GO:0003723	GO:0046872
TTGCCAGAAGTTCGTTTCTATCAGGCCGACACCGCCCAAACTTGAAAAGTTCTTCCCCCATCATCATGGCCGCAAATCTCTGAGGGTCATTCTGCTGTTGCAATAGGAAATTCATGTACTTGTTGTACGAAGAAGGCGACCCTCCAGCCATGAACTGAGAGGTAGCAGCCAATCTCTGTTGCTCAACTTTCAACCGCAACATCTCCTCCTGCTGTTCGAAACCAGTAAGATTACTGGGAGACCCCACAATAGCACCAGGAGCGTCCAGGGAATCAGCAAAACCGCCATGCACAAACTTGCAATTGCT
>Dhingra_Pear_16_GATCAG_L001_R1_001_paired_trimmed_paired_merged_contig_130587 zinc finger CCCH domain-containing 55-like isoform X1	GO:0000166	GO:0003723	GO:0046872
CAACAACAACAACAGCATTTGGAGAGGGGAGAATTTTCATCATGTTTGAGCCCTGGTAGTCTTGATTCTAGAGATGCATATGATCTCCCACTTGGTTAGTAAAACAAGAATGGATACTTTGTGCCATAAACACTATTGTAAAAAGAAAGAAGGGACTGAATGTTGACAAATGTCTTAGCATTTTGCTGAATATGCAAGAGAGAATCTCTATTCTCGTTGATATTTTTTTTTTCGTTTTATATTTTACCTGAATGCTTCTATTAGGGGGAAGAATGTTCTACAGTACACA
>Dhingra_Pear_16_GATCAG_L001_R1_001_paired_trimmed_paired_merged_contig_52730 zinc finger CCCH domain-containing 55-like isoform X1	GO:0000166	GO:0003723	GO:0046872
CCATTGTTAACCGAATGAACCCAATCAGGAACCCCGGGACCCAATTCGAGCCTGGGATTAATGAAATCGCCCGGCCTCGAAGAGGAAGAGGACTCGTTGAGAAAGGAGAGGTACTCGCTGAGTTGATGCTCGTCGATGAGGTCACTTCCTGGCCACCCATCACCACCGCCCCCACCACCACCATCCTTACTGAACTGGTGCGAATGTACTGGAACGGAGAAGGACCCGGCCCGGATATTGTCATGAGAGAGTAAAGGGCTTGCCTTTGGGTTAATGGAGTTGTTTGGGAAGCCAGAAAGCGGCCAGGAATTCGAAGAGGGAGAAGAAGAGTTGTTCCCAAAGTCAAAGCCGTTTGGGGTTCTAGGAGAGGACTGAGAAAATGGGTTGGCGTTGGTTGGTCTGGCTATGGGATTTAGGGGTGAAGGAGAGGAAGGAGTGGAAGATGCGGACGAAGTGTTTGAAGAAAGTCCCAACTGGATTTTAGCCCTCAGAATCAGCGAGTGCAAAAGGCTCTCGGGACCATACGCCAAACGAATCAAATCCTTCTCGGCAAGATCTTGAATGAGAAGATAACCCATGATTTTGATGGCATTTTCTGGGTCTAAGGTTTTGATCTTCGAAAAGAGTACATTTGTAAGTTCATAGGAACCCATCAAGTTTTCTCTATCAGACCGGAGAAGGAGTGAGAAAATTGGTTTTTGAGTAGGGTTTGAAGTGTATTTCAGTAGACTGTGAAAAGCCTCTCTCTCCTACCTGTCTCTCTGTCTGTCTTTCTCTCTCATCCCTCTGGAATCTATCC
>Dhingra_Pear_16_GATCAG_L001_R1_001_paired_trimmed_paired_merged_contig_63588 zinc finger CCCH domain-containing 55-like isoform X1	GO:0016020	GO:0000166	GO:0003723	GO:0046872
CCAGGTTGGAGACTAGCTCCTTTTCTTTGCCATTCCCATTGCCATTGTTGTGAATGAAAGCTAAATTATCTTCCTTCTGGGACTGCTGCTCAGCAATTGCACCAGTCACAGAGATTAAGTCAGCTGGAATGTCACTGTGGCCTTCTGCAACTTCTTGTTCCATGCTGTCAAATGGAAGGATATTTTGATTGATCTGAGCATGGGAATGAGGGCTCAACAGAGGACCATGAGCACCAACAGATAGACTGCGGTGATGATGGGTTAAGCGTTCATTCTTCCAGTCCGGGAGCTGCAGACTCATAAGTCTTCTGCCTTGGAGTTCAATTGCTTGCTGCAGTTCAGCCTGCTCCTCCAACTTTCTTCTCAATAACACATCCTGTGTACTGTAGAACATTCTTCCCCCAAGTGGGAGATCATATGCATCTCTAGAATCAAGACTACCAGGGCTCAAACATGATGAAAATTCTCCCCTCTCCAAATGCTGTTGTTGTTGTTGCCTCTTATCCAGGATTTTTCCCTTCTCCTTGTAGGGCTTGACAAGCACACGTGAATCACATATAAAATGAGGATTGCCTTTGGACAATATAAGCCTGACAGTTTCTGGGAAGACAAATGTTACGAACCCAAACATTCGCTTCTGCTGATATGGGATCCGGACATCTTGAACTGGCCCGAACTTGCTG
>Dhingra_Pear_16_GATCAG_L001_R1_001_paired_trimmed_paired_merged_contig_25269 zinc finger CCCH domain-containing 55-like	GO:0097159	GO:1901363
ATTACTACTGGTACTAACCCTTAATTTTCTGGCAAAGAAAACTCAAAATCTAAAGAAAAATTAACCTCAGAAAACATAGTAAGATAAAAGAAAAGTTATTCTGTATAAATACAAGTTACAATCCTTCTTGTTCTGCTCTCGAGTCCAGACTACACAAGGGAGGGTAGACAAAGTAGCAAAAGAGATCGATCAGTCCTACTCTCGTTCGTAATTTCATTTCTCCTTACCTATGAAATATGTATTTTCTTTTCGGTTAGCAGTATGTATCGGGGGTGGTGGCAAGCGAGACCTCGTTGAGATCTTCCTTCTCTATGGATCTACTCTTAGTCTTTCATGTAGGTATAATTCAGCAGCTATACATCTTCTAGATGAGTTTTCTTGCTTTTATATGCTTCTCTACTTTCCCTAGCAGTAGCAGTGTCAATCAGCATTACTAATGAGAAGCAATGAAGCCAGCAGCATTGACTGATGACGACGATGATGATGTGTTGTTTTCAGTAGTAAAGGCGGTATCATTAACTTTGGGTACAGCGGTTGACAAGGCAGAGAGATGGTCTCCAGCGGAGTTTGTAGGAGAAGCAAAGAGGCTATCAGGCAGGACCTGCTCTGCACTTTTATGAAGATTAGGAGCATCCAGGTTGGGGCCTTGCTCCTCGTNNNNNNNNNNNNNNNNNNNNNNNNNNNNNNNNNNNNNNNNNNNNNNNNNNNNNNNNNNNNNNNNNNNNNNNTGTTCAATGCTGTCAAATGGAAGGATATTGTCATTGATCTGAGCATGAGAATAAGGGATCAAAGGAGGACCATGAGCACCAACAGATAAACTGCGGTGATGATGGGGTAAGCGATCATTCTTCCAGTCCGGGAGCTGCAGATTCATGAGTCTTCTACCTTGTAGCTCAATGGCTTGCTGCAGTTCAACCTGCTCCTCCAATTTTCTTCTCAATAACATCTCCTGTGTATTGTACAACATTCTTCCCCCCAGTGGGAGAT
>Dhingra_Pear_16_GATCAG_L001_R1_001_paired_trimmed_paired_merged_contig_25349 zinc finger CCCH domain-containing 55-like	GO:0000166	GO:0003723	GO:0046872
ATCTCCCACTGGGGGGAAGAATGTTCTACAATACACAGGAGATGTTATTGAGAAGAAAATTGGAGGAGCAGGTTGAACTGCAGCAAGCCATTGAGCTACAAGGTAGAAGACTCATGAGTCTGCAGCTCCCGGACTGGAAGAATGATCGCTTACCCCATCATCACCGCAGTTTATCTGTTGGTGCTCACGGTCCTCCTTTGAGCCCTTATTCTCATGCTCAGATCAATCAAAATATCCTTCCATTTGACAGCATTGAACAAGAAGTTGCAGAAGACCACAGTGATACTCCAGCTGCCTCAATCTCTGTGACTGGTGCAGTTGCTGAGCTGCAGCAGCAGCTTCAGATGGAAGATAATTTAGCTTTCA
>Dhingra_Pear_16_GATCAG_L001_R1_001_paired_trimmed_paired_merged_contig_35916 zinc finger CCCH domain-containing 55-like
CATTCTTTAATAATTTAGGATGAAAAATTTAACTCAAAAGAATTGGACGAGAAAAACTGTTTCTAAGTTACAACCTAAATTTTCTAGGTTGAAAATTTTGAGTTGTAACCCAAGAATTGAAAATAATCTCATGTACAAACAGCCACTACTGATTCTTATTTTTCTGGAAAACTCAAAACCTAACCTTAGGAAACATAGTAAGATGAAAGATAAGTTGTTCTGTACATAACAACGTAAAATACAAGTTACAATCCTTGTTCTGCTCTAGACTACAGAAAACACAAAATAGCGAAAGAGATCGATCGATCAATCCCACTCTCGTTCGTATTTTCATCTGTCCTTACGTATGAAATATGTATTTTCTTTTCGGTTAGCAGTATGTATCGGGGGTGATGGCAAGCGAGACCTCGTTGAGATCTTCCTTCTCTATGGATCTACTCTTAGTCTTTGATGTAGGTATAATTCAGCAGCTATACATCTTCTAGCGGATTTACTCTTCCTTTTATATGCTTCTCTACTTTCCCTAGCAGTAGCACAGTCGATCAGCATTATCAATGAGAAGCAATGAAGCCAGCAGAATTGACTGATGATAATGTGTTGTTTTCAGTAGTAATGGCAGTATCATTAACTTCGGGCACAGCGGTTGACAACTCAGATAGATGATGATCTCCGGC
>Dhingra_Pear_16_GATCAG_L001_R1_001_paired_trimmed_paired_merged_contig_62138 zinc finger CCCH domain-containing 55-like	GO:0000166	GO:0003723	GO:0046872
AACATTCTTCCCCCCAGTGGGAGATCATAGGGATCCCTGGAATCAAGACCACCAGGGCTCAAACATGGTGAAAATTCTCCCCTCTCTAAATGCTGTTGTTGCTGTTGCCTCTTATCCAGGATTTTTCCCTTCTCCTTGTAGGGCTTCACAANNGACAATATAAGCCTGACAGTTTCGGGGTAGACAAATGTTACGAACCCAAACATTCGCTTCTGCTGGTATGGGATCCTTACATCTTGCACTGGCCCAAACTTGCTGAAGTATTCAGAAACATCTTCATCTCTGAAAGTGCTCTCAGCTGGGAATGTCAAGTAGATCTGTCTTGAAGCTGAGTTCGCCTTTTCAACAGAAGCCATTGCTAAAAGTTCATTTCTATCAGGCCGACACCGCCCAAACTTGTAAAGTTCTTCCCCCATCATCATTGCCGCAACTCTCTGAGGATCATTCTGCTGTTGCAAAAGGAAATTCATGTACTTATTGTACGAAGAAGGGGACGCTCCAGCCATAAACTGAGGGGCAGCAGCTAATCTCTGTTGCTGGGCTTTCAACCTCATCATCTCCTCGTGCTGTTCGAAACCGTCGAGATTAGTGGGAGACCCCACAATGGCACCAGAACCATCGGAATCAGCAAAACCGCCATGCACAAACTTGCAATTGCTTCCATTCTTGCAAAACCCTCTAGCAAAGTAAAGACAAGGCTTGAACCCAACTCCCAAAGCAGGGTCCTCGGACCCGAGAGACCCGAGACACGCGTCGCTGGCCGAATAGCTCCTTCTGTGGAAATGGGTGTCGCCATTGTTAACCGAATGAGCCCAATCAGGAAGCCCATGCCCCAATTCGAGCCTGGGATCAATGAAATCCTCCGGCCTCGACGAGGAAGAGGATTCGTTGAGAAAGGAGAGGTACTCGTTGAGTTGGTGCTCCTCAATGAGGTCACTTCCCGGCCAACCATCACCACCACCACCACCATCCTTACTGAACTGGTGTGAATGTACTGGAAGGGAAAAGGACCCGGCCCGGATATTATCATAAGAGAGTAAAGGGCTTGCCTTTGGGCTAACAGAGTTGCTTTTTTTCCAAAGTCAAAGCCGTTTGGTATTCTAGGAGAGGACTGAGAAAATGGGTTGCCGTTGGTTGGTCTGGCTATGGGGTTTAACGGTGAGGGAGACGAAGGAGTGGACGATACAGACGAACTGTTTGCCAAAAGTCCCAACTGGATTTTAGCCCTCAGAATCAGCGAGTGCAAAAGGGTCTCCGGACCATACGCCAAACGAATCAAATCCTTCTCGGCGAAATCCTGAATGAGAAGATAACCCATGATTTTGATAGCATTTTCTGGGTCTAAAGTTTTGATCTTCGAGAAGAGTACGTTTGTAAGTTCATAGGAACCCATTGGGTTTTCCGGGGAGGGATTTCCTTCTCCAGAAGAAAGAATGGGGTGAGAAAATTGGTTTTTGAGTAGGGTTTGAAGTGTTAAGTAGGGAGTTGGAAAGTCTCTCTCCTCCCTCTCCGTGTCTTTCTCGAATGATAGGAATCTATTTTTGAGGGGGACGGAGGGGAGTGGTAGATTTCAGATCTACTT
>Dhingra_Pear_16_GATCAG_L001_R1_001_paired_trimmed_paired_merged_contig_35067 zinc finger CCCH domain-containing 53-like isoform X1 [Populus euphratica]	GO:0000166	GO:0003676	GO:0046872
AACTCCTCCCAAATCATAAAGTTTCAATCTTTCTTTTGTTTTCTGTTTTTTTTCCTTTTTTCTTTTTTTTTATTTTTATTTTTTTACCGTGTCTCCTTTTCTTTTAACCTGTGGTGCTTTGATTTCTTCCGACTTGATAAAGCTAGTGCAGAAAATGGGGGGAGTAGATGTGACCGAAAATAGTACAAACAACAAACAAAAGAAAGGAAAGGTTAATGGGGATGGGACGGGGACCCGCTTCCTTCCTTTCACTGCCCTTTTTACGTATGCATTTTTGTATGGTAGTAAGTAGTATTGTTGGGTATTTGGATGGTGGTACTGCTGCTGCTGGCGGTGATGGTGGTGGTGGCGGTGGCGGTGGCGGTGGCGAGATTTGATATCATTTGATTCTCTACAGATTGTCGGGGGTGGCTTTTGTTTGGTTATACTTGAAACATGTTGACCCTCCTAATTAAGCTTGATTAGGAAGTTCCAACCGGGCATTTTGGCCCCGCTCCTGTGCCGGCGTACATCCCTATGGCTCCGTGGCCGGAGTTCAACCGTGGAATTTGGCAGTTGAAAGACTTGAAGGATGCCACGTCCAGGGTGGAAGACGCTGGAAGAAGGGAATTTGCCACGTTAATATTAGCGGTTGCAGCTGGGGCATCCGAACCATTGGCCTCGCTAGTCCCATTGGGGAAGGCGGACAATGTGTACTCTCCAGCGGGCTTTGTTGGAGATGCGAAAGGACTATCGGGAAGATTGTGCTCCAAGCCTTCGAGCAAGTCACCAATCTCATCATGGGGGGTCTCCTTGCCACTACTATTGCCACTTCGGCTACCACTGCCATTTTCGTCATTGTTGGCCATCATATCTTTACCTAGAACAGCGGCAGCTGCTTCCTTAAGAAGCTGATCAGCATCCACTGCTGGAGTCATGTGTGGCATCGGAGAAGAACAGTTATCGTGGGGAACTTCTTGGCCGTTATGAACCGAAGGAAGCACTAGGTTTTGATTGAACATGTTGGGAGACTGGGTAGGGGAGTGAATCGGACTGCTGGCAGAAAGCGCACAGTGGTGATGCTTCTTGACATCAAGTAGCTGCAGGCCCATCAGTCTTCGACTTTGAATTTCAAGTGCTTGCTGCAACTCAGCTTGCTCCTCCAGCTTCCTCCTCCACAGCATATCTTGAGGATTGTAAAACATCCGCGGTCCTAGTTGGAGATCATAAGGGTCTCTAGCATCCAGCCCAGTAGGTGTACCACAGGGGGACAAATCTCCCCTTTCCCCTTGTTGCTGTTGTTTCTTTTCATGAACTTTGCCCTTCTCCTTGTAAGGCTTGACAAGCACTCTTGCATCACAAACAAAATGAGGGTTCCCTTTGGCCAAGATGAGCTTCACCGTCTCCGGGTAAATGAATGTAACGAATCCAAACATCCTCTTCTGCTGGTACGGGATTCGCACGTCTTGAACCGGCCCGTACATGCTGAAATAGTTTGAGACATCTTCCTCTCTGAAAGTGCTATCGGCCGGGAAAGTCAGGTATATCTGCCTTGAAGCTGGGTTCACAATCCCCGCCCCGCCATTCATCGAAAAATCAGATCTTTCGAGGCGGGATCGGCTGAATTTGTGCATATCATCACCCATCATCAAGGCAGCTGCTGCAGCCCTTTGGGCGTCAGTTTGTTGCTGCTGAAGAAGGAAGTTCATGCACTTCGAGGAGTACGGGAAGGAGTTGGCTGACGCCGCCATGAGCTGAGAAGCAGCAGCAAGTCTCTGCTGCTGAGCGGTTTTAGATCTAAGAAGTGCTTCGTGGTCCGTCATCTCAAGCTTGCTCGGCGACCCAACAACCACCTGTCCACCGCCGTCGACGACGGCGTCTCCGAGCCCGCCGCCGTGCAAGAATCTGCAGCTGGCTCCGTTCTTGCAGTAGCCTCTGGCGAAATACAAGCAGGGTTTCCACCCAAACCCTGAGTTGGGGTCCTCCAAGCTCACGTCGCTGACTGAGCAACTTCGTCGGTGGAGCGGCCCACCACCACCCCAATTAGCAGAGCCGTGGAAGGAGGGAAAAAGGTTCGGATCAGAAGCGGTGGTGGGACTCGGACTGGAAGACAAGTCGGACTGAGGGTAGAAAAAATCAGGCGACTTGGGTCCCACCATTGGTGGTGGACAGCCGTCGTTAAGGAAGGAGAGCTGCTCTTGGAGCTGAAACTCATCCATCACATCAGTTGGAACTCCTCCATAAAAGCTGTTTATTTCTTCTTGGTTTCTGAGCTCGGAGAGAGCAGCCCAGGAAGCGGAGGAAGAAGGGTTTGGGATAGTGAGAGAGAGCCTCGAGGCGGAAGAGCAAGAGTTCTGCCTGGAGATAGCGATGGGGTTTGTGAAGGGGGAAGGAGAAGGAGGGGTGGAAGGAGTAGGAGAGTTCGATGATAAGGGCACTCCCAGCTCCTTCCTTGCCTTGAGAATGACAGAGTGGAGAAAAGCTTCAGGCCCAAAAGCAAGCCTTATCATTTCCTTCTCCCCATGGTCTTGTATCAGAAGTAGACCCATGATTTTTGAAGCATTTTCTGGGTCCAAATTTTGGATCCTTGAGAACACAATTCTTGTAGCTTCGTAGGAATCCATGGCGGATAGAGAAGTTGAGTTGATGTGTGTGTTGGAACTGGAACTGGAACTGGTACTTCACTCGCACCACCAACCCTAAAAAATTTATGTGTTTCTTGGGAGGAACAAGTGAAAATTTCAATTTCTTTTTCTTTTTCCCAACCCTTTTACCTACCAACTTGTTTTTGTGATGAGTAGGAGGAAGAGTACAAGAGAGAGAGAGAGAGAGAGAGAGTAGTGTTCTCTTTCTGTTTCTTTCTATCTTAATATTCC
>Dhingra_Pear_16_GATCAG_L001_R1_001_paired_trimmed_paired_merged_contig_47749 zinc finger CCCH domain-containing 53-like isoform X1 [Populus euphratica]	GO:0000166	GO:0003676	GO:0046872
ATTTCTTCCAACTTGATGAAGCTACTACATAAAATGGGGGAGTAGACGTTGATTGATCAAAATAGTACAAACAAGAAGCAAAGAAAGAAAATGTAATGGGATGGGGACCCAATTCTTTCCTTTCACTGCCTTTTTACGTAAGCATTTTGTATGGTAGTAAGTAGTATTGTTGGTATTTGGAGATGATGATATGATGGTGGTGGTGCCTGCTGCTGCTGCTGGTGCCGGTGATGATGGTGGTGGGGAAAGATTTGATTTCTTTTGATTCTCTACAGATTTTTTATGGTGGTTTTTGTTTTGTTAAACTAAAACATGTTGATCCTCCTAATTAAGCTTGATTAGGAAGTTCCTACCGGGCATTTTGGCCCAGCTCCTGTGCCGGCGTACATCCCTATGGCTCCGTGACCGGAGTTCAACCTTGGAATTTGGCAGTTGAAAGACTTTAAGGATGCCATGTCCAGGGATGAAGATGCTGGAAGTAGGGAAGTCGCCAAGTTAATGTTAGCGGCTGCAAATGAGGCATCCGAGCCATTGGCCTCGCTAGTCACGTTGGGAAAGGCGGAGGATGTGTACTCTCCGGCAGCCTTTGTTGGAGACGCAAAAGGACTATCAGGAAGATTGTGCTCCAAACCTTCCAGCAAATCACTGATATCGTCTTGGGGGCTCTCCTTACCACTACCATTGCTACTTCGGCTACCACTACCACTTTCGTCATTGTTGGCC
>Dhingra_Pear_16_GATCAG_L001_R1_001_paired_trimmed_paired_merged_contig_138790 zinc finger CCCH domain-containing 53-like
CCTTTGTCCCTCTCCTCCTCCTCCTTCTCCTCCCCCTCCTCCTCTTCTTCCTCAACCATTTGGTCCCTCTCCAATCCCATAAGTCCCTCCTCTGCTTCTTCTCCCTCCTATGCCAATATTCTTACCAGAAACACTAACCCTACTTCTCTCTCTGCTTCTAGTAGTGAAGTTGTTGAAAAATACCAGTTTCAGAGCAACCTTTCTTTTCTCAGTGATCCAAAAA
>Dhingra_Pear_16_GATCAG_L001_R1_001_paired_trimmed_paired_merged_contig_60854 zinc finger CCCH domain-containing 53-like	GO:0003676
TTATGTATACAATTAGGTATTATTATTCTAAATAGTATACATACATACATACATACATACATACATACATATATATATATATATATTAATGACAATAGTGATCTTGCTGAGATCTTGTCTGCAAGTTTGCTTTGATATAGGTATATGCTTTTGGCTATATAGCTAGACGATCTTTTTCTTCCTTTTGTAATCCTTCTCAATTGTTTCCTAGCAGTAGCAAGGTCATTTCTCCCCCAATGCTGCCCATGCTTGACTTTCTTAATTACATTCCAAAAGAAAACCTGGACATTTGGAAAGAACAGATTTTGGGGAATCTGCATTTGGGGTAGAAGTGGTGGGCAGTAAATTATCATTAATATTGTTAGAAGAAATGGTGGTGGTTCTGGTGAAGCTTTCAGTATTGACTTGTGCAGAAGCAGTAGTTGAGAAGACATTTATTTGGTCTCCAGCAGCTGATTTCTTTGGAGATGCAAATAGGCTATCGTCGTATTCTTGTGGGACTTCTTCATTATTGCCTCTAGGTGAAAAATTGAAGGATTGATTTTTGGATGCATGTGACAAAGTGGGTGAAGGAAATGGAGACCCTTCTGATAAACCATTGTAGTACTGATTCTGATGATGAAGATTGTTGGGTTTGATGCCTAGAAGTTGGAGGTTCATAAGTCTCCTTTCTTGGATTTCAATGGCTTGCTGCAACTTAGCCTGGTCCTCTAATTTCCTTCTCAAAAGCATGTCTTGTGTATTGTAAAACGTTCTTGATCCAGGATTGAGATCATAATGCTCTCTTGAATCGATCGCGGACAGGCTTCTACACAGATGGTAGTCTTCCCTCTCAAACTGTTGGTGTTGTTGCTTCTTGTCTGGGATTTTGCCCTTCTCCTTGTAAGGCTTCACAAGCACCCGAGAATCGCATACGAAATGAGGATTCCCTTTCGCCAAAATGATCTTCACAGTCTCGGAGTAGACGAATGTAACAAATCCAAACATCCTCTTTTGCTGGTATGGAATCCTCACATCTTGCACTGGTCCATAAATGCTAAAATAATTAGAGACATCTTCTTCTCGAAATGTACTATCAGCTGGAAATGTCAAGTAGATCTGCCTTGAACTGTGATTGACATTTCCTCCCAAATTTAAAGTCGAAAAATCGTTTCGATCATGTTGGTATCTCCCAAACTTGTGAACTTCATCACCCATCATCAATGCAGATGCTGCTGACCTTGGAGAGTCATTTTGTTGTTGCATAAGAAAATCCATGCACTTGTTGTATGGGAAAGAGGAAGCATCACCACCGCGGCCAGCCATGAAGTGTGACACTGCAGCCAGTTTCTGCTGCTGAGCAGCGGCATTGGATCTGATTATCTCCTGGCACTGTCCAATCACATTGGCATTGCCTGGAGAAACAACATTAACTGAGCTGCCGCCGTGGAGAAAACGGCAGGTGCTGCCGTTTTTACAGAACCCTCTTGAATAATACAAACATGGTTTCCATCCACCCCCAGAATTCAAATCTTCAGATCCATAAAACAAGTCATCAGTTTTTGGATCACTGAGAAAAGAAAGATTGCTCTGAAACTGGTATTTGTCAACAACTTCGCTACTAGAAGCACAGAGAGAAGTAGGGTTAGTGTTTTTGGTAAGAATACTGGCATAAGACGGAGAAGAAGCAGCAGAGGGGCTCACGGAATTGGAGAGGCTCCAAAGGTTTGAGGAAGAAGAGGAGGAGGAGGAGGAGGA
>Dhingra_Pear_16_GATCAG_L001_R1_001_paired_trimmed_paired_merged_contig_1006 zinc finger CCCH domain-containing 53	GO:0000166	GO:0003676	GO:0046872
TTATGAACCGAAGGAAGCACTAGGTTTCGACTGAACATGTTGGGAGACTGGGTAGGGGAGTGAATCGGACTGCTGGCAGAGAGCGCGCGGTGGTGATGCTTCTTGACATCAAGTAGCTGCAGGCCCATCAGTCTTCGACTTTGAATTTCAAGTGCTTGCAACTCAGCTTGCTCCTCCAGCTTCCTCCTCCACAGCATGTCTTGAGAATTGTAAAACATCTTTGCTCCTAGCTGGAGATCGTAAGGGTCTCTACCATCCAGCCCAGTAGGTGTACCACAGGGAGACAAATCTCCTCTTTCCACTTGTTGCTGTTGTTTCTTTTCATGAGCTTTGCCCTTCTCCTTGTAAGGCTTGACAAGCACTCTAGCATCACAAACAAAATGAGGGTTCCCTTTGGCCAAAATCAGCTTCACCGTGTCCGGGTACAAGAATGTAACGAATCCAAACATCCTCTTCTGCTGGTATGGGATTCTCACGTCTTGGACCGGCCCGTAAATGCTGAAATAGTTTGAGACATCTTCCTCTCTGAAAGTGCTATCGGCCGGGAAAGTCAAATATATCTGCCTTGAAGCCGGGTTCACAATCCCCGCACTGCCATTCATCGAAAAATCGGATCTTTCGAGGCGGGATCGGCTGAACTTGTGCATATCATCACCCATCATCAAGGCAGCTGCCGCAGCCCTTTGGGAATCAGTTTGTTGCTGCTGAAGAAGGAAGTTCATGCACTTGGAGGAGTAAGGGAAGGAATTGGCTGACGCTGCCATAAGCTGAGATGCTGCAGCAAGCCTCTGCTGCTGAGCGGTTTTAGATCTGAGAAGCGCTTCATGGTCCATCATTTCCAGCTTGCTCGGCGACCCAACAACCACCTGTCCACCGCCGTCGACGACGGGGTCTCCAAGCCCGCCGCTGTGCAAGAACCTGCAGCTGGCTCCGTTCTTGCAGTAGCCTCTGGCGAAATACAGGCAGGGTTTCCACCCAAACCCTGAGTTGGGGTCCTCCAAGCACACGTCGCTGACTGAGCAACTTCGTCGGTCGAGCGGCCCACCACCGCCACCGCCTCCACCACCCCAATTAGCAGAGCCGTGCAAGGAGGAGAAAAGGTTCGAATCAGAAGCGGTGGTAGGACTGGAAGACAAGTTGGACTGTGGGTAGAAAAAATCAGGCGACTTGGGTCCCACCATTGGTGGTGGACAGCCATCGTTGAGGAAGGAGAGCTGCTCTTGGAGCTGAAACTCATCCATCACATCAGCTGGAACTCCTCCATTACTACCTCCATAGAAGCTGCTGATTTCTTCTTGGGTTCTGAGCTCGGAGATAGCAGCCCAGGAAGCGGAGGAAGAAGAAGGGTTGGGGATAGTGAGAGAGAGCCTCGAGGCGGAAGAGCAAGAGTTCTGCCTGGAGATAGCGATGGGGTTTGTGAAGGGGGAAGGAGAAGGAGTGGAAGGAGTGGAAGAAGAGTTTGTTGATAGGGGCACTCCCAGCTCCTTCCTTGACTTGAGAATGACCGAGTGGAGAAAAGCTTCAGGTCCAAAAGCTAGCCTTATCATTTCCTTCTCGCCATGGTCTTGTATCAGAAGCAGACCCATGATTTTTGAAGCATTTTCTGGGTCCAAATTTTGGATCCTCGAGAACACAATTCTTGTAGCTTCATAGGAGTCCATGGCGGATAGGGAAGTTGGGTTGGTGTGTGTGTTGGAACTGGAACTTCACTCCCACCACCAACCCTAAAAAATTTGTGTTTCTTGAGAGGAACAAGTGAAAGTTTCTTTTTCCCAACCCTTTCACCCACCAACTTGTTTTTGTGACGAGTGGGAGGAGGGAGAGCACAACAGAGAGAGAGTGTGTGTTCTCTCTCTTCTTTGTTTCTTTCTTTCTATCTTAGTGTTCCCGCTAAGTACGAAAGGAGTAAGAGTGTTCTGGTTTCTCTGCGTCTTCCTGCAGCTCAACTACTTGAAACATATTATTTGCTATAAATTGTATAAAATCCCAAAGCTTATAGCTATGGAAATCCCAGTCAAATTTTTACTACAAAAGCCAAACCACCGCCTTTTCTTGCTAGTTTCTAGCCCCTCTTTTGCTGCAGCAGAAGAACCATCAATCCCTTCGCTGCTGCCACTGTTTCTGCTGCTGCTGCACTACTGAGTTTTTGGGTTCTGAGCTCACTTTCTCTCTCTAGCTTTGGTTCGGCTTGGATTTTCTTCTCCCTCCTTGTTATCTCTTTATTTCTCCGTTGCGTTTCTCTGGCCCTTGAAGTTTACAGGGGACAAAAACCGACTGATGAGAGAGAGAGAGAGAGAGTATTGGGGGTGTCCGAGTCTGGTGTATTGAGTGGGATCCAGATCTGTGTGCTTGCTTCAAATACTGCACGTTCTCTAGCCCCTAACCTCTGACACTCTCTAAAACTCTATCTCTCTCTAATTTCTCATTCTAATTTTATTTTTATTTCCCAACCCAGAAACACCCTGGTTTGACTCCACGCGATCGTGTGGGGAGGTCAAGACACGCGCCAATGGTGATGAC
>Dhingra_Pear_16_GATCAG_L001_R1_001_paired_trimmed_paired_merged_contig_3865 zinc finger CCCH domain-containing 5-like isoform X2	GO:0005634	GO:0000166	GO:0003723	GO:0030246	GO:0046872
AAGAACAGGGTTTCACAACTAACTGTTAACGAGAACAGTGTGGTAAATGACGGATTACGAGACTTCCTTAAAACTAAAAACTGAAGGTCTCGGATTTGAAACCCGCTGCAGGTGTGGAAGCCAAACTTGTGGCCAGGGAGAGGAGGAAAGGATGGATAACCGTGGCTTGCCACCAGTTATCCCCCTTTGAATAAAAAAGAGAGCACAGTTTCACAGCCTACATCTGTAAACAGGCTAAATTTGTAATAAGTTACATTCTTCCTTGTGGACAGACTTCTAACAACTCTTAGAGATGAATCTCCAGGGGCTAACCTATTGCTTTTATGATTAGTTCTTCTAATGACGTCGTTTGTGATCACGAGATCTATGACCTGCATGGTGCCTCTTGTGTTTCCTTACAGATTCTCTGTCACCATCGGATGAATCTGTGGCATCATCCAAGCCACTCGAGTGTCTCCTGTGGCTTGATTGGCTGCTACCCTGCCGTGGTCTGTTATCACTGTCAAGCTTGCGATCCTTGTTTCTAGACTTTCTCCTTGATTTTCCATGTTCGGAATGAGTTACCCTGTCAGATTTTTCGTCTTTTTCCCGGCCAATTTTACCGTAGTAGTAGAGTTCCGAATCAAAATCACTTGATTCATCTCTTCCCTTAGATGGACCTGGCCTGCCAGAATCGCAACTCTCTGAACTTCCAGCCTTTCTTTTAGAAGTATGGTATATCCCATTCTCAACGGAACTATTTTCGGGTTCCCAGCGATCCTCTTTGTCCGTGAGTACATCAGAGTTGAATCTTATATCATCTGGACCCACACTGCTGGACTCATGGGTTCCACGTGATTTCAAATTTTCAACTAGAGAATCAGCTTCCCTCATCTCTATGCTCAAATGATCACGCCTATGTTTCTTATCTAGTGTTGGGACTTTATCATCATCTGAAATATCTGACACTTCATCCAAGCGTTTTGATCGTTTCCTAGCATGACTTCTTCCCCCATGATTTGAGAATTTAGAAGCTTTGCTGGAGTATGACGAGGGTCCCATGCTTTTCCTCCCACTGTGATGCTCATCACCTTTCATGTTGCTGTCTGACCGCTCTCCATCAGTATCATGAGCTCTGTTATTGATGTCCTTATGATCACCCCGACATCTCACTTTCCTCTTTTGCCCAGAATGTCTCCCATTGTCATGGTATGCAGCATCTTTGTCTCTGTCCCTATCTGACCAGTCCCAATTCACTTCATGATTTTTGTTCTCCCGATCCCTATATTCATCCGGGGATTCTACTTTCCGCTGTTGGCTTGAGCTTTTCCTGGTACCATGCTGTGCTATTCTGTTCCGTTGCCATTCTGCTCCTCCTAGCGTTGTAGTTTCTTAAGTTCTTGTTCTCTTCACACAGATCCTCATCACCTGTACGCTTCTGACGGCATGTTCCCTCTAGAACATTATTTTCATTGTCATATCTTCTACCAGAATCACTGTCCCTCCCTCTAGATCTAGATCTTCGCAAGCCGTACCTCTCAGAATCTCCCAATGACATCTTGCTAGTGTTCCTCCACTGTCCAAAATTTTCTTCCACCATTGGTTTATCATCCGCATCAGAATAACCAAATAAAGCAACCATTTTTCTCGCCCAAAATTTTGGGGGTGGTCTGTCACTATCAGCCCATTCATAGTCTCCACCAGGATTGCGGAAACAGTGGATAAAATTGCAGGCTGTACCACGGGAACATGTCTTGTACCTCGACTTCATATATTCCCCACATATGGCAACCTTCCATCTGGTCACATTGATAAATTCACAACTTATCTGTTTCCCAGCAAAGTAGCGGCCATTAACAGATTGATAAGCAACAACAGCTGAATCCAGTGATTTGTAGTGTATGTACACATTTCCCCGCAAGTGGAATGCACCATTTCTGCAAACCTTGAAATTTATAATTTCTCCAAACTTCAAGAATTCCGTATGCACATCCTCATAAAATTCTTCAAAGCAG
>Dhingra_Pear_16_GATCAG_L001_R1_001_paired_trimmed_paired_merged_contig_49349 zinc finger CCCH domain-containing 5-like isoform X1	GO:0005634	GO:0000166	GO:0003723	GO:0046872
GATAAATCTTCCACACTGCTTATCAAGAACATGTACAATGGTCCAGGCCTTGCTTGGGAGCAGGATGAGGGGCTCGAGGTCTGTTAATGCTGTCATGCCTTCCTGTGATTCTTGTATCCTATTTCTGACTTTGGGGGTCTTCATATCCTTCTCTAATCTGTGAAACCTTTGGTTTATTGTTCCTAATCCTACTATGTTAAGTAGGCATATCCGACATCAAATGAACCTTTTTTTCCCCTGTCGTTTGTGGTTGTTTTCAAGCATCAATCATCATAAATTATTGTGTCATTTTTTTGAGCTGTTATTTGTTTGAGGTTTTGCATTTGATTGCATACCATGTGTCCTAGTTCAGGAATGTGGCTTAGTTCATTTTTTATTCTGTTCATTTGTGAAATGGTACTCTTCTTCTTTGACTTGATTGATCAGAGATTCATTTGCGATATTCGCTTTG
>Dhingra_Pear_16_GATCAG_L001_R1_001_paired_trimmed_paired_merged_contig_55499 zinc finger CCCH domain-containing 5-like isoform X1	GO:0003676
CGACCTGTTGATTCCGAGACAATTCGTCTTCTTCCTCACGAGCCTTGATTCTTGTTCGTTCTTCCTCCTCTTCTTCTTCGATTTGTTTCTTCCTCTTAACCTCCATGGCTTCGATCCACACCATCTCTCGCTCCTCGAAAATCTTCCTTTCTCTTTCCGACCGCTCGGCCTCCTCTTGCTCGATCATCGTAATCTTCGCAAGCTCTAGAGGATCGTTGAGAATGGCGTCATGTTCCTCTCGCTCTTTCAGCGCCATCTCCTTCCTCGTCTGCTTTCTCTTCATCTTCTTCATCGCTTTCCTCTTCTCCT
>Dhingra_Pear_16_GATCAG_L001_R1_001_paired_trimmed_paired_merged_contig_88003 zinc finger CCCH domain-containing 5-like isoform X1
CATTAATAAATTCACAACTTATCTGCCAGAAACAACAACTAGGTCAACAAACCACCCCTCAAGATGGCAGTTCTGAAATATGTCAAGAATGCAGGGAATTAGCATTTATGGAAGCGAAATATAATAAGGAGATTCAAGAAAGAAAGGGATATCCCAAAAACGTTTAGTCAAATAGCAAGCAGGGAAGTTAGTTAAACTGATAGCCAGCTACAATTAGAAGCAAATATAAAACTCGTACAGATATCAATTAAATTAAACTTCAAGGTAGGCAAAGATATGACAGAGGTGCTTTTGCATGAAACCACCCAACATGCAAACAAATAATAGAGGTAGAAAAATGGAATTTTTTTCTCATCACACCCCATAAGCCACTTATTCAAATACAAAGAAAGTGCAATACCTGTTTCCCAGCAAAGTAGCGGCCATTGACAGATTGATAAGCAACAACAGCTGAATCCGTTG
>Dhingra_Pear_16_GATCAG_L001_R1_001_paired_trimmed_paired_merged_contig_32294 zinc finger CCCH domain-containing 5-like
AATTTAGGCCCTTTGAGGCTTCACCTCACGTCTAGTCTGGGCTATCCATCGGACGCCTCGCCCACGCCCCACGCTTTTAACGCATTGCTTCAGAGAAAGATGGAGAGTACAACAGATGTATTCAGACATTACTATCATTTCATTAATTCAAAGAATTGTTATAATATGTCCAAAAACACACATTTAATACATAGCCCGGTATATTCTCAACTCGTTTGCATCGCGCTACCTCACCGGCTACAAAGTGAATGTACAAATGCTAGAAGGGACTTCAAAGTCTTCTCAAGGTACCTAATTCTGTGCAACATGTAATTGCACTCTCCTGAAATTTGAATTCAGATGGTTATTACCATGGTTCAATCAAACTCTTCGACTCGGTCATACTTTTTTGTGTACTTGTAAAATGCATCTACCCAGATCAGAAGCAAGCAAAAAAGGTCCAATCTCAGGATGCTGCAACATGGATTTCTCTCCTCCAACGACGGATAGAACTGCTTGTTAACCGAAACTAGCTGCTCGGCTAAACACAACGTCGTTTCTGTTATCCGTCAGCTCTGTTGTTGTTAACATCAGTCGCTTGAACATTATTTCGCACCAATGCAGACTGTGCA
>Dhingra_Pear_16_GATCAG_L001_R1_001_paired_trimmed_paired_merged_contig_62272 zinc finger CCCH domain-containing 5-like
TTATTGATTAATAATCTTTTTTTTTTTTTTTAATATAATATATGTGTACGCTCAGTGTATATATTAAAAAATTTAGGTCCCGTGAGGCTTCGCCTCACGCCTAGGCTGGGCTACCCCTCGGACGCCTCACCCACGCCTCACGCTTTTAATACATTGTGTTGAAGTAAGAGATGAAGACCGTTCCTTCAACTTGGGCAGAATTTGAAAGTCAGCCTTCATATCTTGCTTCAAGATACTTTGAATCTAGTGAGTTGTCATATCCAATCCAATCCAAACCCGGGCACCAAAAGTGGCCTAAAACGAACTAGATAGTTCCCTATCTGTTTGAATTGCCAATTAAGAAC
>Dhingra_Pear_16_GATCAG_L001_R1_001_paired_trimmed_paired_merged_contig_67612 zinc finger CCCH domain-containing 5-like
GGAAGAAACAAATCGAAGAAGAAGAGGAGGAAGAACGAACAAGAATCAAGGCTCGTGAGGAAGAAGACGAATTGTCTCGGAATCAACAGGTTGTTTTGTTTATCAACCTTTATTCTTTGGACTGCAATTTTCGAATTTCGATTACGGAAATTAGCAGCATAGTTTCGTAGTTCATTGATCTATTTGTTCAGTTGGTGTTTGAGAATGTGCTCGAAATACGATAAACAGAGATACTTGGTTGATTTAGTGATGCAATGTAGCTCAGGAAGAATAGTATTGCTGAATATATTAGTTGTCATTGGCTTTCTGGATTCTAATTATGCTATTCGTACCGGTGCTTTAACTGCATTCTGTTACATGTACGATTTCCTTTTGTTTTTTTTTTGGTTAAGTTGTTTAGTGAAGGTAGCATCATTTGTACGCCCGTTTTGTGGAGTAGTGA
>Dhingra_Pear_16_GATCAG_L001_R1_001_paired_trimmed_paired_merged_contig_29065 zinc finger CCCH domain-containing 5	GO:0005634	GO:0000166	GO:0003723	GO:0046872
CAAAGCGAATATCGCAAATGAATCTAAGAATCACAGGAAGGCATGACAGCATTAACAGACCTCGAGCCCCTCATCCTGCTCCCAAGCAAGGCCTGGACCATTGTACATGTTCTTGATAAGCAGTGTGGAAGATTTATCGGGACAGAAATGGACTCTGCTACAACGCTGACCAAACCGACAAGCTCCAGTTTTCAAATGGAAAGGGCAATGAGCTTTATCCTGCTCAGTTCCAAAATGTGGTACTTGTTGAGCAACACTCTCGATCAGCTGCTGTGCTGACATTGATGAACTTTTATAATCAGAAAAAGCTTTAGATTGTGGAGGGAGAGGATTTGATGTAGGCCTATCAGAATCCTTCTTTCTACTTTCTTGGTCTGTGTTTTTCTTAGGAATCTTGACCCTTTTCTTCTTGAGAATGATCTCATTTCCTTGCCAGATGATTTCAGCAGGTCCTTCTTCATAGTCCCACTCATCAACCTCATTACCGTCATTTGCATTTTCGACCTGTTCATTCCGCAATTCGTCTTCTTCCTCAAGAGCCTTGATTCTTCTTCGTTCTTCCTCTTCTTCTTCTTCGATTTGTTTCTTCCTCTTAACCTCCATGGCTTCCATCCACGCCTTCTCTCGCTCCTCGAAAATCTTCCTTTCTCTTTCCGACCGCTCGGCCTCCTCTTGCTCGATCATCGTAATCTTCGCAAGCTCTAGAGGATCGTTGAGAATGGCGTCATGTTCCTCTCGCTCTTTAAGTGCCATCTCCTTCCTCGTCTGCTTTCTCTTCATCTTCTTCATCGCTTTCCTCTTCTCCTTCCTATTCGTCATCCCTTTCTCTGCTCCCAAAGGCTCTGTTCTGGGCACAATACCTCCTCCTACTCCTTCTCCTTCTTTTGCCGCTGCTTCAGCCAGTGCCGACTCCATTTTCTACCACGTCATTTCAGGCCGAGGATCAGTTTCCAAGGCGACGTAGAGCGCTTGGTTGATGGCAGAGTAGAGGCTCAATTATTTGCTACCAGTGCCACG
>Dhingra_Pear_16_GATCAG_L001_R1_001_paired_trimmed_paired_merged_contig_46072 zinc finger CCCH domain-containing 5	GO:0005634	GO:0000166	GO:0003723	GO:0046872
AAGAATCACGGGAAGGCATGGCAGCATTAACAGACCTCAAGCCCCTCATCCTGCTCCCAAGCAAGGCCGGGACCATTGTACATGTTCTTGATAAGCAGTGTGGAAGATTTATCAGGACAGAAATGCACTCTGCTACAACGCTGACCAAACCGACAAGCTCCAGTTTTCAAATGGAAAGGGCAATGAGCTTTATCCTGTTCAGTTCCAAAATGGGGTACTTGTTGAGCAACACTCTCAATCAGCTGCTGTGCTGACATTGATGAACTTTTATAATCAGAAAAAGCTTCAGATTGTGGAGGGAGAGGATTTGACGTAGGCCTATCAGAATCCTTTCTACTTTCTTGGTCCGTGGTTTTCTTAGGAATCTTGACCCTTTTCTTCTTGAGAATTATCTCATTTCCTTGCCAGATAATTTCAGCAGGTCCTTCTTCATAGTCCCACTCATCAACCTCATTACCGTCATTTTCATTT
>Dhingra_Pear_16_GATCAG_L001_R1_001_paired_trimmed_paired_merged_contig_86645 zinc finger CCCH domain-containing 5	GO:0005634	GO:0000166	GO:0003723	GO:0046872
CGCAAGTGGAATGCACCATTTCTGCAAACCTGACACAGATACTCCATGTGTCACTGTAAGATTACCAACCGAAAATTTGTATGGCGTGAATAGGAAAGTAACAAGACAAAGTCTAGAATTTCAGTCCATTGCCCTTTTACTTTTGAAAACAGATGAAGTATTTTGGTAATCACAAAGAAGCTGTCAGAAACCTTGAAATTTATAATTTCTCCAAACTTCAAGAATTCCGTATGCACATCCTCATAAAATTCTTCAAAGCAG
>Dhingra_Pear_16_GATCAG_L001_R1_001_paired_trimmed_paired_merged_contig_101376 zinc finger CCCH domain-containing 48-like	GO:0016740	GO:0046872	GO:0008152
TTGCATCCCCGCTGAAGAATAATCCTCCAGGTCCTACCCCAATCCTCCGAATTTCTCGTTTTGCAAATAATCTGCCCCTTTCAGAAAATGATGGCAGCTCCAATAAGCGAACAGATAATCTTTGGAACTTCAAACAACCAAGAATCGGAGCGTTTAGTATCAGGCACTGTGGACTTACGATGGCAGCTCCAATAAGCGAACAG
>Dhingra_Pear_16_GATCAG_L001_R1_001_paired_trimmed_paired_merged_contig_29013 zinc finger CCCH domain-containing 48-like	GO:0016740	GO:0046872	GO:0008152
GTCGGGCAGTGGAGTAACTCATGAAGACTCAACTTTGTTGTAAGGCTCCATCCACTTCCAAACAGAAACGAGACCGGTTGCATCCCCGCTGAAGAATAATCCTCCAGGTCCTACCCCAATCCTCCGAATTTCTCGTTTTGCAAATAATCTGCCCCTTTCAGAAAATGATGGAAGCTATGATGGCAGCTCCAATAAGCGAACAGAATTATCATTGCAAGAACAAAGCAAGATTGGCTTCGTTTCTGGGTCTGTCATTCCAGCAAGATCAAGGACACCATGCTCCTCACTGTGGGTGTAGGTCACTTCCAAGCTGCCTCGTTCAGTGGCTGCCCACACCTTTATTGTGCAGTCCAATGAACACGAGAGCAAAAATTTATCCCAGCAAATAAGAGACATCACCGCACCAGAATGCCCTTTTAGTGTCATAACACACTGTAAAGTATCAAGATCCCAAACCCTGATTGTATGGTCCACAGATCCCGAGTACAGCCTGTTTGCCCCAACAATTAAACATACAACAGGACCAGTGTGGCCTTTCAGAGTTGCAGCAGGAACAAACGAATTTGTTTGGGGACAGCCTTTCCACACATATATAACACCATCCTGTGCCCCAGCAAAAAGCATTTCTTTACCAACCACAATAGCATGCACTTGGCCTGCAGGTCCATCCAGATTGAATTCCACATTTGATTCAATGTTCCATGCCTTAACAAGATTTGGAACGCCAATGAAAATCCATGGTCCTTCACTAACTAAACAACCTGCTTCATCACCAAGGTTCACCACACGGTCACACTGACCATTATGGCAGTCCCAAACTCTGGCTGCTCCGTCTTTACCAGCGGAATAAAGCTTGTTAGATCTTTCAGGAAGTGCAATACCAGTGACGGCCTTCTTGTGCCCTTGGAGTTTTGCCAACATTGAGAACCCCTTTCCACTAAACCACTTGTGCAAATACAGGCATCGATCACCTTTCACACAATTCCCATCTACCCAGTACTTGCAGACTTGGGATTTCTGAATAGCATTGCTTGTCTGAGTAGCATTTCTGAGGAGCATTGTATGCATTGCCCTTTCCGGTAGTAGTTTCCTCCTTTGTCCAAACAAGAGCCTTCTGTTTTGAAATGTGAAGGTTCATGGATGACTCTGGTGCACCCGGGTGCAAAAACCTACAGGATTCCTTAGTGCATCTTCCAGCTGCCCAATAAATGCAAACAGATTTTGAAGGTCCTCCTACTGGTCGACTATACGCTGATCTTTCTGGTCTATTCGCGGGCCTCCTTAATGCCTTAGTCGCCATACTATAAACACAAATTTAGTACCAATGAGAGATTGCCGGCACGCAGCTTAAAAGTGACCCACCCAAACAGAAACCCTAAATACCAAGTATCAACAGAACCCCAATTCTCATATTCTAATATGTCCTCCTTTCTTCAAATAACCCGAAAATTAAATGAAACCCGGTAAGCCTTCAAATCTGAATGGATGTAGTACAAACACGCTCTAGGAATCGAGAAACTATCAATGTCGGATTCTTTAATTCAAATCATGAACCAAAAACGAAAACTTTTCAATCTAATCAGCCGCCGATTCCTGGGCGAATTCTATATAAAAACAAAAGTAAGCCGAAAATCAAAACCCTAGATTTGCAGCCTGATTGAGAATCAACTCCTTAGTACCATCACGCTCTAAGAATCGAGAAACTCAATGTCGAATTCTTTAAATCCTTGGAAGAAATTCGAAAACTTTGCAATCTAATCAGTCGCCGATTCCTGAGCGAATTCTAAATAAAAATAAGAGTAATCTGAAAAACGAAACCCTAAATTTGCATCCTGAGCGACAATAAAACCCAGACAGAAAACCCATCATCATCCTTACGACAAACGCGTTCGGCTAAAAAAAACCCTAGATGGCCTCCTGGGGTATCCGTTAACGTCGTGTAAAGAACAAAACCCTAGATGTAATTACGCGATTGCAGAGACGTGCGTACGGAGAAGAAGCAAACCTGAGAGAAGAGAAGTAATCGATGA
>Dhingra_Pear_16_GATCAG_L001_R1_001_paired_trimmed_paired_merged_contig_23578 zinc finger CCCH domain-containing 48	GO:0016740	GO:0046872	GO:0008152
ACCAAGATGAGAAATATTACACTCAGAACTCCATAAGTAACTCCGATCACTGATAAGATCAGCACATGGCAATGCATACAGATCATCCGCTGCAAACAGAATGTTTATAAACTCACTCTTTTATGAATATTTGTCCTGCAGTCAAAACTTCGAACGAGCCAAGAAGCTTCTTCACATTCATGGCACCCAAAGGAGCGGACTGCGGACAGTGCTAATGCTACTAATTCCTAGCTCCATAAATCCTCCAAAAAGAGAGAACTCAATCCATTCCAACCCGAAAATAGAAAACCCGTAATTCATTCCTCAGAGCTAACACTTACGAAAGAACCCAGAAAAGAAAAATGAAAAAACTACAGATACAATGTGGCCAATATAAATAATCTCCCTTTTCTCAGGCAGTGACCGCAGCTGGTTCAGTCCATTTCCATACTTTCACTTGACCAGTTCCATCACCCGTGAAAAACAAGCCACCAGGGCCTACCTGAATCGATCTTATCTCCTGTTTTGAAAAAATTTTACCCCTCTCCGAAAACGATGGCAAATCATATACACGGACAGTGTTGTCATTGCAAGCGCACAGTAAGACTGGCTTGGCTTCTGAATCATGCATCCCACAAAGTGTAATCAAACCATTTTCTTCTGTGTGAGTATATGTTGCTTCCAAGTTTCCACTTTGAGTAGCAACCCAGACCTTTAATTGTTGATCCAAGGAACATGATAAGAGAAACTGATCCCAGCAAAGAACAGACATGACAACTGCAGTATGCTCTGTTAGCGTTTGTATACACTGCAAAGTTTCCAGGCTCCAGACCCTTATAGAATTATCCATTGAACCAGAGTAGAGCCTGTGAAGAGNNNNNNNNNNNNNNTCCATGCCAATATAGAACCATCCTGTGTACCGGCAAAGAGCAAATCATTACCCACAACCATGGCATAAACTTGTCCGACAGGCCCACTAAGACTCAGTTCCGAGTTAGTTTGGGTGTTCCAGGCCTTTACAGCTTCTGGTATGCCAACAAATATCCAAGGACCTTCACTGATCATACAACCTACTTCACCGCCAAGATTAATAACTCCCATGCACTGACCAGATGCGCAATCCCAAACCCTTACAGTTTGATCCTTACTCCCAGTATACAGCTTATCAGACCCAGAAGGCAGTGCAATCCCACTAACAACCTTCTGATGCCCCTCAAGCTGCGTCAACAAGCTGAAGCTATCCCCCATACTCCAAGAATGCAAGAACTTACACTTGTCCCCATAGCTGCAATTCCCCTGGACCCAAAAATTACAGACTTTCTCCATCTTCCTAACAAACACCCTGTTCGCTCCTCCTGTACGGCCCCACGTCGAAGAAGCCCCGCCATTGAAGTTATTTGGACCCCGATTCCGGGACGATGGACCATCGGTGTTAGCGGCGAAGGCGTGATGGCGCTTAGTCGAGGCCGTCCCATTGAGACCTTGCTGCGACGGCGGCGCCGGGAGCTCTCTGTGGAGAAAAGGGCAAGGGTGGCGATTGCACTTGCCCGCCCTCCAATGGTAGCATACCTTCTGGTTCTTTGACGGGTCGGATTGCTGCCCACCCAGTCTGTGGAAGACCCGTTTGCTTCCCCCTCCGTCTACATCCATTAGCTACGGATTCGAATCTCTCTGTGGCTATATACTGTGAACTGAAACTCAAAAGCTTCGATTTTCCCCCCTTTTTCTGGGTTTTTTCAAAATTGATTGGATGGATTGGCTGATTGGAATCCGATCATGGAGTTGGAGAGATTCGGAAGCTCGGAATTTCTTGCTCTCTCTCTCTCTCTCTCGAGGGTGGCGGATTTGGGGGGATTTAAATT
>Dhingra_Pear_16_GATCAG_L001_R1_001_paired_trimmed_paired_merged_contig_37546 zinc finger CCCH domain-containing 48	GO:0046872
GCGAGAGCGACAGAGAGACAGATGGGTGAACAGACTGATACAAATCAAACTCTGCTCCTGAAATCAAATTAGGGTTTCCGAAATTCAAATCCCCCCAATCCCTCACCATCCAGAGAGAGAGAGCAAGAAAATTTCGACTTTCCGATTCTCTCCAATTCCATGATCAGGGGGAAAATCGAAGCTTTTTAGTTTCAGTTCAAAGTCTATAGCTACAGAGAGATTCCAATCCGTGGCCAATGGATGTAGACGGAGGGGGAAGCAAACGGGTCTTTTACAGACTGGGTGGGCCACAATCCGACCCATCAAAGAACCAGAAGGTATGCTACCATTGGAGAGCGGGCAAGTGCAATCGCCACCCTTGCCCTTTCCTCCACAGAGAGCTACCGGCGCCGCCGTCGCAGCAAGGTCTCAACGGGATGGCCTCGACTAAGCGCCATCACGCCTTCGCCGCTGACACCGACGGTCCATCGTCACGGAATCGGGGTCCCAATAACTTCAATGGCGGGACTTCTTCGACGTGGGGTCGTACAGGAGGAGCAAATAGGGTGTTTGTTAGGAAGATGGAGAAAGTCTGTAATTTTTGGGTTCAGGGGAATTGCAGCTATGGGGATAAGTGTAAGTTCTTGCATTCTTGGAGTATGGGGGATAGCTTCAGCTTGTTGACGCAGCTTGAGGGGCATGAGAAG
>Dhingra_Pear_16_GATCAG_L001_R1_001_paired_trimmed_paired_merged_contig_50161 zinc finger CCCH domain-containing 48	GO:0016905	GO:0046872	GO:0006468
CTTGCCCGACAGGCCCACTAAGACTTAGTTCAGAGTTAGTCTGGGTGTTCCATGCCTTTACAGCTTCTGGTATGCCAACAAAAATCCAAGGACCTTCACTGATCATACACCCTACTTCACCGCCAAGATTAATAACTCGCAGGCACTGACCAGACGCGCAATCCCAAACCCTCACAGTTTGATCCTTACTCCCAGTATAAAGTTTATCAGACCCAGAAGGCAGTGCAATCCCACTAACAATCTTCTCATGCCCCTCAAGCTGCGTC
>Dhingra_Pear_16_GATCAG_L001_R1_001_paired_trimmed_paired_merged_contig_46084 zinc finger CCCH domain-containing 44-like isoform X1 [Glycine max]	GO:0003677
CTGCCGGATCAGTTCCTCCATTTGGAAGACACAAAGTTCCATTGGCTAAATTAGTGTTTGGAGTTGGAGAGGACCCTTCGAAGGCTGAAGCAGGAAAGCCATCACATTCTTGTTTATCCTTCCTTGGAGAGCTCTCAGGAGTAGGTTTAAATTTTTCTGTACCTGATGGATCTGTTCCGCCCTTTGCATGGTAGACAGTTCTGTTGGCTAGACCAGTTCTGGGAGTTTGAGAAGACCATCTGGCTCTGGGGGCTGATTCAGGCGATCCATCATGTTCTGTTTGATCCTGGCTTAGAGAGTTCTCAGAAGTAGGTTCAAGTTTTTCTATATCTGCAATTACTTCTGGAACCTCATTTATTAATCGGAATTGTTCTGATGGTTTCTCAAGAAGCAGCTTCTTATCCAAGTATTGCTCAAGCTCTCTCCTCCATCCTTTTTCATTTGCCTGGTCAATGCGCTTTTGCAACAGAGACAGCTCTCTAGCAATCCAACGCTCCATTATATCCTTGTGCAGACATCTAGCCTTCTGTTCAAGCTCCACAATAGTGGGCCTCTTAAGCTTTCCTTCTTTCACTCTCTGATGTAAATCTTTACACTCTTCCTCACAGAAGTCATCATTTGACAGCTCGCACACCTGTACATCTTTTGGCATATTGACCAGTTGCATGAAAATTTCTGTATTCATTTCACCATTGCTCGAAGTTTTCCGTATGCCTTTGACTTGCAAGAGCTGGTGAGAATTTTTCTGTGAATAATCATTTGGGTCAGATTTGACTCTCACAAAACTTCCTACTACTTTTTCATCAAAAGTCTCAGGTTGCTTTAACAATTCCTCCACCAAACTCCTCTTCAGGTACACAAGTTTAATGTTTTCAGTAACTATGGAAGCAAAACAAGTTTTCCGCACAAGTGGAACTACATTTGTCTTTTGAGGTTGTCTATCTGAGACCAACTTGGGCTGCCTATTACAAGTCACCATAAGATTCTTATCATTGTCTTCAGAACTACTGTCAGTCTCATCCTCCTCGGTTAAGTCAAGATTCTCAGCAAAATGGGCATCCAGAAGGTTATATAACCTATTTATATTGATAGATTTCTTTCCCAAAAGAGACTGTAGCATTGGATCACACATTACTGTCTTCTTTTTCTGTGGGTGAAAAAGGTTGTGTTCTTTACAGTAGTTTGAAACTATAGTGGTAACTTCATTCTGTGATAACTCCTTGGTTGTATCTTTCCCAATGGAAATGAGGAATTCTAAGAGAGATTTTGACCCCCATCCTCTAAACTCTATTTTCGTTGCTTTTGCTTTCCTTTTCATTGCACACTGGTTTCCCTTGGATCTCTTCTTTTTGCCAACTGGCATGTATTCTTCTCTATCTTTCCAATTTTCGTCGTCACTTTCTTCATCAGATTCAGTAAAACTTTCTTCTTCTTGAGAAATTTCGTTTAAATCGAAGTCAGAGTCATGTGTATGGTTCTCACCATTCTTCAGTAAGTCTTTTGCGGAGTAAACCTGCTCTGAAGATAAGCCTTGTTTCTCTTTTATTATTTCCCAATATTCCATGAATAGGAACTCGAACGTATTTCTTTCTTTGAAATCAACTCTCCCCTTTGGGATCTTGCTGACGGCGCTGGGGCTGGGCTGATGGCGCTGAGGTGACGGCGGCGTGGCGGCGTGGCGACACCGATGTTCTGAGCCTCTGGGCTTCTGGCGCGCGGGAGTAGAAGAAGCAAGGCAGAGCCG
>Dhingra_Pear_16_GATCAG_L001_R1_001_paired_trimmed_paired_merged_contig_59393 zinc finger CCCH domain-containing 44-like isoform X1 [Glycine max]
TAAGCCTATGTTTGAACAAGGGACTTTCAAAATACCAAGAAACTTTAGACTCACTTGTTAAAAACGCACTACAAGAATACTACTGACGAACTACTCAAGCACGAAAACACTACAGATGCACTACAGACACACTAAACATTAAACAAAAGACTTTGAAATGAGCCTAAGTTCCATGCAACTTTAACCGATGTACGGATATTAGTAACTTTTCTTTTAGAACCAAAACAAGATGCAAGATCAATTGTCACTTGATCGCCTTCTTCCTAATTTTACTCCTTTAATTTCATAATATACCCAACTTTTGCTTTTGCTATTTACATTGCCCCCCCCTATCATGTCTGCTTAATTCATCCCTAAAGGCTGAAGGTTTAATTCACAAAGAAAGTTTTCTTCTATTTCTTCAAAAAACTCGTACCTATTAGCCTCTGGAAAATCACTTGGCACCCGATCGCCTTTCAACTTGGATGCACGGGAGACTGGCAAAGTAGTACATCTACGTACTGGGAAGACTTTGGCGAACGGCATCATCAAGAAACACTGCCTCTTCCTCGCTTTGACCCTCCTTCCAAACCTTGAATTTCAATGGACGACGACTTGAATTGTTCCACTGCCTTAACAATGACATTTTATAGGGGCCCCTTGTTTCACCAAGAGGACTCATACAATGCCACAGTGCAGAATCTGGGTCTTCAGATGCAGGTGCTTTAACTTCATCATGTACATCTTCATCATCATCGCTTAGCTCAATTAACTCAGCTTTGGATGTGCTTTCATTTTTCAATTTTTGCTCAACACATTCTTCACTTCGCCTTTTAATATCGACACGGGAACTAAAATGGTGCGGCTCTTGCAGGTCGACATCAGGTTTCCCTTGAGAAGCAAAATCAAGATGTTTTTTTTCGAACTCTTCAGAGAACAAGACTTTATGAGACTTGTTCTTCACTTGAACGAATTGGTGCTCCTTTTGACGAATGCCACCTCGAACTTCTGCCGGATCAGTTCCTCCATTTGG
>Dhingra_Pear_16_GATCAG_L001_R1_001_paired_trimmed_paired_merged_contig_71733 zinc finger CCCH domain-containing 44-like isoform X1 [Glycine max]	GO:0003677	GO:0008270	GO:0018024	GO:0034968
ACCGCCATTCTTGCTTCATATGCCAAAGAATTCCCAAGTTTTACTGCTTTTGCTGCCCGCAAGCTGTGTGTGGACGTTGCCTCTGTGATGCTGAGTTTGCTGTAGTTAAAGGGAGTGAAGGATTTTGCAATCATTGTTTGAAGCTTGCAATAATGATAGAAGAAAATGTGGATGTGGATTCTGATGGGGGGAGAGTTGATTTCAAAGAAAGA
>Dhingra_Pear_16_GATCAG_L001_R1_001_paired_trimmed_paired_merged_contig_9065 zinc finger CCCH domain-containing 44-like isoform X1	GO:0005634	GO:0003677	GO:0008270	GO:0006352	GO:0007346	GO:0016570
GCTGTCCATTTGTAATTTGAGCCTGAGCAGCCTGTTGGGGATCCAAATTTCCATTCTTCTGCTCAGAGTTAATTTCCTCTCCTCTACTCTCCCCTTCTTGATGGGACAAAGTTTCAGATGGTTTCACAGGAAATGCAGGAGAAGGTTGTGAACTACTTTCTTGGGGCTGATTGGGCGAAGAATTATTATCCTTCAATGGATCCCGGCCTTGCAAAACGTTTCCAGTTTGTTCATCACTAGAATTGACAACATCTGCAGGTGCAGTGCTCCTTAAAAGTTCACTGTTGCCACTATTTTGCAAACTTTGGCCATCCTGCTTCATGTTCCAGCTCTCTTCAACCTGTTTAACATCTACTGGAGTTGTGTTCATACTCTTGTTCCTTCCATCATCCTGACCATTGTTTCTATCATCCGAGGCAGCTGTAAATCCCTGAGAAAGTAACGGGCTGTCATGTGGCAATAATGGTTCTTTATACTGTCCATTCAATGCATCGGCCAAAAGGATGGAGTCATCTGGATTCTCATCTATCTTCCATATTCTATGATCAAGAGGGAAGTGCCCAGCTGTATTCCATTTACGCAAGAGGGCAACGATGAATTTTCTGATGCAACCTCAGAAAGTGTATTGGATTCAACCGCTGATTGATTATTCCCATCAAAAGCCACCAAACCAGTGAGATTGACCTGGCTCCTTGTCGTATTGCATCCATTTATTCCAAATGTTGCTCTACCTGGATTTTTCTGTGCCTTACTTCTAGAATTGCTTGAAGTATCGCCTTCCCTTGGTTGAGAGAAAGCTGTCCTTCCCTTTCTACCAGATCTCCTTGGTCTGACCTTAGCATCTTGTTTCTTATCGAATGCTCCAGCACTGCCTTCAGACTCGCAACTTGGATCCATACTAGGATCAGAGCGTACTTCAGGAATTTCACGCAATCTGCGCAGATGTTCCTCTGGCGAGTTCAGAAGCTGTAGTTTGTCCACACATTGCCTAAGCTCCTTTCTGCGTCCTTTTTCACTTGCTCGATCACGAAGCTGACTAATCCTTAATACCTCTGCTTCCAGACAATCATTTACTCTAA
>Dhingra_Pear_16_GATCAG_L001_R1_001_paired_trimmed_paired_merged_contig_21452 zinc finger CCCH domain-containing 44-like	GO:0005634	GO:0003677	GO:0008270	GO:0006352	GO:0007346	GO:0016570
GGAAGTGAAATTCAAGAAGCTTTAACATTTCAAGGTGACCCACACATTCTTTCCCAAACAGCCTTATGAGCCTCGAATCACAAATAATTTGGCATTTCTGGCAAGGATCACGAAGATTGTTTTTCTTTATGTACTCAAGCAAAAGCGCCTGGACCTCAAACTGAGATAGCACAGATATATCACCATTTCTCATATGAGCAACAAACTCCAAGAGCTCCTTCGATGCCCAAACTGTGTCTTCAGGGAGAGGCATCCCTTTTTCACCAAGTGATTTTTCAGCACTCAAGTCCTTGTCAGAAGTTCTAGGCTTTTTATTACTTCTGTTGGAGTGTATAGCTTCCAAATCTGCACAACAGTTGACAGCACCTGAATTTGTTTTATTACCATCGTAAAGTTCAACTGAAGAATCCCTCTTACAAACCATAACAGCAGCTTCATTTGATGGATTTTTAGCTTTAATAAGCTCGTCCAAAGTTAACGACAGTTTCCCTTTCAAAAGAATCCAGTAAACCTTGAAGAGATACTCCCAGCTGCTTTTGTCATCAAAATCAACTTGAGCCCCTTCCTTGTTTTCTTGCATATTCTCAATTAGCATTATAGTTCTCATACATGTTCCGCAAAATCCTTTATTTGCTCGTACACATTGATAGTCCGCGCCTTTAGTACATCCTTTGCACAGAGAATATGTACAAGTATAGCACCAATAATGGGCAGCCTTCTGACAACTGCTACATATATGCCAACCACAATTCCATTTGGCTTTCGATTTAAAGAAGGCCTCATCCCGCTTGATGCACGAAGGATGGTAAGCCTTAGGGCATCCCCTGCGATCACAAAGCACGAGGCTTCCGCCGTCAAAGCAAATGAAGCAAACGTCTTCTTCTTCGTCCTGCTGCTTCCTCACCGCCGTCGCTTTCGGATGCCCGCTCGGCGGCCGGCCCCGCCTCCGCTTCCCCAAGCTCTTTCCCGCCTCCTCTTTGACCACCACCATCTGCCCCGCCTCCCCGGCAACCTTCCCCCCGCCGATCGTTTCGCATTGAAAGGCCGCCAAGATTTCCTCCCCCGCCGGCATCGACCGGTCAAACACCTTCTCCGGTTGCGGCGGTTCTCCTCCTCCGCATCCGTCTTCTTGTTTACTGGGTCTGTAGAAGGCGGAGGCGAGCTGAGCTTGCTCAAGCTCCATACAAACAATAACTGAAAAGAATTGGATAGATTTGTACAGAGAGAGAGAGAGATTGAAAACCCTAGGAGTTGGAACTGCAATTATAAGAAGTGACTAAAGCGGCAGCAGCAGCAGCGCACATGGAAGATCGGGTGCCGATGGGACAAACATTTATCGGGTCGGGTTTAGGTCCGGTCCGGGTAAATGGGCTTAAAAGTGAGAAGGACCGGCGACACACGGCGCTGCCGAAAGACGGACACCTGGGAGGAGATTGGCTTG
>Dhingra_Pear_16_GATCAG_L001_R1_001_paired_trimmed_paired_merged_contig_46746 zinc finger CCCH domain-containing 44-like	GO:0005634	GO:0003677	GO:0008270	GO:0006352	GO:0007346	GO:0016570
TATCTGCCTTGGAACTTTCCTTTACAGGGAAGTGAAATTCAAGAAGCTTTAACATTTCAAGGTGACCCACACATTCTTTCCCAAACAGCCTTATGAGCTTCGAATCACAAATAATTTGGCATTTCTGGCCAGGATCACGAAGATTGTTTTTCTTTATGTACNNNNNNNNNNNNNNNNNNNNNNNNNNNNNNNNNNNNNNNNNNNNNNNNNNNNNNNNNNNNNNNNNNNNNNNNAGAAGTTCTAGGCTTTTTATTACTTCTTTTGGAGTGTGTAGCTTCCAAATCTGCACAACAGTTGACAGCACCTGAATTTGTTTTATTACCATCGTAAAGTTCAACTGAAGAATCCCTCTTACAAACCATAACAGTAGCTTCATTTGATGGATTTTTAGCTTTAATAAGCTCGTCCAAAGTTAACGATAGTTTCCCTTTCAAAAGAATCCAGT
>Dhingra_Pear_16_GATCAG_L001_R1_001_paired_trimmed_paired_merged_contig_6901 zinc finger CCCH domain-containing 44-like	GO:0005634	GO:0003677	GO:0008270	GO:0006352	GO:0007346	GO:0016570
ATTGACAACATCTGCAAGTGCAGTGGTCCTTACAAGTTCACTACTGCCACTATTATGCAAACTTTGGCCATCCTGCTTCGTGTTCCAGCTCTCTTCAACCTGTTTATCATCCACTGCAGCTGGGTTCACACTCTTGTTCCTTCCATCATCCTGACCATTGTTTCTATCATCCAAGGCAACTGTAAATCCCTGAGAAAGTAACGGGCTGTCATGCGGCAATAATGGTTCTTTATACTGTCCATTCAATGCATCAGCCAAAAGGATGGAGTCACCTGGATTCTCATTTATCTTCCATATTCTATGATCAAGAGGGAAGTGCCCAGCTGTACTCCATTTACGCAACTGCATCAGTGCAAATGGTCCTTGAACTTTTCCAGTGGGGTCCTGGTAGTGCCATATTATGTCTGCCTCAAAATCATCAACACATAGGTTTGCATTCGTCACTATAGACAAGGGCA
>Dhingra_Pear_16_GATCAG_L001_R1_001_paired_trimmed_paired_merged_contig_6902 zinc finger CCCH domain-containing 44-like	GO:0005634	GO:0003677	GO:0008270	GO:0006352	GO:0007346	GO:0016570
ATTGACAACATCTGCAAGTGCAGTGTTCCTTACAAGTTCACTACTGCCACTATTATGCAAACTCTGGCCATCCTGCTTCGTGTTCCAGCTCTCTTCAACCTGTTTATCATCCACTGCAGCTGGGTTCATACTCTTGTTCCTTCCATCATCCTGACCATTGTTTCTATCATCCAAGGCAACTGTAAATCCCTGAGAAAGTAACGGGCTGTCATGCAGCAATAATGGTTCTTTATACTGTCCACTCAATGCATCAGCCAAAAGGACGGAGTCACCTGGATTCTCATTTATCTTCCATATTCTATGATCAAGAGGGAAGTGCCCAGCTGTACTCCATTTACGCAACTGCATCAGTGCAAATGGTCCTTGAACTTTTCCGGTGGGGTCCTGGTAGTGCCATATTATGTCTGCCTCAAAATCATCAACACATAGGTTCGCATTCGTCACTATAGACAAGGGCA
>Dhingra_Pear_16_GATCAG_L001_R1_001_paired_trimmed_paired_merged_contig_10632 zinc finger CCCH domain-containing 44	GO:0005634	GO:0003677	GO:0008270	GO:0006352	GO:0007346	GO:0016570
TAATTCTTGAGTTGGGTAAAAGGTCCATTGTGGACGTCATTACTTGTTCATCAGATATTACTTGAAACATGGAATGAATACCACAATATCATGGTACTCTAAATTAATATGCTAAATCTAATCCCAAAAAAAATTATTATTCACTTAAGCAGTCTCCTCATTATGAGCAATGAATTCAGAATTAAATGTGTCTAATTTTGTTGTTTGAGACCCAAAATCAGGGGTGCAAATAACCACACGACGCTCCCTTCTTGCAGTGCCCGCTTTCGTAATATTTACAAACCCGCTGCCCTTTGGGGGG
>Dhingra_Pear_16_GATCAG_L001_R1_001_paired_trimmed_paired_merged_contig_10633 zinc finger CCCH domain-containing 44	GO:0046872	GO:0044238	GO:0044260
TTTGTTGTTTGAGACCCAAAATCAGGGGTGCAAATAACCACACGACGCTCCCTTCTTGCAGTGCCCGCTTTCGTAATATTTACAAACCCGCTGCCCTTTGGGGGGAGGCCTGAACAAACCTCCATTTCCGTTTCCGTTTCCGTACAATGTCTGCCTGTTCCATCCAAACCTACCCCTACCGATACCTAAATCCCTATTCTGGAAACCACGATCTCGTGGACTGAAGAATCTTTCTTCACCATATCTTGGTTGGCTTTCCCACATGCCCCTGGCCGGCAACTGATGACCTGGATGTATGCTCGTGTTTCCATGTGTTATGCCCTGACCACCTCCCCAACCCAGGTTTACACTTCCTTGGTCTGGTCCTCCCCATCCCATGTTGGCATTTC
>Dhingra_Pear_16_GATCAG_L001_R1_001_paired_trimmed_paired_merged_contig_13414 zinc finger CCCH domain-containing 44	GO:0046872	GO:0044238	GO:0044260
GCGATTTACAAGTTTCCATGGAAACAGACAAACCAGTTGGGATATGTCAGGGAAATGCTCTTGATCTACAAAACAGATCTGGTGTACATTCGTCCACAAGCCCTGGAATGGAGGGAGACAGAAAGTACAGTGATGTTTCAGTTAACCAATTTGAGGCAGGGACCGAGATACGAACCACTGCACCGTCGGACATAGCCAGTACAGACAACCATTGGAATGGTAGGTCAGAAAGCACAGGAAGGAGTTGGGAAGCAGTTCAGCCAGTTCCGGGAAATGCCAACATGGGATGGGGAGG
>Dhingra_Pear_16_GATCAG_L001_R1_001_paired_trimmed_paired_merged_contig_13638 zinc finger CCCH domain-containing 44	GO:0046872	GO:0044238	GO:0044260
TCATCAGGTAAAGTACAAAATTCAGTTGGCTCTGTAAACTGATCCATCTCGCTTGGTTTAAAAGATGCAGAGACAAGACTGGATTCCCATTCCTCTATAGAAGATGGTTTAGCTGGAGTAGGGGAATATCGACCCCAGTCACCACCTACTTCCGGAAGTGGTGCCCCACCACCCACTAAACTAGAAGAAGTGCTCCAGCTATGGCCAGCGTCCTGAACAGGAGCATTTGAAGGCACAAACTGTCTAATTTCAGCAGCCTGACTTTTTAAGTCTCCGTTGCTTGGTTTTGGAGTGGGACTGGACATATCTGAAAAATTATGTTCCTTCTGATCTTGTTCTGCAGTCTCAGGTGATTTAGCGAAAGGAACAAAAGTCGAGTTGGAATGACAGCCGTTTGAAGGACTGCTTACAGGTGGAGGTCTCCAGTTTTGCCCTGAAGATTGGCCTGAATGGCCATCACTATCAGATCGGCTCTCATTACACTGTCCATTCGCAATTTGACCTTGAGCAGTTTGTTGGGGATCCAAATTTCCATTCGTCTGATCAGAGTTAATTTCCGCTCCTCTACTTTCCCCTTCTTGATGCAACAGAGTTTCAGATGGCATCACGGGTGGAGAAGGTTGTGAACTACTCTCTTGGGGTTGGTTAGGTGAAGAATTATTATCCTTCAATGGAACCTGGCCTTGCAAAATGATTCCATTTTGTTCATCACTAGAATTGACAACATCTGCAAGTGCAGTG
>Dhingra_Pear_16_GATCAG_L001_R1_001_paired_trimmed_paired_merged_contig_16135 zinc finger CCCH domain-containing 44
CATTCGTTTAAAAGGAAGAAAAGAAAATACAAAGGAATTTACTTGTCTGAGTTGGTAAAACGTAAAAGGTCCATTGTGGACGTCAGATATTACATGAAACATAGAATGAATACCACAAATAATACGGTACTCCAAAGCTATGCTAAATCTCTCCCCCAAAAATAATAATTATTCACTTAAGCCACTTGGACGGCTTACGTAAGTTACGTTTACATGTTAAATTACAGCAATTGGCAACAAGGAGCCTCCTAATTATGAGCAATGATTACATAATTAAATGTGTCTAATCTTGTCGTTTGAGAATTGAGACCCAAAAATCAGGGGTGCAGATAACCACAGGATGCTCCCTTCTTGCAGTGCCCGCTCTCGTAATATTTACAAACCCGCTGCCCTTTGGGAGGAGGCCTCAACGAACTTCCATTTCCATTTCCATGCATTGTCTGCCTGTTCCATCCAAACCTACCCCTAACCATACCTAAATCCCTACTCTGGAAACCACGATCTCTGGGACCCAATAACCTTTCTCCGCCGTACCTTGGTTGGCTTTCCCACATTCTCCCGGCGGGCAACTGATGACCTGGATGTAAGCTCGTGTTTCCGTGTGGTATCCCCTGACCACCTCCCCAACCCAGGTTTACACTTCTTTGGTCTGGTCCTCCCCGTCCCATGTTTGCATTTATTGGAACTGGCTGAACTGCTTCCCAACTCCTTCCTGTGGTTTCTGACCTATTGTTCCAATGATTGTCCATGTCCGATGGTGCAGTGGTTCGCATCTCTGTCCCTGCCTCAAATTGGTTAACTGAAACATCACTGTACTTTCTGTCTCCCTCCATTTCGGGGCTTGTGGACGAATGTACACCAGATCTGTTTTTTAGATCAAGAGCATTTCCCTGACATGCCCCAACTGGTTCGTCTGTCACCATGGAAACCTGTAAAGTGGAGCTCAAATCAAGTGCATTTCCCTGTCCCTGACATACCCCAAGTGGTTCATCTGTCGCCATGGAAGCCCGTAAATCACCAGTGGAGCTCAAAGCATCACCTTTTCCAGGGTCAGGTGCTGGGCTGAATCCATCTACAGAACTGAAACTATCATTTTTTGAACCCTCTGTAAAGTCCCCTCGACAATTCATGATTGAAGTCGGGGTCGCCAAGCTGCTGAGAGTCTCCATTGCTTCAACTTCAGCCAGAAGATCTGAAACTGATTCATCAGGTAAAGTACAAAATTCAGTTGGTTCTGTAAACTGATCCATCTCACTTGGTTTAAAAGAAGATGCAGAGTAAAGACTGGATTCCCATTCCTCTATAGAAGATGGTTTGGCCCAGTCACCACCTGCTTCCGGAAGTGGTGCCCCACCACCCACTAAACTAGAAGAGGTGCTCCAGCTGTGGCCAGCATCCTGAACAGGAACATTTGAAGGCACAGACTGTTTATTTTCAGCTGCCTGACCTTGTAAGTCTCCATTGCTTGGTTTTGGAGT
>Dhingra_Pear_16_GATCAG_L001_R1_001_paired_trimmed_paired_merged_contig_16626 zinc finger CCCH domain-containing 44	GO:0005634	GO:0003677	GO:0008270	GO:0006352	GO:0007346	GO:0016570
ACGTAATCGTTTGCATTCATCCTGTGAAAATAAGTAAAATATCTGAATTGAATAAGAGGGGATGAAAGGGAATAAGTATCTGAACATGATCAACACACCGCAATAGACTGTCTTGTGACCAAAAAAAAAACTTGTATGTAAACACTAGCATGCCTTAATCAATGTATTTTTTGGTTATATCATTATTTTCCATGTTAAGAAAGGATTGAAAATAGTGTGCATATGGGTTTCAGGTCAGTCATTAATGGTGCGGGTAAACGTTCCCCCAGCATCCTTTCATGCTATAGTTCACATAACTGAAAAAAGGAGGGCAAAAATAAATAATTGGGCTCCAAGAACTTTCATTATTGATATATATACTAATTCACACGTATTTTTAACCTTCAGTTCCAAAAGAATTATTGAAAAAAGAAAATCCTACCATGCGTAGATAAGTTATATCAAGGAACCCTGGTCCCTGGGAGGAGAGCAGGCAATAAGTTCACTGACCTGGGAGAACTCCTGATTAGAGATCTCGTCAATTGATATAACCTCTTTCTTGTTTAAGTTCAAGATCTCAAGTTTAACATGAGTTGTTCTTGTGCCAACTTTATAAGGTTCAGCAACCTTG
>Dhingra_Pear_16_GATCAG_L001_R1_001_paired_trimmed_paired_merged_contig_16685 zinc finger CCCH domain-containing 44	GO:0005634	GO:0003677	GO:0008270	GO:0006352	GO:0007346	GO:0016570
CTGAATTTTGTACTTTACCTGATGATTCAGTTTCAGATCTTCTGGCTGAAGTTGAAGCAATGGAGACTCTCACCAGCTTGGCTAACTCAACTTCAATCATGAACTGTCGAAGGGAGTTTACAGAGGGTTCAAAAAACGGTAGTATAAGTTCTGTAGATGGATTTAGCCCAGCACCCGACCCTGGAAAAGGTGATGCTTTGAGCTCCACTGGTGATTTACGGGGTTCCATGGTGGCAGATGAACCACTTGGGGTACGTCAGGGAAATGCTCTTGATTTGAGCTCCACTGGCGATTTACAAGTTTCCATGGAAAC
>Dhingra_Pear_16_GATCAG_L001_R1_001_paired_trimmed_paired_merged_contig_30524 zinc finger CCCH domain-containing 44	GO:0005634	GO:0003677	GO:0008270	GO:0006352	GO:0007346	GO:0016570
AGATGGTTTGGCCCAGTCACCACCTACTTCCGGAAGTGGTGCCCCACCACCCACTAAACTAGAAGAGGTGCTCCAGCTGTGGCCAGCATCCTGAACAGGAACATTTGAAGGCACAGACTGTCTATTTTCAGCTGCCTGACCTTGTAAGTCTCCATTGCTTGGTTTTGGAGTGGGACAGGGCATATCTGAAAAATTATGTTCCTTCTGATCTTGTTCCGGAATCTCCAGTGATTTAATCAAAGGAACAAGATCCGAGTTGGAATGACGGCCATTTGAAGGACTGCTTACAGGTGGAGGCCTCCAGTTTTGCCCGGAAGATTGACCTGAATGGCCCTCACTATCAGATCGGCTCTCATTACGCTGTCCATTTGTAATTTGAGCCTG
>Dhingra_Pear_16_GATCAG_L001_R1_001_paired_trimmed_paired_merged_contig_36110 zinc finger CCCH domain-containing 44	GO:0005488
CCTCCCCATCCCATGTTGGCATTTCTCGGAACTGGCTGAACTGCTTCCCAACTCCTTCCTGTGCTTTCTGACCTACCATTCCAATGGTTGTCTGTACTGGCTATGTCCGACGGTGCAGTGGTTCGTATCTCTGTCCCTGCCTCAAATTGGTTAACTGAAACATCACTGTACTTTCTGTCTCCCTCCATTCCAGGGCTTGCGGACGAATGTACACCAGATCTGTTTTGTAGATCAAGAGCATTTCCCTGACATATCCCAACTGGTTTGTCCGTTTCCATGGAAACTTGTAAATCGC
>Dhingra_Pear_16_GATCAG_L001_R1_001_paired_trimmed_paired_merged_contig_50834 zinc finger CCCH domain-containing 44	GO:0005634	GO:0003677	GO:0008270	GO:0006352	GO:0007346	GO:0016570
AAAGCTTCTTGAATTTCACTTCCCTGTAAAGGAAAGTTCCAAGGCAGATAATATTAGTAGTGCTGGAATTGTTAATACTATTGCCAGCCAAATGGAGATTGATGGGAACTATGATCATCAAACCATGATGGGTAATGATAAGAAGCGTAAAACACACAAAAGGGTAGATGAGAGAGGACCACTGACCAATCCAGATGCATTTGCAGCGATTGATGTTCACAACATTAATCTGATTTACTTGCGTCGTAACTCGATGGAGAATTTTTTTGAAGACATTGATAAATTGCACAAGAAGGTGGTTGGTTCAATTGTGCG
>Dhingra_Pear_16_GATCAG_L001_R1_001_paired_trimmed_paired_merged_contig_9066 zinc finger CCCH domain-containing 44	GO:0005634	GO:0003677	GO:0008270	GO:0006352	GO:0007346	GO:0016570
GCATTCGTCACTATAGACAAGGGCAATGATGAATTTTCTGATGCAACCTCAGAAAGTGTATTAGATTCAACTGCTGATTGATTATTCCCATCAAAAGACACCAAACCAGTGAGATTGACCTGGCTCCTTGTTGTATTGCGTCCATTAATTCCAAATGTTTCTCTACCCGAATTTTTCCGTCCCTTGCTTCTTGAATTGCTTGAAGTATCACCTTCCCTTGGTTGCGAGAAAGGTTCCCTTCCCCTTCTACCAGATCTTCTTGGTCTTACTTTAGCATCTTGTTTCTTATCGAATGCTCCAGCACTGTCTTCAGATTCGCAACTTGGATCCATAGTAGGATCAGGTCGTACTTCAGGAATTTCACTGAGTCTGCGCTGACGTTCCTCTGGCGAGTTCAGAAGCTGTAGTTTCTCCACGCATTGCTTAAGCTCTTTTCTGCGTCCTTTTTCACTTGCTCGATCGCGAAGGTGACTAATCCGTAATACCTCTGCATCCAGACAATCATTTACTCTAATTGCATGAAGTGCCATTGCTTTCTCCTGAATCTCACCCACAGTCAACTGTTTGCTGAGCCCACACCTTATACTTTGACGTAATCGTTTGCATTCATCCTGGGAGAACTCCTGATTAGAGATCTCGTCAATTGATATAACCTCTTTCTTGTTTAAGTTCAAGATCTCAAGTTTAACATGAGTTGTTCTTGTGCCAACTTTATAAGGTTCAGCAACCTTGCTGGTACCTACGACTTGGACAAGCCTATAAATATCTTGCTTTTGATCACCACTAGGAATTCTTATTCGCACAATTGAACCAACCACCTTCT
>Dhingra_Pear_16_GATCAG_L001_R1_001_paired_trimmed_paired_merged_contig_9067 zinc finger CCCH domain-containing 44	GO:0046872	GO:0044238	GO:0044260
AAAGAAGTAATAAAAAGCCCAGAACTTTGGACAAGGATTTGAGTGTTGAAGACACAGTTTGGGCGTCAAAGGAGCTCTTGGAGTTTGTTGCTCATTTGAGAAATGGTGATACATCTGTGCTATCTCAGTATGATGTCCAGGCACTTTTGCTCGAGTACATAAAGAAAAACAATCTTCGCGATCCTCGCCAGAAATGCCAAATTATTTGCGATTCGAGACTCATAAATCTTTTTGGGAAAGAATGTGTGGGTCACTTTGAAATGTTAAAGCTTCTTGAATTTCACTTCCTCATCAAGGAAAGTTCCAAGGCAGATAACATTATTAGCGCTGGAGTTGTTAATACTGTTGGCAGCCAAATGGAGATTGATGGGAACTATGATAATCAAATGATGATGGAGAATGTTATTGAAGACGTTGACAAATTGCATGAGAAGGTGGTTGGTTCAATTGTGCGAATAAGAATTCCCAGTGGTGATCAAAAGGAAGATATTTATAGGCTTGTCCAAGTCACAGGTACCAGCAAGGTTGCTCAACCTTATAAAGTTGGCACAAAAACAACTGATGTGAAGCTTGAGATCTTGAACTTAAACAAGAAAGAGGTTATATCAATTGACGAGATCTCTAATCAGGAGTTCTCCCAGGATGAATGCAAACGATTACGTCAAAGTATAAAGTGTAGACTCAGCAAACAGTTGACTGTGGGTGAGATTCAGGAGAAAGCAATGGCACTTCATGCA
>Dhingra_Pear_16_GATCAG_L001_R1_001_paired_trimmed_paired_merged_contig_106721 zinc finger CCCH domain-containing 43-like
GCCAGACTTCGGGATGTTTTATGGTAGCAAACATCTCTCGCTTCTCTACACTACAAAACAAACAAGTAGCAAACAATCATAACTAGCTAGGTGGTTCACAACCAAGTCATTGTGCAACAACCGCAACCACTTTCTGAATACTACTGCCTATATGAAATTGCCTCATCAATGAGTTTGCAAAAGTAATCAATTTTCCCTGCTTCTCACTCAGTAAAGGTGAAAACCAGCCACTGCAAGCACCCAGACCTCATTCCCCAATTTAGTCGACCCTCCCTCCACAATTTCTTTCTCCGACACCAATCCTCCAAACCTTATCCCTTCATTGCTGGAATTTACCCACTGAATCAAACCCATAAATATGTCTCGTTGCAAACCTCATCCCTTCACTCTTC
>Dhingra_Pear_16_GATCAG_L001_R1_001_paired_trimmed_paired_merged_contig_64626 zinc finger CCCH domain-containing 43-like
GTTGCACACTAGGATCTTTCATGATGGAGAACATCTCTTTCTTCTCTTGATTAAAAAACAAACGAGTTGCAAACAGCCACAATGGGCTGGTACGCTCACAACCAGGTGACGGTTCAACAACCTGCACAACTTCAGGAATACTAGTGCCTATCACCAATTGCCTAATAATGCTCTTACCCTCAACTACACCAATAAGGCGGTCAATTTGACCATACAACTTTGCAGCACCGCCAACCTTCCTTTTCCTATCAAGCTTACTTGTTCTCAATTAACCTTGGTCAGCTCTTTTTTTTTTTTTTTT
>Dhingra_Pear_16_GATCAG_L001_R1_001_paired_trimmed_paired_merged_contig_64627 zinc finger CCCH domain-containing 43-like
CCAAGTAAGTTGCACACTAGGATCTCTCATGATAGAGAACATCTCTCTCTTCTCTTGATTAAAAAACAAATGAGTTGCAAACAACCACAATGGGCTAGTACGCTCACAACCAGGTAACGGTTCAACAACCTGCACAACTTCAGGAATGCTAGTGCCTATCACCAATTGCCTAATAGTGCTCTTACCCTCAACTACACCAATAAGGCGGTCAATTTGACCTTACAATTTTGCAGCACCGCCAACCTTCCCTGTCCTATCAAACTTACTTGTTCTCAATTAACCTTGATCAACTCTTTTTTTTTTT
>Dhingra_Pear_16_GATCAG_L001_R1_001_paired_trimmed_paired_merged_contig_10249 zinc finger CCCH domain-containing 41-like [Pyrus x bretschneideri]	GO:0000166	GO:0003723	GO:0046872
GCGTAAAATAAAACTGAAAGGGAATAAAAATCCCTAGTAATTTTTCTATGTACCAATTTAGATGTTTCAACACAAATTTTCACCTTTAAAGCTGCTGCTTGTTCCTACACATATCTACGGAGAAAGACGACCAACGAACCGACGAACATGATACACCACTCAATTTAACTCAACTATCCTCCGGTGAATGTCAAAAATAAGGCAATTCCCTTTTTACAGATCCCTTGCGTACAATAATAAACACTAGAAAAATAAAAATTTAAACAATTGCTAATTTGCATAGGGTTTTCCTGGAAGAATTAGAATTTCTCCGATTTAGCATTTACCTGACTGTACAAGTCCGAAAATTAGCCCGCGTTTAGATTACAATGCATCGCCTCGAGATGACTCTTTCTCGCCTGATGTTGCCCTTGGACTAGACTCGGCACGTTCATCCGATTCCACCTGCTCAACACCACTTATTCGTTCAGAATGTTCCGGTTCTCCATTTCCTGATGCAGCAGCTTCCTGGGAAACAATGTATGCTTCTTTATCTGCAACAGGCTGAGCATCAGCTAGTAATGGCCCCTTAGGAGTGGTAGATGGAGAGTTTTCTCTGCCACTATGGTCATTGCTGGAAATACTAGATGTCAGCCACATAAATTTCAGATCGTGCCCTTCCCAGCATTTACCGTTGAGAAATGCCCTCTCTGCTGAACGGCGTGTAGTGAAAGTTATACGAGCTGAGCAATCTTTTGATTCCTCTAACTCACTTCCACAATCACGGGATTCCAGATCTTCTAATTCCACAGTAGAAAGATCGCCATAGGGTGAAAAGTGTTCCTTCATAATAGCAACATTTGCAAATCCAACTGGTAAAGGAGGAAGAATTATAAAACCAGTAGGACGGTTGTCTAATTTATATCTATTGAAAGGAGAAGGTGGCCCGAGTGGTCCCAATGGACGGATAGTCTGCAGCTTCAAGCTAGGAGATTGCTGCAGCACCACAGGTGTACTGGGTTTTGGACTACAGGACACAATGCTCTCCCCTGATTTGTTCTTATCAGTCATTTCAGCATGCATTGCATCCGCAGGAGCAGGATTTGAGGAGCTTGGAGTCACAGCTTTACCAGCTTCGGTTGTTGTTCCCACTTTGGGTCTCTTAGCAGCTTGCTCTGTGTCTGTCTCACCCTTGGGTCCAGTAGCTTGTTTCTCAAGCTTGTCCAACTGGCGACGAAAGTCATTCCTTTTCTGGGCTAGCATTTCCTGCTTCTTGCGAAGTTCCTCCTTCAACTGCTCCAAACTCTCTAGCTTTTTTTGCAGAGGTGGGGCCTTGGGACCATTTGAGGTGATAGGCTTGGAGTTGTCAGTGGCAGGTAGAGAAGCATCAGATGCATGGGCAATACTACCCTTTAGAGCTGCAGACTGAAGATTATCCTTGCTAATACTAG
>Dhingra_Pear_16_GATCAG_L001_R1_001_paired_trimmed_paired_merged_contig_30615 zinc finger CCCH domain-containing 41-like [Pyrus x bretschneideri]	GO:0000166	GO:0003723	GO:0046872
GGATTGTTATTGAAGATGTCCAGAGTCTTTCCCAGTTCAACCTCCCTGTGTCGATTCCAAGTGCACACTTACTGGGAAAACCCACAGGCCCGGGATCTCTACCATCAGTGAGTGCATCCTCAACTGCATTGATGAATAGCAAAGGCTTAAATGTAAAAACAAGCAAGACTGCTGTCACTGATGATGGCTTGGGCTTGAGTGGTTCATATTCTGGTACTGGTTATGCAGGTGGTGCTGATTTGTATGACCCTGATCAACCCCTGTGGAATAATAACTGTCCTGAAACCTCAAATGCACTTCTAGGCCTGCGATCACCCAGGAATGATGAAACTGAAACCTTGTCGAATGATGCTGATAATGAATTCCCAATTAGAAGCGTTGGGGCAGCTGCCAGTTCACAGAGTACAAGCATGTCTGTGTGGGGTAGAATTGGTAGTTCAAAAAGTAGATTAGATGTGAAGGAGAAAGTTGATCCTGTAATAAATTCTTCAGATTATATTGAGAGTGATACCAAGGAAGCTAAGGAGGCAGTCAACACTCAAACTCCACCACGTCAAGGAAAGCGTATAATTGCAGAAGATTGCCCAAACACCATGGATTCATCACCCCAGAC
>Dhingra_Pear_16_GATCAG_L001_R1_001_paired_trimmed_paired_merged_contig_32262 zinc finger CCCH domain-containing 41-like [Pyrus x bretschneideri]	GO:0000166	GO:0003723	GO:0046872	GO:0006355
ACACCATGGATTCATCACCCCAGACGCCTTTTGATTCCACGTGTAACATTCGGAGATCATCTCAAAAAGCACTCCGTACTCTATTTGTCAATGGCATTCCTCAGAAAAACAACAAAAGGGAGTCTCTTCTTTCTCATTTTCAAAAATTTGGAGAGGTCATTGACATCTACATTCCATCAAATAGTGAACGGGCTTTTGTCCAGTTTTCAAGGAGGG
>Dhingra_Pear_16_GATCAG_L001_R1_001_paired_trimmed_paired_merged_contig_32263 zinc finger CCCH domain-containing 41-like [Pyrus x bretschneideri]	GO:0000166	GO:0003723	GO:0046872	GO:0006355
GCTTTTGTCCAGTTTTCAAGGAGGGAAGAGGCTGAAGCTGCTTTAAAGGCACCTGATGCTGTAATGGGTAACCGATTTATCAGGTTGTGGTGGGCTAATCGTGATAGGATTCCTGATGAGGGGACAGGCACTCCCAGTATTTTTTCTGGAACTCCCCATGGTGTAACAACTGGTTCAGTGCCACCCCATTCATCTGGTGCTA
>Dhingra_Pear_16_GATCAG_L001_R1_001_paired_trimmed_paired_merged_contig_25068 zinc finger CCCH domain-containing 41-like [Gossypium raimondii]	GO:0000166	GO:0003723	GO:0046872	GO:0006355
ACATCTTCAATAACAATCCGATTCATACCATGCTCCATTGGGCACACATCCCCTCTGAGACAAAATCCACGCTCCTCGAAGTCTCTACATCTTTGGCGAGGAATCCCCATATTTAATGAAGAATGGATTGGTGGTCTGAGTGTTCCTTGCAAGCCAATGGAATGTAGTGTGTCCATGGAACCATTTGGTATGCCTGGAATCAATCCAAATGCATTCCAGGATCCACTTTGTGCACCGGAAACATTTGGCAATCCACGCCCAGCAAAAAGACTCGGACGGATGGAGCCCTGATGAACCATTTGAGAAGCAAGATCTGAGTTGAACCTAGGACCGCGTTGGCTCCATGATCCAAAGTCCCGTCCTCTTCCCCTACCAGGACCAAGGTCTCCAGGAAATGCTTGGTT
>Dhingra_Pear_16_GATCAG_L001_R1_001_paired_trimmed_paired_merged_contig_3404 zinc finger CCCH domain-containing 41-like [Gossypium raimondii]	GO:0000166	GO:0003723	GO:0046872	GO:0006355
CCCACATTATTTCACGTATTCCAAATTTTGGTACAGTGTCGTCTCTCTCGGAATTTCTGTTTGCTCGACAGAAGCTCTCCAAACCCCCCAAACAAGTCACAGTCGCAAAACCCCTCTCTCCTCTCGCATTTACTCCCCCGCCAAATCCCTCTCCTCTCTCCCACTTGATAAACCCCCTTCGATTACCACTTTTTTACGATCCTTGCCCCTCACCCCCTTCCTTCTGCAGCTATGTATCTTCCGTAAATTTTCATCCATGCCCTCGGCGCATTGCTCCCCGCTGCGTATCGTAGCTGAACCAATCCCTGTGCGTGAAGCTTCAGGAGGCATTTGTTGCTCGATTCTTGTGGAACAATCTGAAACAAGTGATTTGGTACTATTGGTGGCATGAGCCAACGTTCTAGTGATTTCGAGGGATCAATGGAGTTAAAAGTTTCATCTCCAAAACCTGGGGGTCTTTCCCCTTCTGATTGCAGTAGTGATCCTGAGGAGAAGGAAGTAAGTGATGATGATGATGACGATCGAAACCACAAGCATCGTAGACGAGATACTCGCTCTCAGTCTTCGGAGAGAGATACTTTTGATCAAGTCACAACAAGGCCATTCAGAAAGCGAAACAAACCTTTTGTAAATGGGAACTCTTTTAGAGATAATGACTCTCAAGCAAGTACACCATGGAGAAATCACAATTCCACTGACTTTTCTGTAAAATTTGATAAAAGACGCCCGGGGTCAGCATCACTGCCTCGAGCACCTTTTGA
>Dhingra_Pear_16_GATCAG_L001_R1_001_paired_trimmed_paired_merged_contig_6634 zinc finger CCCH domain-containing 41-like [Gossypium raimondii]	GO:0000166	GO:0003723	GO:0046872	GO:0006355
ACATCTTCAATAACAATCCGATTCACACCATGCTCCATTGGGCACATATCTCCTCTAAGACAAAATCCACGCTCCTCAAAGTCTCTACATCTTGGGAGAGGAATCCCCATGTTTAATGAAGAATGGATTGGTGGTCGGAGTGTTCCTTGCAAGCCAATGGAATGTAGTGTATCCATGGAACCATTTGGTATTCCTGGAATCAATCCAAATGCATTCCAGGATCCACTTTGTGCACTGGAAACATTTGGCAATCCACGCCCGGGAAAAAGACTCGGACGAATGGAGCCCTGCTGAACCATTTGAGAAGCAAAATCTGAGTTGAACCTAGGACC
>Dhingra_Pear_16_GATCAG_L001_R1_001_paired_trimmed_paired_merged_contig_6635 zinc finger CCCH domain-containing 41-like [Gossypium raimondii]	GO:0000166	GO:0003723	GO:0046872
AAACAAACCTTTTGTAAACGGGAACTCTTTTAGGGATAATGACTCTCAAGCGAGTACACCATGGAGAAATCAAAATTCCACTGACTTTTCTGTAAAGTTTGATAAAAGACGCCCGGGGTCAACATCACTGCCTCGAGCACCTTTTGATTTAAATCAAAGAATCCGGGCAAACCAAGCATTTCCTGGAGACCTTGGTCCTGGTAGGGGAAGAGGAAGGGACTATGGATCATGGAGCCAACGTGGTCCTAGGTTCAACTCAGATTTTG
>Dhingra_Pear_16_GATCAG_L001_R1_001_paired_trimmed_paired_merged_contig_3402 zinc finger CCCH domain-containing 41-like	GO:0000166	GO:0003723	GO:0046872	GO:0006355
TTTCTGAATGGCCTTGTTATAACTTCATCAAGAGTATCTGTCTCCAAAGACTGAGAGCGAGTGTCTCGTCTACGATGCTTGTGGTTTCGATCGTCATCATCATCATCACTTAATTCCTTCTCCTCAGAATCACTAATGCAATCAGCAGGAGAAAGGCCCCCCGGTTTTGGAGATGAAACTTTTAACTCCATTGATCCTTCAAAATCAATAGAAAGTTGGCTCATGCCACCAATAGTTCCAGTTTCCAAGTGCAGAAACCAAATCACTTGTTTGC
>Dhingra_Pear_16_GATCAG_L001_R1_001_paired_trimmed_paired_merged_contig_38420 zinc finger CCCH domain-containing 41-like	GO:0000166	GO:0003723	GO:0046872	GO:0006355
CTAGTATTAGCAAGGATAATCTTCAATCTGCTGCTCCAAAGGATAGTATTGTCCATGCATCTGATGCTTCTCTACCTGCCATTGATAACTCCAAGCCTATCACCTCAAATGGTCCCAAAGCCCCACCTCTGCAGAAAAAGCTAGATAGTTTAGAGCAGTTGAAGGAGGAACTTCGCAAGAAGCAGGAAATGCTGGCCCAGAAAAGGAATGACTTTCGTCGCCAGTTGGACAAGCTTGAGAAACAAG
>Dhingra_Pear_16_GATCAG_L001_R1_001_paired_trimmed_paired_merged_contig_38421 zinc finger CCCH domain-containing 41-like	GO:0000166	GO:0003723	GO:0046872	GO:0006355
TGCCACCCCATTCATCTGGTGCTAGCATTAGCAAGGATAATCTTCAATCTGCTGCTCCAAAGGATAGTATTGTCCATGCATCTGATGCTTCTCTACCTGCCATTAATAACTCCAAGCCTATCACCTCAAATGGTCCCAAGGCCCCACCTCTGCAGAAAAAGCTAGATAGTTTAGAGCAGTTGAAGGAGGAACTTCGCAAGAAGCAGGAAATGCTGGCCCAGAAAAGGAATGACTTTCGTCGTCAGTTGGACAAGCTTGAGAAACAAG
>Dhingra_Pear_16_GATCAG_L001_R1_001_paired_trimmed_paired_merged_contig_44277 zinc finger CCCH domain-containing 41-like	GO:0000166	GO:0003723	GO:0046872
AACAGAAAGGGAATAGAAACCCCAAGTAATTTTTCTATGTAACAATTTAAATGTTTCAACAGAAATTTTCAACTTTAATGCTTATTCTTGTTCCTACACTTATCTAAGAAGAAAGACGACCGACGCCGACGGACATGATACACCACTCAACTATCCTCAGGTGGATGTCAAAAATTAAGGCAATTCCCTTTTTACAGATCCCATGCGTGCAATAATAAACACTGGAAAAATAAAAATTTAAACAATTGCTAATTTAAATAAGGTTTTCCTGGAAGAATTAGAATTTCTCCGATTTAACGTTTACCTGACTGTACAAATCCGAAAATTAGCCCGCGTTTAGATTACAATGCATCGCCCTGAGATGACTCTTTGTCGCCTGATGTTGACCTTGGACTAGGCTCGGCATGTTCATCCGATTCCATGTCCTCAACGCCACTTATTTGTTCAGAATGTTCCGGTCCATTTCCTGATGCAGCAGCTTCCTGGGAATCAATGCATGCTTCTTTATCTGCAGGCTGAGCATCAGCTAGTAATGGCCCCTTAGGAGTGGTAGATGGAGAGTTTTCTCTACCACTGCGGTCATTGCCGGTACTAGATGTCAGCCACATAAATTTCAGATCGTGTCCTTCCCAGCATTTACCATTGAGAAATGCCCTCTCTGCTGAGCGGCGTGTTGTGAAAGTTATACGAGCTGGGCAATCTTTTGATTTTTCCAACTCACTATCACCTTCACGGGATTCCAGATCTTCTAATTCCGCATTAGAAAGATCACCATAGGGTGAAAAGTGTTCCTTCATAATAGCAACATTTGCAAATCCAGCTGGTAAAGGAGGAAGAATTTTAAAACCAGTAGGACGGTTGTCTAATTTATATCTATTCAAAGGAGAAGGTAAACCCAGTGGTCCCAATGGACG
>Dhingra_Pear_16_GATCAG_L001_R1_001_paired_trimmed_paired_merged_contig_49544 zinc finger CCCH domain-containing 41-like	GO:0000166	GO:0003723	GO:0046872
TACTGGGAGTGCCTGTCCCCTCATCAGGAATCCTATCACGATTAGCCCACCACAACCTGATAAATCGGTTACCCATTACAGCATCAGGTGCCGTTAAAGCAGCTTCAGCCTCTTCCCTCCTTGAAAACTGGATAAAAGCTCGTTCACTATTTGATGGAATATAGATGTCAATGACCTCTCCAAATTTTTGAAAATGAGAAAGAAGAGCCTCCCTTTTGTTGTTTTTCTGAGGGATGCCATAGACAAATAGAGTACGCAGTGCTTTTTGAGATGGCCTCCGAATGTTACGAGTGGAATCAAAAGGCGTCTTGGGTAATGAATCCATGGTGTTTGGGCCATCCTCTGCAATTATACGCTTTCCTTGACGCAGTGGTGTTTGAATGTTGACTAATGCCTCCTTACCTTCATTCGTATCACTCTCAATATAATCTGAAGAATTTATTACAGGATCAATTTTCTCCTTCACATCTAATCTACTTTTTGAACTACCAATTCTACCCCACACGGACATGCTTGTACTCTGTGAACTGGAAGCTGTCCCAACGCTTCTAATTGGGAATTCATTATCAGCATCGTTCGACAAGGTTTCAGTTTCATCATTCCTGGGTGATTGCAGGCCTAGTAGGGCATTTGAGGTTTCGGGACAGTTATTATTCCACAGGGGTTGATCAGGGTCATACAAATCAGCACCATCTGCATAACCAGGACCAGAATATGAACCATTCAAGCCCAAGCCATCATCAGTGACAGCAGTCTTGCTCGTTTTTCCATATAAGCTTTTGCTATTCAGCAATGCA
>Dhingra_Pear_16_GATCAG_L001_R1_001_paired_trimmed_paired_merged_contig_57732 zinc finger CCCH domain-containing 41-like	GO:0003676
GATGAGGGGACAGGCACTCCCAGTAATTTTTCTGGAACTCCCCATGCAACTGGTTCAGTGCCACCCCATTCATCTGGTGCTAGTATTAGCAAGGATAATCTTCAATCTGCTGCTCCAAAGGATAGTATTGTCCATGCATCTGATGCTTCTCTACCTGCCATTGATAACTCCAAGCCTATCAACTCAAATGGTCCCAAGGCCCCACCTCTGCAGAAAAAGCTAG
>Dhingra_Pear_16_GATCAG_L001_R1_001_paired_trimmed_paired_merged_contig_30616 zinc finger CCCH domain-containing 41	GO:0000166	GO:0003723	GO:0046872	GO:0006355
ACACCATGGATTCATCACCCCAGACACCTTTTGATTCCACGCGTAACATTCGGAGATCATCTCAAAAAGCACTCCGTACTCTATTTGTTAATGGCATTCCTCAGAAAAACAACAAAAGGGAGTCTCTTCTTTCTCATTTTCAAAAATTCGGAGAGGTCATTGACATCTACATTCCATCAAATAGTGAACGAGCTTTTGTCCAGTTTTCAAGGAGGG
>Dhingra_Pear_16_GATCAG_L001_R1_001_paired_trimmed_paired_merged_contig_3403 zinc finger CCCH domain-containing 41	GO:0000166	GO:0003723	GO:0046872	GO:0006355
TTTCTGAATGGCCTTGTTATAACTTGATCAAGAGTATCTGTCTCCAAAGACTGAGAGCGAGTGTCTCGTCTACGATGCTTGTGGTTTCGATCGTCATCATCATCATCACTTAATTCCTTCTCCTCAGGATCACTAATGCAATCAGAAGGAGAAAGGCCCCCCGGTTTTGGAGATGAAACTTTTAACTCCATTGATCCTTCAAAATCAATAGAAAGTTGGCTCATGCCACCAATAGTTCCAGTTTCCAAGTGCAGAAACCAAATCACTTGTTTGC
>Dhingra_Pear_16_GATCAG_L001_R1_001_paired_trimmed_paired_merged_contig_40655 zinc finger CCCH domain-containing 41	GO:0000166	GO:0003723	GO:0046872
TGCTTGTACTCTGTGAACTGGAAGCAGTCCCAACACTTCTAATTGGGAATTCATTATCAACATCGTTCGACAAGGTTTCAGTTTCATCATTCCTGGGTGATTGCAGGCCTAGTAGGGCACTTGAGGTTTCAGGACAGTTATTATTCCACAGGGGTTGATCAGGGTCATATAAATCAGCACCATCCGCATAACCAGGACCAGAATATGAACCATTCACGCCCAAGCCATCATCAGTGACAGCAGTCTTGCTCGTTTTTCCATATAAGCTTTTGCTATTCAGCAATGCAGTTGAGGATGCACTCACTGATGGTAGAGATCCAGGGCCTGTGGGTTTTCCCAGTAAGTGTGCATTCGGAATTGACACAGGGAGGTTGAACTGAGAAAGACTCTGGACATCTTCAATAACAATCC
>Dhingra_Pear_16_GATCAG_L001_R1_001_paired_trimmed_paired_merged_contig_28294 zinc finger CCCH domain-containing 40-like	GO:0000974	GO:0071006	GO:0071007	GO:0000166	GO:0017070	GO:0036002	GO:0046872	GO:0000387
[truncated: 96,371,114 more chars]
