# Supplementary material for: Evidence for the Involvement of Vernalization-related Genes in the Regulation of Cold-induced Ripening in ‘D’Anjou’ and ‘Bartlett’ Pear Fruit
Source: Sci Rep. 2020 May 21;10:8478. doi: 10.1038/s41598-020-65275-8 (PMC7242362; doi:10.1038/s41598-020-65275-8)
Supplement: Supplementary file 10 — Supplementary information 10. [file 41598_2020_65275_MOESM10_ESM.xlsx]

## Sheet: anjou.masigpro.data
	Anjou_Harvest_R1	Anjou_Harvest_R2	Anjou_Harvest_R3	Anjou_50C_R1	Anjou_50C_R2	Anjou_50C_R3	Anjou_100C_R1	Anjou_100C_R2	Anjou_100C_R3	Anjou_100R_R1	Anjou_100R_R2	Anjou_100R_R3
Dhingra_Pear_16_GATCAG_L001_R1_001_paired_trimmed_paired_merged_contig_68604	0	0	0	0	0	0	0	0	0	0	0	0.0475138
Dhingra_Pear_16_GATCAG_L001_R1_001_paired_trimmed_paired_merged_contig_93881	0	0	0	0	0	0	0	0	0	0	0	0.0927573
Dhingra_Pear_16_GATCAG_L001_R1_001_paired_trimmed_paired_merged_contig_110394	0	0	0	0	0	0	0	0	0	0	0	0.100906
Dhingra_Pear_16_GATCAG_L001_R1_001_paired_trimmed_paired_merged_contig_60939	0	0	0	0	0	0	0	0	0	0	0	0.124853
Dhingra_Pear_16_GATCAG_L001_R1_001_paired_trimmed_paired_merged_contig_25754	0	0	0	0	0	0	0	0	0	0	0	0.137152
Dhingra_Pear_16_GATCAG_L001_R1_001_paired_trimmed_paired_merged_contig_72107	0	0	0	0	0	0	0	0	0	0	0	0.165273
Dhingra_Pear_16_GATCAG_L001_R1_001_paired_trimmed_paired_merged_contig_14480	0	0	0	0	0	0	0	0	0	0	0	0.197192
Dhingra_Pear_16_GATCAG_L001_R1_001_paired_trimmed_paired_merged_contig_94012	0	0	0	0	0	0	0	0	0	0	0	0.201517
Dhingra_Pear_16_GATCAG_L001_R1_001_paired_trimmed_paired_merged_contig_100796	0	0	0	0	0	0	0	0	0	0	0	0.202108
Dhingra_Pear_16_GATCAG_L001_R1_001_paired_trimmed_paired_merged_contig_135859	0	0	0	0	0	0	0	0	0	0	0	0.210439
Dhingra_Pear_16_GATCAG_L001_R1_001_paired_trimmed_paired_merged_contig_55900	0	0	0	0	0	0	0	0	0	0	0	0.211083
Dhingra_Pear_16_GATCAG_L001_R1_001_paired_trimmed_paired_merged_contig_15116	0	0	0	0	0	0	0	0	0	0	0	0.230497
Dhingra_Pear_16_GATCAG_L001_R1_001_paired_trimmed_paired_merged_contig_54371	0	0	0	0	0	0	0	0	0	0	0	0.238061
Dhingra_Pear_16_GATCAG_L001_R1_001_paired_trimmed_paired_merged_contig_106265	0	0	0	0	0	0	0	0	0	0	0	0.254783
Dhingra_Pear_16_GATCAG_L001_R1_001_paired_trimmed_paired_merged_contig_877	0	0	0	0	0	0	0	0	0	0	0	0.255728
Dhingra_Pear_16_GATCAG_L001_R1_001_paired_trimmed_paired_merged_contig_112766	0	0	0	0	0	0	0	0	0	0	0	0.256203
Dhingra_Pear_16_GATCAG_L001_R1_001_paired_trimmed_paired_merged_contig_135826	0	0	0	0	0	0	0	0	0	0	0	0.25668
Dhingra_Pear_16_GATCAG_L001_R1_001_paired_trimmed_paired_merged_contig_58216	0	0	0	0	0	0	0	0	0	0	0	0.260562
Dhingra_Pear_16_GATCAG_L001_R1_001_paired_trimmed_paired_merged_contig_50318	0	0	0	0	0	0	0	0	0	0	0	0.266095
Dhingra_Pear_16_GATCAG_L001_R1_001_paired_trimmed_paired_merged_contig_127745	0	0	0	0	0	0	0	0	0	0	0	0.273487
Dhingra_Pear_16_GATCAG_L001_R1_001_paired_trimmed_paired_merged_contig_117552	0	0	0	0	0	0	0	0	0	0	0	0.275125
Dhingra_Pear_16_GATCAG_L001_R1_001_paired_trimmed_paired_merged_contig_108510	0	0	0	0	0	0	0	0	0	0	0	0.276782
Dhingra_Pear_16_GATCAG_L001_R1_001_paired_trimmed_paired_merged_contig_39673	0	0	0	0	0	0	0	0	0	0	0	0.277339
Dhingra_Pear_16_GATCAG_L001_R1_001_paired_trimmed_paired_merged_contig_45567	0	0	0	0	0	0	0	0	0	0	0	0.286564
Dhingra_Pear_16_GATCAG_L001_R1_001_paired_trimmed_paired_merged_contig_87973	0	0	0	0	0	0	0	0	0	0	0	0.288363
Dhingra_Pear_16_GATCAG_L001_R1_001_paired_trimmed_paired_merged_contig_84109	0	0	0	0	0	0	0	0	0	0	0	0.288967
Dhingra_Pear_16_GATCAG_L001_R1_001_paired_trimmed_paired_merged_contig_100027	0	0	0	0	0	0	0	0	0	0	0	0.290796
Dhingra_Pear_16_GATCAG_L001_R1_001_paired_trimmed_paired_merged_contig_120149	0	0	0	0	0	0	0	0	0	0	0	0.292648
Dhingra_Pear_16_GATCAG_L001_R1_001_paired_trimmed_paired_merged_contig_127472	0	0	0	0	0	0	0	0	0	0	0	0.295155
Dhingra_Pear_16_GATCAG_L001_R1_001_paired_trimmed_paired_merged_contig_82849	0	0	0	0	0	0	0	0	0	0	0	0.296425
Dhingra_Pear_16_GATCAG_L001_R1_001_paired_trimmed_paired_merged_contig_12948	0	0	0	0	0	0	0	0	0	0	0	0.301614
Dhingra_Pear_16_GATCAG_L001_R1_001_paired_trimmed_paired_merged_contig_55151	0	0	0	0	0	0	0	0	0	0	0	0.302275
Dhingra_Pear_16_GATCAG_L001_R1_001_paired_trimmed_paired_merged_contig_26067	0	0	0	0	0	0	0	0	0	0	0	0.311849
Dhingra_Pear_16_GATCAG_L001_R1_001_paired_trimmed_paired_merged_contig_107695	0	0	0	0	0	0	0	0	0	0	0	0.312557
Dhingra_Pear_16_GATCAG_L001_R1_001_paired_trimmed_paired_merged_contig_78990	0	0	0	0	0	0	0	0	0	0	0	0.316141
Dhingra_Pear_16_GATCAG_L001_R1_001_paired_trimmed_paired_merged_contig_48581	0	0	0	0	0	0	0	0	0	0	0	0.317598
Dhingra_Pear_16_GATCAG_L001_R1_001_paired_trimmed_paired_merged_contig_127574	0	0	0	0	0	0	0	0	0	0	0	0.319068
Dhingra_Pear_16_GATCAG_L001_R1_001_paired_trimmed_paired_merged_contig_114245	0	0	0	0	0	0	0	0	0	0	0	0.319808
Dhingra_Pear_16_GATCAG_L001_R1_001_paired_trimmed_paired_merged_contig_106940	0	0	0	0	0	0	0	0	0	0	0	0.32205
Dhingra_Pear_16_GATCAG_L001_R1_001_paired_trimmed_paired_merged_contig_71103	0	0	0	0	0	0	0	0	0	0	0	0.322804
Dhingra_Pear_16_GATCAG_L001_R1_001_paired_trimmed_paired_merged_contig_131848	0	0	0	0	0	0	0	0	0	0	0	0.324323
Dhingra_Pear_16_GATCAG_L001_R1_001_paired_trimmed_paired_merged_contig_135493	0	0	0	0	0	0	0	0	0	0	0	0.325088
Dhingra_Pear_16_GATCAG_L001_R1_001_paired_trimmed_paired_merged_contig_77504	0	0	0	0	0	0	0	0	0	0	0	0.325857
Dhingra_Pear_16_GATCAG_L001_R1_001_paired_trimmed_paired_merged_contig_72883	0	0	0	0	0	0	0	0	0	0	0	0.330545
Dhingra_Pear_16_GATCAG_L001_R1_001_paired_trimmed_paired_merged_contig_138931	0	0	0	0	0	0	0	0	0	0	0	0.33134
Dhingra_Pear_16_GATCAG_L001_R1_001_paired_trimmed_paired_merged_contig_101472	0	0	0	0	0	0	0	0	0	0	0	0.335371
Dhingra_Pear_16_GATCAG_L001_R1_001_paired_trimmed_paired_merged_contig_89892	0	0	0	0	0	0	0	0	0	0	0	0.335371
Dhingra_Pear_16_GATCAG_L001_R1_001_paired_trimmed_paired_merged_contig_139061	0	0	0	0	0	0	0	0	0	0	0	0.336189
Dhingra_Pear_16_GATCAG_L001_R1_001_paired_trimmed_paired_merged_contig_76374	0	0	0	0	0	0	0	0	0	0	0	0.338667
Dhingra_Pear_16_GATCAG_L001_R1_001_paired_trimmed_paired_merged_contig_127763	0	0	0	0	0	0	0	0	0	0	0	0.340339
Dhingra_Pear_16_GATCAG_L001_R1_001_paired_trimmed_paired_merged_contig_134896	0	0	0	0	0	0	0	0	0	0	0	0.340339
Dhingra_Pear_16_GATCAG_L001_R1_001_paired_trimmed_paired_merged_contig_91269	0	0	0	0	0	0	0	0	0	0	0	0.340339
Dhingra_Pear_16_GATCAG_L001_R1_001_paired_trimmed_paired_merged_contig_136829	0	0	0	0	0	0	0	0	0	0	0	0.341182
Dhingra_Pear_16_GATCAG_L001_R1_001_paired_trimmed_paired_merged_contig_94184	0	0	0	0	0	0	0	0	0	0	0	0.341182
Dhingra_Pear_16_GATCAG_L001_R1_001_paired_trimmed_paired_merged_contig_112415	0	0	0	0	0	0	0	0	0	0	0	0.343734
Dhingra_Pear_16_GATCAG_L001_R1_001_paired_trimmed_paired_merged_contig_92702	0	0	0	0	0	0	0	0	0	0	0	0.343734
Dhingra_Pear_16_GATCAG_L001_R1_001_paired_trimmed_paired_merged_contig_135649	0	0	0	0	0	0	0	0	0	0	0	0.347198
Dhingra_Pear_16_GATCAG_L001_R1_001_paired_trimmed_paired_merged_contig_78229	0	0	0	0	0	0	0	0	0	0	0	0.347198
Dhingra_Pear_16_GATCAG_L001_R1_001_paired_trimmed_paired_merged_contig_82972	0	0	0	0	0	0	0	0	0	0	0	0.350731
Dhingra_Pear_16_GATCAG_L001_R1_001_paired_trimmed_paired_merged_contig_135432	0	0	0	0	0	0	0	0	0	0	0	0.352525
Dhingra_Pear_16_GATCAG_L001_R1_001_paired_trimmed_paired_merged_contig_79799	0	0	0	0	0	0	0	0	0	0	0	0.353429
Dhingra_Pear_16_GATCAG_L001_R1_001_paired_trimmed_paired_merged_contig_135729	0	0	0	0	0	0	0	0	0	0	0	0.354338
Dhingra_Pear_16_GATCAG_L001_R1_001_paired_trimmed_paired_merged_contig_54775	0	0	0	0	0	0	0	0	0	0	0	0.354338
Dhingra_Pear_16_GATCAG_L001_R1_001_paired_trimmed_paired_merged_contig_97443	0	0	0	0	0	0	0	0	0	0	0	0.355251
Dhingra_Pear_16_GATCAG_L001_R1_001_paired_trimmed_paired_merged_contig_121938	0	0	0	0	0	0	0	0	0	0	0	0.356169
Dhingra_Pear_16_GATCAG_L001_R1_001_paired_trimmed_paired_merged_contig_88108	0	0	0	0	0	0	0	0	0	0	0	0.356169
Dhingra_Pear_16_GATCAG_L001_R1_001_paired_trimmed_paired_merged_contig_123632	0	0	0	0	0	0	0	0	0	0	0	0.358019
Dhingra_Pear_16_GATCAG_L001_R1_001_paired_trimmed_paired_merged_contig_129040	0	0	0	0	0	0	0	0	0	0	0	0.358019
Dhingra_Pear_16_GATCAG_L001_R1_001_paired_trimmed_paired_merged_contig_136039	0	0	0	0	0	0	0	0	0	0	0	0.358019
Dhingra_Pear_16_GATCAG_L001_R1_001_paired_trimmed_paired_merged_contig_139259	0	0	0	0	0	0	0	0	0	0	0	0.359889
Dhingra_Pear_16_GATCAG_L001_R1_001_paired_trimmed_paired_merged_contig_112703	0	0	0	0	0	0	0	0	0	0	0	0.360831
Dhingra_Pear_16_GATCAG_L001_R1_001_paired_trimmed_paired_merged_contig_141211	0	0	0	0	0	0	0	0	0	0	0	0.360831
Dhingra_Pear_16_GATCAG_L001_R1_001_paired_trimmed_paired_merged_contig_127997	0	0	0	0	0	0	0	0	0	0	0	0.361778
Dhingra_Pear_16_GATCAG_L001_R1_001_paired_trimmed_paired_merged_contig_122238	0	0	0	0	0	0	0	0	0	0	0	0.36273
Dhingra_Pear_16_GATCAG_L001_R1_001_paired_trimmed_paired_merged_contig_57478	0	0	0	0	0	0	0	0	0	0	0	0.36273
Dhingra_Pear_16_GATCAG_L001_R1_001_paired_trimmed_paired_merged_contig_129841	0	0	0	0	0	0	0	0	0	0	0	0.363687
Dhingra_Pear_16_GATCAG_L001_R1_001_paired_trimmed_paired_merged_contig_118788	0	0	0	0	0	0	0	0	0	0	0	0.365616
Dhingra_Pear_16_GATCAG_L001_R1_001_paired_trimmed_paired_merged_contig_49625	0	0	0	0	0	0	0	0	0	0	0	0.365616
Dhingra_Pear_16_GATCAG_L001_R1_001_paired_trimmed_paired_merged_contig_111635	0	0	0	0	0	0	0	0	0	0	0	0.366589
Dhingra_Pear_16_GATCAG_L001_R1_001_paired_trimmed_paired_merged_contig_58264	0	0	0	0	0	0	0	0	0	0	0	0.370531
Dhingra_Pear_16_GATCAG_L001_R1_001_paired_trimmed_paired_merged_contig_43137	0	0	0	0	0	0	0	0	0	0	0	0.371529
Dhingra_Pear_16_GATCAG_L001_R1_001_paired_trimmed_paired_merged_contig_129496	0	0	0	0	0	0	0	0	0	0	0	0.373543
Dhingra_Pear_16_GATCAG_L001_R1_001_paired_trimmed_paired_merged_contig_131251	0	0	0	0	0	0	0	0	0	0	0	0.373543
Dhingra_Pear_16_GATCAG_L001_R1_001_paired_trimmed_paired_merged_contig_137601	0	0	0	0	0	0	0	0	0	0	0	0.373543
Dhingra_Pear_16_GATCAG_L001_R1_001_paired_trimmed_paired_merged_contig_113777	0	0	0	0	0	0	0	0	0	0	0	0.374558
Dhingra_Pear_16_GATCAG_L001_R1_001_paired_trimmed_paired_merged_contig_136474	0	0	0	0	0	0	0	0	0	0	0	0.374558
Dhingra_Pear_16_GATCAG_L001_R1_001_paired_trimmed_paired_merged_contig_107821	0	0	0	0	0	0	0	0	0	0	0	0.378674
Dhingra_Pear_16_GATCAG_L001_R1_001_paired_trimmed_paired_merged_contig_121292	0	0	0	0	0	0	0	0	0	0	0	0.378674
Dhingra_Pear_16_GATCAG_L001_R1_001_paired_trimmed_paired_merged_contig_41781	0	0	0	0	0	0	0	0	0	0	0	0.378674
Dhingra_Pear_16_GATCAG_L001_R1_001_paired_trimmed_paired_merged_contig_20089	0	0	0	0	0	0	0	0	0	0	0	0.379717
Dhingra_Pear_16_GATCAG_L001_R1_001_paired_trimmed_paired_merged_contig_62606	0	0	0	0	0	0	0	0	0	0	0	0.380766
Dhingra_Pear_16_GATCAG_L001_R1_001_paired_trimmed_paired_merged_contig_122074	0	0	0	0	0	0	0	0	0	0	0	0.381821
Dhingra_Pear_16_GATCAG_L001_R1_001_paired_trimmed_paired_merged_contig_129899	0	0	0	0	0	0	0	0	0	0	0	0.382882
Dhingra_Pear_16_GATCAG_L001_R1_001_paired_trimmed_paired_merged_contig_135140	0	0	0	0	0	0	0	0	0	0	0	0.385021
Dhingra_Pear_16_GATCAG_L001_R1_001_paired_trimmed_paired_merged_contig_136511	0	0	0	0	0	0	0	0	0	0	0	0.385021
Dhingra_Pear_16_GATCAG_L001_R1_001_paired_trimmed_paired_merged_contig_59727	0	0	0	0	0	0	0	0	0	0	0	0.385021
Dhingra_Pear_16_GATCAG_L001_R1_001_paired_trimmed_paired_merged_contig_140911	0	0	0	0	0	0	0	0	0	0	0	0.386099
Dhingra_Pear_16_GATCAG_L001_R1_001_paired_trimmed_paired_merged_contig_98004	0	0	0	0	0	0	0	0	0	0	0	0.386641
Dhingra_Pear_16_GATCAG_L001_R1_001_paired_trimmed_paired_merged_contig_106895	0	0	0	0	0	0	0	0	0	0	0	0.389371
Dhingra_Pear_16_GATCAG_L001_R1_001_paired_trimmed_paired_merged_contig_126939	0	0	0	0	0	0	0	0	0	0	0	0.390474
Dhingra_Pear_16_GATCAG_L001_R1_001_paired_trimmed_paired_merged_contig_130240	0	0	0	0	0	0	0	0	0	0	0	0.390474
Dhingra_Pear_16_GATCAG_L001_R1_001_paired_trimmed_paired_merged_contig_140236	0	0	0	0	0	0	0	0	0	0	0	0.390474
Dhingra_Pear_16_GATCAG_L001_R1_001_paired_trimmed_paired_merged_contig_124950	0	0	0	0	0	0	0	0	0	0	0	0.391584
Dhingra_Pear_16_GATCAG_L001_R1_001_paired_trimmed_paired_merged_contig_128062	0	0	0	0	0	0	0	0	0	0	0	0.392699
Dhingra_Pear_16_GATCAG_L001_R1_001_paired_trimmed_paired_merged_contig_135797	0	0	0	0	0	0	0	0	0	0	0	0.392699
Dhingra_Pear_16_GATCAG_L001_R1_001_paired_trimmed_paired_merged_contig_105521	0	0	0	0	0	0	0	0	0	0	0	0.393821
Dhingra_Pear_16_GATCAG_L001_R1_001_paired_trimmed_paired_merged_contig_138219	0	0	0	0	0	0	0	0	0	0	0	0.39495
Dhingra_Pear_16_GATCAG_L001_R1_001_paired_trimmed_paired_merged_contig_88483	0	0	0	0	0	0	0	0	0	0	0	0.39495
Dhingra_Pear_16_GATCAG_L001_R1_001_paired_trimmed_paired_merged_contig_46876	0	0	0	0	0	0	0	0	0	0	0	0.396085
Dhingra_Pear_16_GATCAG_L001_R1_001_paired_trimmed_paired_merged_contig_84447	0	0	0	0	0	0	0	0	0	0	0	0.397226
Dhingra_Pear_16_GATCAG_L001_R1_001_paired_trimmed_paired_merged_contig_116304	0	0	0	0	0	0	0	0	0	0	0	0.398374
Dhingra_Pear_16_GATCAG_L001_R1_001_paired_trimmed_paired_merged_contig_135270	0	0	0	0	0	0	0	0	0	0	0	0.398374
Dhingra_Pear_16_GATCAG_L001_R1_001_paired_trimmed_paired_merged_contig_48349	0	0	0	0	0	0	0	0	0	0	0	0.398374
Dhingra_Pear_16_GATCAG_L001_R1_001_paired_trimmed_paired_merged_contig_107574	0	0	0	0	0	0	0	0	0	0	0	0.399529
Dhingra_Pear_16_GATCAG_L001_R1_001_paired_trimmed_paired_merged_contig_127067	0	0	0	0	0	0	0	0	0	0	0	0.399529
Dhingra_Pear_16_GATCAG_L001_R1_001_paired_trimmed_paired_merged_contig_135998	0	0	0	0	0	0	0	0	0	0	0	0.399529
Dhingra_Pear_16_GATCAG_L001_R1_001_paired_trimmed_paired_merged_contig_103225	0	0	0	0	0	0	0	0	0	0	0	0.40069
Dhingra_Pear_16_GATCAG_L001_R1_001_paired_trimmed_paired_merged_contig_111846	0	0	0	0	0	0	0	0	0	0	0	0.40069
Dhingra_Pear_16_GATCAG_L001_R1_001_paired_trimmed_paired_merged_contig_117361	0	0	0	0	0	0	0	0	0	0	0	0.401858
Dhingra_Pear_16_GATCAG_L001_R1_001_paired_trimmed_paired_merged_contig_121353	0	0	0	0	0	0	0	0	0	0	0	0.401858
Dhingra_Pear_16_GATCAG_L001_R1_001_paired_trimmed_paired_merged_contig_80572	0	0	0	0	0	0	0	0	0	0	0	0.401858
Dhingra_Pear_16_GATCAG_L001_R1_001_paired_trimmed_paired_merged_contig_106094	0	0	0	0	0	0	0	0	0	0	0	0.403033
Dhingra_Pear_16_GATCAG_L001_R1_001_paired_trimmed_paired_merged_contig_124622	0	0	0	0	0	0	0	0	0	0	0	0.403033
Dhingra_Pear_16_GATCAG_L001_R1_001_paired_trimmed_paired_merged_contig_59853	0	0	0	0	0	0	0	0	0	0	0	0.404215
Dhingra_Pear_16_GATCAG_L001_R1_001_paired_trimmed_paired_merged_contig_120455	0	0	0	0	0	0	0	0	0	0	0	0.405404
Dhingra_Pear_16_GATCAG_L001_R1_001_paired_trimmed_paired_merged_contig_103012	0	0	0	0	0	0	0	0	0	0	0	0.4066
Dhingra_Pear_16_GATCAG_L001_R1_001_paired_trimmed_paired_merged_contig_103653	0	0	0	0	0	0	0	0	0	0	0	0.4066
Dhingra_Pear_16_GATCAG_L001_R1_001_paired_trimmed_paired_merged_contig_38727	0	0	0	0	0	0	0	0	0	0	0	0.41023
Dhingra_Pear_16_GATCAG_L001_R1_001_paired_trimmed_paired_merged_contig_107534	0	0	0	0	0	0	0	0	0	0	0	0.411455
Dhingra_Pear_16_GATCAG_L001_R1_001_paired_trimmed_paired_merged_contig_125647	0	0	0	0	0	0	0	0	0	0	0	0.411455
Dhingra_Pear_16_GATCAG_L001_R1_001_paired_trimmed_paired_merged_contig_128739	0	0	0	0	0	0	0	0	0	0	0	0.412687
Dhingra_Pear_16_GATCAG_L001_R1_001_paired_trimmed_paired_merged_contig_139091	0	0	0	0	0	0	0	0	0	0	0	0.412687
Dhingra_Pear_16_GATCAG_L001_R1_001_paired_trimmed_paired_merged_contig_124920	0	0	0	0	0	0	0	0	0	0	0	0.413926
Dhingra_Pear_16_GATCAG_L001_R1_001_paired_trimmed_paired_merged_contig_76360	0	0	0	0	0	0	0	0	0	0	0	0.413926
Dhingra_Pear_16_GATCAG_L001_R1_001_paired_trimmed_paired_merged_contig_82762	0	0	0	0	0	0	0	0	0	0	0	0.413926
Dhingra_Pear_16_GATCAG_L001_R1_001_paired_trimmed_paired_merged_contig_114269	0	0	0	0	0	0	0	0	0	0	0	0.416427
Dhingra_Pear_16_GATCAG_L001_R1_001_paired_trimmed_paired_merged_contig_32245	0	0	0	0	0	0	0	0	0	0	0	0.416427
Dhingra_Pear_16_GATCAG_L001_R1_001_paired_trimmed_paired_merged_contig_89696	0	0	0	0	0	0	0	0	0	0	0	0.420236
Dhingra_Pear_16_GATCAG_L001_R1_001_paired_trimmed_paired_merged_contig_101435	0	0	0	0	0	0	0	0	0	0	0	0.421521
Dhingra_Pear_16_GATCAG_L001_R1_001_paired_trimmed_paired_merged_contig_139709	0	0	0	0	0	0	0	0	0	0	0	0.421521
Dhingra_Pear_16_GATCAG_L001_R1_001_paired_trimmed_paired_merged_contig_89502	0	0	0	0	0	0	0	0	0	0	0	0.421521
Dhingra_Pear_16_GATCAG_L001_R1_001_paired_trimmed_paired_merged_contig_62815	0	0	0	0	0	0	0	0	0	0	0	0.422814
Dhingra_Pear_16_GATCAG_L001_R1_001_paired_trimmed_paired_merged_contig_83270	0	0	0	0	0	0	0	0	0	0	0	0.422814
Dhingra_Pear_16_GATCAG_L001_R1_001_paired_trimmed_paired_merged_contig_90267	0	0	0	0	0	0	0	0	0	0	0	0.422814
Dhingra_Pear_16_GATCAG_L001_R1_001_paired_trimmed_paired_merged_contig_108186	0	0	0	0	0	0	0	0	0	0	0	0.424115
Dhingra_Pear_16_GATCAG_L001_R1_001_paired_trimmed_paired_merged_contig_108729	0	0	0	0	0	0	0	0	0	0	0	0.424115
Dhingra_Pear_16_GATCAG_L001_R1_001_paired_trimmed_paired_merged_contig_108733	0	0	0	0	0	0	0	0	0	0	0	0.424115
Dhingra_Pear_16_GATCAG_L001_R1_001_paired_trimmed_paired_merged_contig_136056	0	0	0	0	0	0	0	0	0	0	0	0.424115
Dhingra_Pear_16_GATCAG_L001_R1_001_paired_trimmed_paired_merged_contig_66020	0	0	0	0	0	0	0	0	0	0	0	0.426741
Dhingra_Pear_16_GATCAG_L001_R1_001_paired_trimmed_paired_merged_contig_124269	0	0	0	0	0	0	0	0	0	0	0	0.428067
Dhingra_Pear_16_GATCAG_L001_R1_001_paired_trimmed_paired_merged_contig_138217	0	0	0	0	0	0	0	0	0	0	0	0.428067
Dhingra_Pear_16_GATCAG_L001_R1_001_paired_trimmed_paired_merged_contig_94421	0	0	0	0	0	0	0	0	0	0	0	0.428067
Dhingra_Pear_16_GATCAG_L001_R1_001_paired_trimmed_paired_merged_contig_123335	0	0	0	0	0	0	0	0	0	0	0	0.430742
Dhingra_Pear_16_GATCAG_L001_R1_001_paired_trimmed_paired_merged_contig_130977	0	0	0	0	0	0	0	0	0	0	0	0.430742
Dhingra_Pear_16_GATCAG_L001_R1_001_paired_trimmed_paired_merged_contig_131615	0	0	0	0	0	0	0	0	0	0	0	0.430742
Dhingra_Pear_16_GATCAG_L001_R1_001_paired_trimmed_paired_merged_contig_124527	0	0	0	0	0	0	0	0	0	0	0	0.433451
Dhingra_Pear_16_GATCAG_L001_R1_001_paired_trimmed_paired_merged_contig_125638	0	0	0	0	0	0	0	0	0	0	0	0.433451
Dhingra_Pear_16_GATCAG_L001_R1_001_paired_trimmed_paired_merged_contig_108837	0	0	0	0	0	0	0	0	0	0	0	0.434818
Dhingra_Pear_16_GATCAG_L001_R1_001_paired_trimmed_paired_merged_contig_134675	0	0	0	0	0	0	0	0	0	0	0	0.434818
Dhingra_Pear_16_GATCAG_L001_R1_001_paired_trimmed_paired_merged_contig_138880	0	0	0	0	0	0	0	0	0	0	0	0.434818
Dhingra_Pear_16_GATCAG_L001_R1_001_paired_trimmed_paired_merged_contig_140851	0	0	0	0	0	0	0	0	0	0	0	0.434818
Dhingra_Pear_16_GATCAG_L001_R1_001_paired_trimmed_paired_merged_contig_87895	0	0	0	0	0	0	0	0	0	0	0	0.434818
Dhingra_Pear_16_GATCAG_L001_R1_001_paired_trimmed_paired_merged_contig_123458	0	0	0	0	0	0	0	0	0	0	0	0.436194
Dhingra_Pear_16_GATCAG_L001_R1_001_paired_trimmed_paired_merged_contig_98246	0	0	0	0	0	0	0	0	0	0	0	0.436194
Dhingra_Pear_16_GATCAG_L001_R1_001_paired_trimmed_paired_merged_contig_130384	0	0	0	0	0	0	0	0	0	0	0	0.438973
Dhingra_Pear_16_GATCAG_L001_R1_001_paired_trimmed_paired_merged_contig_14109	0	0	0	0	0	0	0	0	0	0	0	0.438973
Dhingra_Pear_16_GATCAG_L001_R1_001_paired_trimmed_paired_merged_contig_58805	0	0	0	0	0	0	0	0	0	0	0	0.438973
Dhingra_Pear_16_GATCAG_L001_R1_001_paired_trimmed_paired_merged_contig_136409	0	0	0	0	0	0	0	0	0	0	0	0.440375
Dhingra_Pear_16_GATCAG_L001_R1_001_paired_trimmed_paired_merged_contig_90700	0	0	0	0	0	0	0	0	0	0	0	0.440375
Dhingra_Pear_16_GATCAG_L001_R1_001_paired_trimmed_paired_merged_contig_99682	0	0	0	0	0	0	0	0	0	0	0	0.440375
Dhingra_Pear_16_GATCAG_L001_R1_001_paired_trimmed_paired_merged_contig_100343	0	0	0	0	0	0	0	0	0	0	0	0.441787
Dhingra_Pear_16_GATCAG_L001_R1_001_paired_trimmed_paired_merged_contig_129588	0	0	0	0	0	0	0	0	0	0	0	0.441787
Dhingra_Pear_16_GATCAG_L001_R1_001_paired_trimmed_paired_merged_contig_4098	0	0	0	0	0	0	0	0	0	0	0	0.441787
Dhingra_Pear_16_GATCAG_L001_R1_001_paired_trimmed_paired_merged_contig_72161	0	0	0	0	0	0	0	0	0	0	0	0.441787
Dhingra_Pear_16_GATCAG_L001_R1_001_paired_trimmed_paired_merged_contig_85880	0	0	0	0	0	0	0	0	0	0	0	0.441787
Dhingra_Pear_16_GATCAG_L001_R1_001_paired_trimmed_paired_merged_contig_104791	0	0	0	0	0	0	0	0	0	0	0	0.444637
Dhingra_Pear_16_GATCAG_L001_R1_001_paired_trimmed_paired_merged_contig_112514	0	0	0	0	0	0	0	0	0	0	0	0.444637
Dhingra_Pear_16_GATCAG_L001_R1_001_paired_trimmed_paired_merged_contig_123574	0	0	0	0	0	0	0	0	0	0	0	0.444637
Dhingra_Pear_16_GATCAG_L001_R1_001_paired_trimmed_paired_merged_contig_33575	0	0	0	0	0	0	0	0	0	0	0	0.444637
Dhingra_Pear_16_GATCAG_L001_R1_001_paired_trimmed_paired_merged_contig_58291	0	0	0	0	0	0	0	0	0	0	0	0.444637
Dhingra_Pear_16_GATCAG_L001_R1_001_paired_trimmed_paired_merged_contig_85749	0	0	0	0	0	0	0	0	0	0	0	0.444637
Dhingra_Pear_16_GATCAG_L001_R1_001_paired_trimmed_paired_merged_contig_112110	0	0	0	0	0	0	0	0	0	0	0	0.446076
Dhingra_Pear_16_GATCAG_L001_R1_001_paired_trimmed_paired_merged_contig_122505	0	0	0	0	0	0	0	0	0	0	0	0.446076
Dhingra_Pear_16_GATCAG_L001_R1_001_paired_trimmed_paired_merged_contig_136174	0	0	0	0	0	0	0	0	0	0	0	0.446076
Dhingra_Pear_16_GATCAG_L001_R1_001_paired_trimmed_paired_merged_contig_136914	0	0	0	0	0	0	0	0	0	0	0	0.446076
Dhingra_Pear_16_GATCAG_L001_R1_001_paired_trimmed_paired_merged_contig_39206	0	0	0	0	0	0	0	0	0	0	0	0.446076
Dhingra_Pear_16_GATCAG_L001_R1_001_paired_trimmed_paired_merged_contig_63430	0	0	0	0	0	0	0	0	0	0	0	0.446076
Dhingra_Pear_16_GATCAG_L001_R1_001_paired_trimmed_paired_merged_contig_104717	0	0	0	0	0	0	0	0	0	0	0	0.447524
Dhingra_Pear_16_GATCAG_L001_R1_001_paired_trimmed_paired_merged_contig_123027	0	0	0	0	0	0	0	0	0	0	0	0.447524
Dhingra_Pear_16_GATCAG_L001_R1_001_paired_trimmed_paired_merged_contig_106239	0	0	0	0	0	0	0	0	0	0	0	0.448982
Dhingra_Pear_16_GATCAG_L001_R1_001_paired_trimmed_paired_merged_contig_109288	0	0	0	0	0	0	0	0	0	0	0	0.448982
Dhingra_Pear_16_GATCAG_L001_R1_001_paired_trimmed_paired_merged_contig_109298	0	0	0	0	0	0	0	0	0	0	0	0.448982
Dhingra_Pear_16_GATCAG_L001_R1_001_paired_trimmed_paired_merged_contig_123324	0	0	0	0	0	0	0	0	0	0	0	0.448982
Dhingra_Pear_16_GATCAG_L001_R1_001_paired_trimmed_paired_merged_contig_132351	0	0	0	0	0	0	0	0	0	0	0	0.448982
Dhingra_Pear_16_GATCAG_L001_R1_001_paired_trimmed_paired_merged_contig_65353	0	0	0	0	0	0	0	0	0	0	0	0.448982
Dhingra_Pear_16_GATCAG_L001_R1_001_paired_trimmed_paired_merged_contig_71082	0	0	0	0	0	0	0	0	0	0	0	0.448982
Dhingra_Pear_16_GATCAG_L001_R1_001_paired_trimmed_paired_merged_contig_113567	0	0	0	0	0	0	0	0	0	0	0	0.450449
Dhingra_Pear_16_GATCAG_L001_R1_001_paired_trimmed_paired_merged_contig_119339	0	0	0	0	0	0	0	0	0	0	0	0.450449
Dhingra_Pear_16_GATCAG_L001_R1_001_paired_trimmed_paired_merged_contig_71670	0	0	0	0	0	0	0	0	0	0	0	0.450449
Dhingra_Pear_16_GATCAG_L001_R1_001_paired_trimmed_paired_merged_contig_82641	0	0	0	0	0	0	0	0	0	0	0	0.450449
Dhingra_Pear_16_GATCAG_L001_R1_001_paired_trimmed_paired_merged_contig_90026	0	0	0	0	0	0	0	0	0	0	0	0.450449
Dhingra_Pear_16_GATCAG_L001_R1_001_paired_trimmed_paired_merged_contig_107083	0	0	0	0	0	0	0	0	0	0	0	0.451926
Dhingra_Pear_16_GATCAG_L001_R1_001_paired_trimmed_paired_merged_contig_115663	0	0	0	0	0	0	0	0	0	0	0	0.451926
Dhingra_Pear_16_GATCAG_L001_R1_001_paired_trimmed_paired_merged_contig_137331	0	0	0	0	0	0	0	0	0	0	0	0.451926
Dhingra_Pear_16_GATCAG_L001_R1_001_paired_trimmed_paired_merged_contig_69081	0	0	0	0	0	0	0	0	0	0	0	0.451926
Dhingra_Pear_16_GATCAG_L001_R1_001_paired_trimmed_paired_merged_contig_139086	0	0	0	0	0	0	0	0	0	0	0	0.453413
Dhingra_Pear_16_GATCAG_L001_R1_001_paired_trimmed_paired_merged_contig_64667	0	0	0	0	0	0	0	0	0	0	0	0.453413
Dhingra_Pear_16_GATCAG_L001_R1_001_paired_trimmed_paired_merged_contig_104521	0	0	0	0	0	0	0	0	0	0	0	0.454909
Dhingra_Pear_16_GATCAG_L001_R1_001_paired_trimmed_paired_merged_contig_120086	0	0	0	0	0	0	0	0	0	0	0	0.454909
Dhingra_Pear_16_GATCAG_L001_R1_001_paired_trimmed_paired_merged_contig_140447	0	0	0	0	0	0	0	0	0	0	0	0.454909
Dhingra_Pear_16_GATCAG_L001_R1_001_paired_trimmed_paired_merged_contig_22389	0	0	0	0	0	0	0	0	0	0	0	0.454909
Dhingra_Pear_16_GATCAG_L001_R1_001_paired_trimmed_paired_merged_contig_49584	0	0	0	0	0	0	0	0	0	0	0	0.454909
Dhingra_Pear_16_GATCAG_L001_R1_001_paired_trimmed_paired_merged_contig_930	0	0	0	0	0	0	0	0	0	0	0	0.454909
Dhingra_Pear_16_GATCAG_L001_R1_001_paired_trimmed_paired_merged_contig_109190	0	0	0	0	0	0	0	0	0	0	0	0.456415
Dhingra_Pear_16_GATCAG_L001_R1_001_paired_trimmed_paired_merged_contig_112305	0	0	0	0	0	0	0	0	0	0	0	0.456415
Dhingra_Pear_16_GATCAG_L001_R1_001_paired_trimmed_paired_merged_contig_115787	0	0	0	0	0	0	0	0	0	0	0	0.457932
Dhingra_Pear_16_GATCAG_L001_R1_001_paired_trimmed_paired_merged_contig_127078	0	0	0	0	0	0	0	0	0	0	0	0.457932
Dhingra_Pear_16_GATCAG_L001_R1_001_paired_trimmed_paired_merged_contig_45109	0	0	0	0	0	0	0	0	0	0	0	0.457932
Dhingra_Pear_16_GATCAG_L001_R1_001_paired_trimmed_paired_merged_contig_114691	0	0	0	0	0	0	0	0	0	0	0	0.459458
Dhingra_Pear_16_GATCAG_L001_R1_001_paired_trimmed_paired_merged_contig_115710	0	0	0	0	0	0	0	0	0	0	0	0.460995
Dhingra_Pear_16_GATCAG_L001_R1_001_paired_trimmed_paired_merged_contig_121382	0	0	0	0	0	0	0	0	0	0	0	0.460995
Dhingra_Pear_16_GATCAG_L001_R1_001_paired_trimmed_paired_merged_contig_141353	0	0	0	0	0	0	0	0	0	0	0	0.460995
Dhingra_Pear_16_GATCAG_L001_R1_001_paired_trimmed_paired_merged_contig_108483	0	0	0	0	0	0	0	0	0	0	0	0.462542
Dhingra_Pear_16_GATCAG_L001_R1_001_paired_trimmed_paired_merged_contig_128919	0	0	0	0	0	0	0	0	0	0	0	0.462542
Dhingra_Pear_16_GATCAG_L001_R1_001_paired_trimmed_paired_merged_contig_130291	0	0	0	0	0	0	0	0	0	0	0	0.462542
Dhingra_Pear_16_GATCAG_L001_R1_001_paired_trimmed_paired_merged_contig_136568	0	0	0	0	0	0	0	0	0	0	0	0.464099
Dhingra_Pear_16_GATCAG_L001_R1_001_paired_trimmed_paired_merged_contig_74304	0	0	0	0	0	0	0	0	0	0	0	0.464099
Dhingra_Pear_16_GATCAG_L001_R1_001_paired_trimmed_paired_merged_contig_86250	0	0	0	0	0	0	0	0	0	0	0	0.464099
Dhingra_Pear_16_GATCAG_L001_R1_001_paired_trimmed_paired_merged_contig_98110	0	0	0	0	0	0	0	0	0	0	0	0.464099
Dhingra_Pear_16_GATCAG_L001_R1_001_paired_trimmed_paired_merged_contig_108829	0	0	0	0	0	0	0	0	0	0	0	0.465667
Dhingra_Pear_16_GATCAG_L001_R1_001_paired_trimmed_paired_merged_contig_117270	0	0	0	0	0	0	0	0	0	0	0	0.465667
Dhingra_Pear_16_GATCAG_L001_R1_001_paired_trimmed_paired_merged_contig_125439	0	0	0	0	0	0	0	0	0	0	0	0.465667
Dhingra_Pear_16_GATCAG_L001_R1_001_paired_trimmed_paired_merged_contig_135639	0	0	0	0	0	0	0	0	0	0	0	0.465667
Dhingra_Pear_16_GATCAG_L001_R1_001_paired_trimmed_paired_merged_contig_128120	0	0	0	0	0	0	0	0	0	0	0	0.467245
Dhingra_Pear_16_GATCAG_L001_R1_001_paired_trimmed_paired_merged_contig_27227	0	0	0	0	0	0	0	0	0	0	0	0.467245
Dhingra_Pear_16_GATCAG_L001_R1_001_paired_trimmed_paired_merged_contig_89879	0	0	0	0	0	0	0	0	0	0	0	0.467245
Dhingra_Pear_16_GATCAG_L001_R1_001_paired_trimmed_paired_merged_contig_131275	0	0	0	0	0	0	0	0	0	0	0	0.468835
Dhingra_Pear_16_GATCAG_L001_R1_001_paired_trimmed_paired_merged_contig_123248	0	0	0	0	0	0	0	0	0	0	0	0.470435
Dhingra_Pear_16_GATCAG_L001_R1_001_paired_trimmed_paired_merged_contig_126577	0	0	0	0	0	0	0	0	0	0	0	0.470435
Dhingra_Pear_16_GATCAG_L001_R1_001_paired_trimmed_paired_merged_contig_128116	0	0	0	0	0	0	0	0	0	0	0	0.470435
Dhingra_Pear_16_GATCAG_L001_R1_001_paired_trimmed_paired_merged_contig_134876	0	0	0	0	0	0	0	0	0	0	0	0.470435
Dhingra_Pear_16_GATCAG_L001_R1_001_paired_trimmed_paired_merged_contig_100149	0	0	0	0	0	0	0	0	0	0	0	0.472046
Dhingra_Pear_16_GATCAG_L001_R1_001_paired_trimmed_paired_merged_contig_111059	0	0	0	0	0	0	0	0	0	0	0	0.472046
Dhingra_Pear_16_GATCAG_L001_R1_001_paired_trimmed_paired_merged_contig_116146	0	0	0	0	0	0	0	0	0	0	0	0.472046
Dhingra_Pear_16_GATCAG_L001_R1_001_paired_trimmed_paired_merged_contig_132231	0	0	0	0	0	0	0	0	0	0	0	0.472046
Dhingra_Pear_16_GATCAG_L001_R1_001_paired_trimmed_paired_merged_contig_139179	0	0	0	0	0	0	0	0	0	0	0	0.472046
Dhingra_Pear_16_GATCAG_L001_R1_001_paired_trimmed_paired_merged_contig_103735	0	0	0	0	0	0	0	0	0	0	0	0.473668
Dhingra_Pear_16_GATCAG_L001_R1_001_paired_trimmed_paired_merged_contig_114972	0	0	0	0	0	0	0	0	0	0	0	0.473668
Dhingra_Pear_16_GATCAG_L001_R1_001_paired_trimmed_paired_merged_contig_115093	0	0	0	0	0	0	0	0	0	0	0	0.473668
Dhingra_Pear_16_GATCAG_L001_R1_001_paired_trimmed_paired_merged_contig_138092	0	0	0	0	0	0	0	0	0	0	0	0.473668
Dhingra_Pear_16_GATCAG_L001_R1_001_paired_trimmed_paired_merged_contig_139166	0	0	0	0	0	0	0	0	0	0	0	0.473668
Dhingra_Pear_16_GATCAG_L001_R1_001_paired_trimmed_paired_merged_contig_139996	0	0	0	0	0	0	0	0	0	0	0	0.473668
Dhingra_Pear_16_GATCAG_L001_R1_001_paired_trimmed_paired_merged_contig_63666	0	0	0	0	0	0	0	0	0	0	0	0.473668
Dhingra_Pear_16_GATCAG_L001_R1_001_paired_trimmed_paired_merged_contig_135543	0	0	0	0	0	0	0	0	0	0	0	0.474483
Dhingra_Pear_16_GATCAG_L001_R1_001_paired_trimmed_paired_merged_contig_108952	0	0	0	0	0	0	0	0	0	0	0	0.475301
Dhingra_Pear_16_GATCAG_L001_R1_001_paired_trimmed_paired_merged_contig_125193	0	0	0	0	0	0	0	0	0	0	0	0.475301
Dhingra_Pear_16_GATCAG_L001_R1_001_paired_trimmed_paired_merged_contig_140499	0	0	0	0	0	0	0	0	0	0	0	0.475301
Dhingra_Pear_16_GATCAG_L001_R1_001_paired_trimmed_paired_merged_contig_98446	0	0	0	0	0	0	0	0	0	0	0	0.476946
Dhingra_Pear_16_GATCAG_L001_R1_001_paired_trimmed_paired_merged_contig_121211	0	0	0	0	0	0	0	0	0	0	0	0.478602
Dhingra_Pear_16_GATCAG_L001_R1_001_paired_trimmed_paired_merged_contig_127041	0	0	0	0	0	0	0	0	0	0	0	0.478602
Dhingra_Pear_16_GATCAG_L001_R1_001_paired_trimmed_paired_merged_contig_137580	0	0	0	0	0	0	0	0	0	0	0	0.478602
Dhingra_Pear_16_GATCAG_L001_R1_001_paired_trimmed_paired_merged_contig_80868	0	0	0	0	0	0	0	0	0	0	0	0.478602
Dhingra_Pear_16_GATCAG_L001_R1_001_paired_trimmed_paired_merged_contig_88294	0	0	0	0	0	0	0	0	0	0	0	0.478602
Dhingra_Pear_16_GATCAG_L001_R1_001_paired_trimmed_paired_merged_contig_123395	0	0	0	0	0	0	0	0	0	0	0	0.48027
Dhingra_Pear_16_GATCAG_L001_R1_001_paired_trimmed_paired_merged_contig_140824	0	0	0	0	0	0	0	0	0	0	0	0.48027
Dhingra_Pear_16_GATCAG_L001_R1_001_paired_trimmed_paired_merged_contig_124272	0	0	0	0	0	0	0	0	0	0	0	0.481949
Dhingra_Pear_16_GATCAG_L001_R1_001_paired_trimmed_paired_merged_contig_95287	0	0	0	0	0	0	0	0	0	0	0	0.481949
Dhingra_Pear_16_GATCAG_L001_R1_001_paired_trimmed_paired_merged_contig_119483	0	0	0	0	0	0	0	0	0	0	0	0.48364
Dhingra_Pear_16_GATCAG_L001_R1_001_paired_trimmed_paired_merged_contig_134297	0	0	0	0	0	0	0	0	0	0	0	0.48364
Dhingra_Pear_16_GATCAG_L001_R1_001_paired_trimmed_paired_merged_contig_134492	0	0	0	0	0	0	0	0	0	0	0	0.48364
Dhingra_Pear_16_GATCAG_L001_R1_001_paired_trimmed_paired_merged_contig_87740	0	0	0	0	0	0	0	0	0	0	0	0.48364
Dhingra_Pear_16_GATCAG_L001_R1_001_paired_trimmed_paired_merged_contig_109646	0	0	0	0	0	0	0	0	0	0	0	0.485343
Dhingra_Pear_16_GATCAG_L001_R1_001_paired_trimmed_paired_merged_contig_122444	0	0	0	0	0	0	0	0	0	0	0	0.485343
Dhingra_Pear_16_GATCAG_L001_R1_001_paired_trimmed_paired_merged_contig_126035	0	0	0	0	0	0	0	0	0	0	0	0.485343
Dhingra_Pear_16_GATCAG_L001_R1_001_paired_trimmed_paired_merged_contig_126094	0	0	0	0	0	0	0	0	0	0	0	0.485343
Dhingra_Pear_16_GATCAG_L001_R1_001_paired_trimmed_paired_merged_contig_137274	0	0	0	0	0	0	0	0	0	0	0	0.485343
Dhingra_Pear_16_GATCAG_L001_R1_001_paired_trimmed_paired_merged_contig_138792	0	0	0	0	0	0	0	0	0	0	0	0.485343
Dhingra_Pear_16_GATCAG_L001_R1_001_paired_trimmed_paired_merged_contig_139404	0	0	0	0	0	0	0	0	0	0	0	0.485343
Dhingra_Pear_16_GATCAG_L001_R1_001_paired_trimmed_paired_merged_contig_95776	0	0	0	0	0	0	0	0	0	0	0	0.485343
Dhingra_Pear_16_GATCAG_L001_R1_001_paired_trimmed_paired_merged_contig_133864	0	0	0	0	0	0	0	0	0	0	0	0.487058
Dhingra_Pear_16_GATCAG_L001_R1_001_paired_trimmed_paired_merged_contig_137751	0	0	0	0	0	0	0	0	0	0	0	0.487058
Dhingra_Pear_16_GATCAG_L001_R1_001_paired_trimmed_paired_merged_contig_103326	0	0	0	0	0	0	0	0	0	0	0	0.488785
Dhingra_Pear_16_GATCAG_L001_R1_001_paired_trimmed_paired_merged_contig_108622	0	0	0	0	0	0	0	0	0	0	0	0.488785
Dhingra_Pear_16_GATCAG_L001_R1_001_paired_trimmed_paired_merged_contig_112328	0	0	0	0	0	0	0	0	0	0	0	0.488785
Dhingra_Pear_16_GATCAG_L001_R1_001_paired_trimmed_paired_merged_contig_129163	0	0	0	0	0	0	0	0	0	0	0	0.488785
Dhingra_Pear_16_GATCAG_L001_R1_001_paired_trimmed_paired_merged_contig_77291	0	0	0	0	0	0	0	0	0	0	0	0.488785
Dhingra_Pear_16_GATCAG_L001_R1_001_paired_trimmed_paired_merged_contig_78133	0	0	0	0	0	0	0	0	0	0	0	0.488785
Dhingra_Pear_16_GATCAG_L001_R1_001_paired_trimmed_paired_merged_contig_108762	0	0	0	0	0	0	0	0	0	0	0	0.490525
Dhingra_Pear_16_GATCAG_L001_R1_001_paired_trimmed_paired_merged_contig_114338	0	0	0	0	0	0	0	0	0	0	0	0.490525
Dhingra_Pear_16_GATCAG_L001_R1_001_paired_trimmed_paired_merged_contig_124554	0	0	0	0	0	0	0	0	0	0	0	0.490525
Dhingra_Pear_16_GATCAG_L001_R1_001_paired_trimmed_paired_merged_contig_125354	0	0	0	0	0	0	0	0	0	0	0	0.490525
Dhingra_Pear_16_GATCAG_L001_R1_001_paired_trimmed_paired_merged_contig_125705	0	0	0	0	0	0	0	0	0	0	0	0.490525
Dhingra_Pear_16_GATCAG_L001_R1_001_paired_trimmed_paired_merged_contig_127667	0	0	0	0	0	0	0	0	0	0	0	0.490525
Dhingra_Pear_16_GATCAG_L001_R1_001_paired_trimmed_paired_merged_contig_140098	0	0	0	0	0	0	0	0	0	0	0	0.490525
Dhingra_Pear_16_GATCAG_L001_R1_001_paired_trimmed_paired_merged_contig_63722	0	0	0	0	0	0	0	0	0	0	0	0.490525
Dhingra_Pear_16_GATCAG_L001_R1_001_paired_trimmed_paired_merged_contig_118950	0	0	0	0	0	0	0	0	0	0	0	0.492276
Dhingra_Pear_16_GATCAG_L001_R1_001_paired_trimmed_paired_merged_contig_125786	0	0	0	0	0	0	0	0	0	0	0	0.492276
Dhingra_Pear_16_GATCAG_L001_R1_001_paired_trimmed_paired_merged_contig_99577	0	0	0	0	0	0	0	0	0	0	0	0.492276
Dhingra_Pear_16_GATCAG_L001_R1_001_paired_trimmed_paired_merged_contig_115821	0	0	0	0	0	0	0	0	0	0	0	0.494041
Dhingra_Pear_16_GATCAG_L001_R1_001_paired_trimmed_paired_merged_contig_134368	0	0	0	0	0	0	0	0	0	0	0	0.494041
Dhingra_Pear_16_GATCAG_L001_R1_001_paired_trimmed_paired_merged_contig_136490	0	0	0	0	0	0	0	0	0	0	0	0.494041
Dhingra_Pear_16_GATCAG_L001_R1_001_paired_trimmed_paired_merged_contig_136654	0	0	0	0	0	0	0	0	0	0	0	0.494041
Dhingra_Pear_16_GATCAG_L001_R1_001_paired_trimmed_paired_merged_contig_138887	0	0	0	0	0	0	0	0	0	0	0	0.494041
Dhingra_Pear_16_GATCAG_L001_R1_001_paired_trimmed_paired_merged_contig_115238	0	0	0	0	0	0	0	0	0	0	0	0.495818
Dhingra_Pear_16_GATCAG_L001_R1_001_paired_trimmed_paired_merged_contig_121544	0	0	0	0	0	0	0	0	0	0	0	0.495818
Dhingra_Pear_16_GATCAG_L001_R1_001_paired_trimmed_paired_merged_contig_128479	0	0	0	0	0	0	0	0	0	0	0	0.495818
Dhingra_Pear_16_GATCAG_L001_R1_001_paired_trimmed_paired_merged_contig_136354	0	0	0	0	0	0	0	0	0	0	0	0.495818
Dhingra_Pear_16_GATCAG_L001_R1_001_paired_trimmed_paired_merged_contig_104006	0	0	0	0	0	0	0	0	0	0	0	0.497608
Dhingra_Pear_16_GATCAG_L001_R1_001_paired_trimmed_paired_merged_contig_40595	0	0	0	0	0	0	0	0	0	0	0	0.497608
Dhingra_Pear_16_GATCAG_L001_R1_001_paired_trimmed_paired_merged_contig_76637	0	0	0	0	0	0	0	0	0	0	0	0.497608
Dhingra_Pear_16_GATCAG_L001_R1_001_paired_trimmed_paired_merged_contig_112312	0	0	0	0	0	0	0	0	0	0	0	0.499411
Dhingra_Pear_16_GATCAG_L001_R1_001_paired_trimmed_paired_merged_contig_118673	0	0	0	0	0	0	0	0	0	0	0	0.499411
Dhingra_Pear_16_GATCAG_L001_R1_001_paired_trimmed_paired_merged_contig_121696	0	0	0	0	0	0	0	0	0	0	0	0.499411
Dhingra_Pear_16_GATCAG_L001_R1_001_paired_trimmed_paired_merged_contig_128826	0	0	0	0	0	0	0	0	0	0	0	0.499411
Dhingra_Pear_16_GATCAG_L001_R1_001_paired_trimmed_paired_merged_contig_130339	0	0	0	0	0	0	0	0	0	0	0	0.499411
Dhingra_Pear_16_GATCAG_L001_R1_001_paired_trimmed_paired_merged_contig_136695	0	0	0	0	0	0	0	0	0	0	0	0.499411
Dhingra_Pear_16_GATCAG_L001_R1_001_paired_trimmed_paired_merged_contig_137463	0	0	0	0	0	0	0	0	0	0	0	0.499411
Dhingra_Pear_16_GATCAG_L001_R1_001_paired_trimmed_paired_merged_contig_64369	0	0	0	0	0	0	0	0	0	0	0	0.499411
Dhingra_Pear_16_GATCAG_L001_R1_001_paired_trimmed_paired_merged_contig_71657	0	0	0	0	0	0	0	0	0	0	0	0.499411
Dhingra_Pear_16_GATCAG_L001_R1_001_paired_trimmed_paired_merged_contig_135544	0	0	0	0	0	0	0	0	0	0	0	0.501227
Dhingra_Pear_16_GATCAG_L001_R1_001_paired_trimmed_paired_merged_contig_122126	0	0	0	0	0	0	0	0	0	0	0	0.503056
Dhingra_Pear_16_GATCAG_L001_R1_001_paired_trimmed_paired_merged_contig_13661	0	0	0	0	0	0	0	0	0	0	0	0.503056
Dhingra_Pear_16_GATCAG_L001_R1_001_paired_trimmed_paired_merged_contig_96457	0	0	0	0	0	0	0	0	0	0	0	0.503056
Dhingra_Pear_16_GATCAG_L001_R1_001_paired_trimmed_paired_merged_contig_96954	0	0	0	0	0	0	0	0	0	0	0	0.503056
Dhingra_Pear_16_GATCAG_L001_R1_001_paired_trimmed_paired_merged_contig_100783	0	0	0	0	0	0	0	0	0	0	0	0.504899
Dhingra_Pear_16_GATCAG_L001_R1_001_paired_trimmed_paired_merged_contig_108578	0	0	0	0	0	0	0	0	0	0	0	0.504899
Dhingra_Pear_16_GATCAG_L001_R1_001_paired_trimmed_paired_merged_contig_135583	0	0	0	0	0	0	0	0	0	0	0	0.504899
Dhingra_Pear_16_GATCAG_L001_R1_001_paired_trimmed_paired_merged_contig_33275	0	0	0	0	0	0	0	0	0	0	0	0.504899
Dhingra_Pear_16_GATCAG_L001_R1_001_paired_trimmed_paired_merged_contig_123414	0	0	0	0	0	0	0	0	0	0	0	0.506755
Dhingra_Pear_16_GATCAG_L001_R1_001_paired_trimmed_paired_merged_contig_131369	0	0	0	0	0	0	0	0	0	0	0	0.506755
Dhingra_Pear_16_GATCAG_L001_R1_001_paired_trimmed_paired_merged_contig_132293	0	0	0	0	0	0	0	0	0	0	0	0.506755
Dhingra_Pear_16_GATCAG_L001_R1_001_paired_trimmed_paired_merged_contig_138972	0	0	0	0	0	0	0	0	0	0	0	0.506755
Dhingra_Pear_16_GATCAG_L001_R1_001_paired_trimmed_paired_merged_contig_37581	0	0	0	0	0	0	0	0	0	0	0	0.506755
Dhingra_Pear_16_GATCAG_L001_R1_001_paired_trimmed_paired_merged_contig_88481	0	0	0	0	0	0	0	0	0	0	0	0.506755
Dhingra_Pear_16_GATCAG_L001_R1_001_paired_trimmed_paired_merged_contig_90729	0	0	0	0	0	0	0	0	0	0	0	0.506755
Dhingra_Pear_16_GATCAG_L001_R1_001_paired_trimmed_paired_merged_contig_128074	0	0	0	0	0	0	0	0	0	0	0	0.508625
Dhingra_Pear_16_GATCAG_L001_R1_001_paired_trimmed_paired_merged_contig_138907	0	0	0	0	0	0	0	0	0	0	0	0.508625
Dhingra_Pear_16_GATCAG_L001_R1_001_paired_trimmed_paired_merged_contig_76459	0	0	0	0	0	0	0	0	0	0	0	0.508625
Dhingra_Pear_16_GATCAG_L001_R1_001_paired_trimmed_paired_merged_contig_113866	0	0	0	0	0	0	0	0	0	0	0	0.510509
Dhingra_Pear_16_GATCAG_L001_R1_001_paired_trimmed_paired_merged_contig_115004	0	0	0	0	0	0	0	0	0	0	0	0.510509
Dhingra_Pear_16_GATCAG_L001_R1_001_paired_trimmed_paired_merged_contig_116886	0	0	0	0	0	0	0	0	0	0	0	0.510509
Dhingra_Pear_16_GATCAG_L001_R1_001_paired_trimmed_paired_merged_contig_137888	0	0	0	0	0	0	0	0	0	0	0	0.510509
Dhingra_Pear_16_GATCAG_L001_R1_001_paired_trimmed_paired_merged_contig_66370	0	0	0	0	0	0	0	0	0	0	0	0.510509
Dhingra_Pear_16_GATCAG_L001_R1_001_paired_trimmed_paired_merged_contig_100064	0	0	0	0	0	0	0	0	0	0	0	0.512407
Dhingra_Pear_16_GATCAG_L001_R1_001_paired_trimmed_paired_merged_contig_102285	0	0	0	0	0	0	0	0	0	0	0	0.512407
Dhingra_Pear_16_GATCAG_L001_R1_001_paired_trimmed_paired_merged_contig_131087	0	0	0	0	0	0	0	0	0	0	0	0.512407
Dhingra_Pear_16_GATCAG_L001_R1_001_paired_trimmed_paired_merged_contig_86993	0	0	0	0	0	0	0	0	0	0	0	0.512407
Dhingra_Pear_16_GATCAG_L001_R1_001_paired_trimmed_paired_merged_contig_97467	0	0	0	0	0	0	0	0	0	0	0	0.512407
Dhingra_Pear_16_GATCAG_L001_R1_001_paired_trimmed_paired_merged_contig_102905	0	0	0	0	0	0	0	0	0	0	0	0.514319
Dhingra_Pear_16_GATCAG_L001_R1_001_paired_trimmed_paired_merged_contig_120059	0	0	0	0	0	0	0	0	0	0	0	0.514319
Dhingra_Pear_16_GATCAG_L001_R1_001_paired_trimmed_paired_merged_contig_96043	0	0	0	0	0	0	0	0	0	0	0	0.514319
Dhingra_Pear_16_GATCAG_L001_R1_001_paired_trimmed_paired_merged_contig_134133	0	0	0	0	0	0	0	0	0	0	0	0.516245
Dhingra_Pear_16_GATCAG_L001_R1_001_paired_trimmed_paired_merged_contig_93823	0	0	0	0	0	0	0	0	0	0	0	0.516245
Dhingra_Pear_16_GATCAG_L001_R1_001_paired_trimmed_paired_merged_contig_127713	0	0	0	0	0	0	0	0	0	0	0	0.518186
Dhingra_Pear_16_GATCAG_L001_R1_001_paired_trimmed_paired_merged_contig_59063	0	0	0	0	0	0	0	0	0	0	0	0.518186
Dhingra_Pear_16_GATCAG_L001_R1_001_paired_trimmed_paired_merged_contig_64814	0	0	0	0	0	0	0	0	0	0	0	0.518186
Dhingra_Pear_16_GATCAG_L001_R1_001_paired_trimmed_paired_merged_contig_91851	0	0	0	0	0	0	0	0	0	0	0	0.518186
Dhingra_Pear_16_GATCAG_L001_R1_001_paired_trimmed_paired_merged_contig_138588	0	0	0	0	0	0	0	0	0	0	0	0.520141
Dhingra_Pear_16_GATCAG_L001_R1_001_paired_trimmed_paired_merged_contig_98092	0	0	0	0	0	0	0	0	0	0	0	0.520141
Dhingra_Pear_16_GATCAG_L001_R1_001_paired_trimmed_paired_merged_contig_105054	0	0	0	0	0	0	0	0	0	0	0	0.522111
Dhingra_Pear_16_GATCAG_L001_R1_001_paired_trimmed_paired_merged_contig_105402	0	0	0	0	0	0	0	0	0	0	0	0.522111
Dhingra_Pear_16_GATCAG_L001_R1_001_paired_trimmed_paired_merged_contig_134860	0	0	0	0	0	0	0	0	0	0	0	0.522111
Dhingra_Pear_16_GATCAG_L001_R1_001_paired_trimmed_paired_merged_contig_137350	0	0	0	0	0	0	0	0	0	0	0	0.522111
Dhingra_Pear_16_GATCAG_L001_R1_001_paired_trimmed_paired_merged_contig_43502	0	0	0	0	0	0	0	0	0	0	0	0.522111
Dhingra_Pear_16_GATCAG_L001_R1_001_paired_trimmed_paired_merged_contig_63055	0	0	0	0	0	0	0	0	0	0	0	0.522111
Dhingra_Pear_16_GATCAG_L001_R1_001_paired_trimmed_paired_merged_contig_112052	0	0	0	0	0	0	0	0	0	0	0	0.524097
Dhingra_Pear_16_GATCAG_L001_R1_001_paired_trimmed_paired_merged_contig_121462	0	0	0	0	0	0	0	0	0	0	0	0.524097
Dhingra_Pear_16_GATCAG_L001_R1_001_paired_trimmed_paired_merged_contig_128680	0	0	0	0	0	0	0	0	0	0	0	0.524097
Dhingra_Pear_16_GATCAG_L001_R1_001_paired_trimmed_paired_merged_contig_139364	0	0	0	0	0	0	0	0	0	0	0	0.524097
Dhingra_Pear_16_GATCAG_L001_R1_001_paired_trimmed_paired_merged_contig_17220	0	0	0	0	0	0	0	0	0	0	0	0.524097
Dhingra_Pear_16_GATCAG_L001_R1_001_paired_trimmed_paired_merged_contig_118095	0	0	0	0	0	0	0	0	0	0	0	0.526097
Dhingra_Pear_16_GATCAG_L001_R1_001_paired_trimmed_paired_merged_contig_129170	0	0	0	0	0	0	0	0	0	0	0	0.526097
Dhingra_Pear_16_GATCAG_L001_R1_001_paired_trimmed_paired_merged_contig_136279	0	0	0	0	0	0	0	0	0	0	0	0.526097
Dhingra_Pear_16_GATCAG_L001_R1_001_paired_trimmed_paired_merged_contig_139957	0	0	0	0	0	0	0	0	0	0	0	0.526097
Dhingra_Pear_16_GATCAG_L001_R1_001_paired_trimmed_paired_merged_contig_140177	0	0	0	0	0	0	0	0	0	0	0	0.526097
Dhingra_Pear_16_GATCAG_L001_R1_001_paired_trimmed_paired_merged_contig_91212	0	0	0	0	0	0	0	0	0	0	0	0.526097
Dhingra_Pear_16_GATCAG_L001_R1_001_paired_trimmed_paired_merged_contig_111111	0	0	0	0	0	0	0	0	0	0	0	0.528113
Dhingra_Pear_16_GATCAG_L001_R1_001_paired_trimmed_paired_merged_contig_124335	0	0	0	0	0	0	0	0	0	0	0	0.528113
Dhingra_Pear_16_GATCAG_L001_R1_001_paired_trimmed_paired_merged_contig_138989	0	0	0	0	0	0	0	0	0	0	0	0.528113
Dhingra_Pear_16_GATCAG_L001_R1_001_paired_trimmed_paired_merged_contig_140235	0	0	0	0	0	0	0	0	0	0	0	0.528113
Dhingra_Pear_16_GATCAG_L001_R1_001_paired_trimmed_paired_merged_contig_19140	0	0	0	0	0	0	0	0	0	0	0	0.528113
Dhingra_Pear_16_GATCAG_L001_R1_001_paired_trimmed_paired_merged_contig_29005	0	0	0	0	0	0	0	0	0	0	0	0.528113
Dhingra_Pear_16_GATCAG_L001_R1_001_paired_trimmed_paired_merged_contig_84800	0	0	0	0	0	0	0	0	0	0	0	0.528113
Dhingra_Pear_16_GATCAG_L001_R1_001_paired_trimmed_paired_merged_contig_92158	0	0	0	0	0	0	0	0	0	0	0	0.528113
Dhingra_Pear_16_GATCAG_L001_R1_001_paired_trimmed_paired_merged_contig_92855	0	0	0	0	0	0	0	0	0	0	0	0.528113
Dhingra_Pear_16_GATCAG_L001_R1_001_paired_trimmed_paired_merged_contig_102855	0	0	0	0	0	0	0	0	0	0	0	0.530144
Dhingra_Pear_16_GATCAG_L001_R1_001_paired_trimmed_paired_merged_contig_110724	0	0	0	0	0	0	0	0	0	0	0	0.530144
Dhingra_Pear_16_GATCAG_L001_R1_001_paired_trimmed_paired_merged_contig_115905	0	0	0	0	0	0	0	0	0	0	0	0.530144
Dhingra_Pear_16_GATCAG_L001_R1_001_paired_trimmed_paired_merged_contig_140078	0	0	0	0	0	0	0	0	0	0	0	0.530144
Dhingra_Pear_16_GATCAG_L001_R1_001_paired_trimmed_paired_merged_contig_91781	0	0	0	0	0	0	0	0	0	0	0	0.530144
Dhingra_Pear_16_GATCAG_L001_R1_001_paired_trimmed_paired_merged_contig_105210	0	0	0	0	0	0	0	0	0	0	0	0.532191
Dhingra_Pear_16_GATCAG_L001_R1_001_paired_trimmed_paired_merged_contig_127816	0	0	0	0	0	0	0	0	0	0	0	0.532191
Dhingra_Pear_16_GATCAG_L001_R1_001_paired_trimmed_paired_merged_contig_137863	0	0	0	0	0	0	0	0	0	0	0	0.532191
Dhingra_Pear_16_GATCAG_L001_R1_001_paired_trimmed_paired_merged_contig_138227	0	0	0	0	0	0	0	0	0	0	0	0.532191
Dhingra_Pear_16_GATCAG_L001_R1_001_paired_trimmed_paired_merged_contig_138698	0	0	0	0	0	0	0	0	0	0	0	0.532191
Dhingra_Pear_16_GATCAG_L001_R1_001_paired_trimmed_paired_merged_contig_68475	0	0	0	0	0	0	0	0	0	0	0	0.532191
Dhingra_Pear_16_GATCAG_L001_R1_001_paired_trimmed_paired_merged_contig_86224	0	0	0	0	0	0	0	0	0	0	0	0.532191
Dhingra_Pear_16_GATCAG_L001_R1_001_paired_trimmed_paired_merged_contig_88465	0	0	0	0	0	0	0	0	0	0	0	0.532191
Dhingra_Pear_16_GATCAG_L001_R1_001_paired_trimmed_paired_merged_contig_109788	0	0	0	0	0	0	0	0	0	0	0	0.534254
Dhingra_Pear_16_GATCAG_L001_R1_001_paired_trimmed_paired_merged_contig_127992	0	0	0	0	0	0	0	0	0	0	0	0.534254
Dhingra_Pear_16_GATCAG_L001_R1_001_paired_trimmed_paired_merged_contig_132619	0	0	0	0	0	0	0	0	0	0	0	0.534254
Dhingra_Pear_16_GATCAG_L001_R1_001_paired_trimmed_paired_merged_contig_139016	0	0	0	0	0	0	0	0	0	0	0	0.534254
Dhingra_Pear_16_GATCAG_L001_R1_001_paired_trimmed_paired_merged_contig_92100	0	0	0	0	0	0	0	0	0	0	0	0.534254
Dhingra_Pear_16_GATCAG_L001_R1_001_paired_trimmed_paired_merged_contig_112002	0	0	0	0	0	0	0	0	0	0	0	0.536332
Dhingra_Pear_16_GATCAG_L001_R1_001_paired_trimmed_paired_merged_contig_113952	0	0	0	0	0	0	0	0	0	0	0	0.536332
Dhingra_Pear_16_GATCAG_L001_R1_001_paired_trimmed_paired_merged_contig_115998	0	0	0	0	0	0	0	0	0	0	0	0.536332
Dhingra_Pear_16_GATCAG_L001_R1_001_paired_trimmed_paired_merged_contig_136308	0	0	0	0	0	0	0	0	0	0	0	0.536332
Dhingra_Pear_16_GATCAG_L001_R1_001_paired_trimmed_paired_merged_contig_140867	0	0	0	0	0	0	0	0	0	0	0	0.536332
Dhingra_Pear_16_GATCAG_L001_R1_001_paired_trimmed_paired_merged_contig_85073	0	0	0	0	0	0	0	0	0	0	0	0.536332
Dhingra_Pear_16_GATCAG_L001_R1_001_paired_trimmed_paired_merged_contig_88803	0	0	0	0	0	0	0	0	0	0	0	0.536332
Dhingra_Pear_16_GATCAG_L001_R1_001_paired_trimmed_paired_merged_contig_140299	0	0	0	0	0	0	0	0	0	0	0	0.538427
Dhingra_Pear_16_GATCAG_L001_R1_001_paired_trimmed_paired_merged_contig_70793	0	0	0	0	0	0	0	0	0	0	0	0.538427
Dhingra_Pear_16_GATCAG_L001_R1_001_paired_trimmed_paired_merged_contig_7860	0	0	0	0	0	0	0	0	0	0	0	0.538427
Dhingra_Pear_16_GATCAG_L001_R1_001_paired_trimmed_paired_merged_contig_93900	0	0	0	0	0	0	0	0	0	0	0	0.538427
Dhingra_Pear_16_GATCAG_L001_R1_001_paired_trimmed_paired_merged_contig_127544	0	0	0	0	0	0	0	0	0	0	0	0.540539
Dhingra_Pear_16_GATCAG_L001_R1_001_paired_trimmed_paired_merged_contig_134129	0	0	0	0	0	0	0	0	0	0	0	0.540539
Dhingra_Pear_16_GATCAG_L001_R1_001_paired_trimmed_paired_merged_contig_138930	0	0	0	0	0	0	0	0	0	0	0	0.540539
Dhingra_Pear_16_GATCAG_L001_R1_001_paired_trimmed_paired_merged_contig_61855	0	0	0	0	0	0	0	0	0	0	0	0.540539
Dhingra_Pear_16_GATCAG_L001_R1_001_paired_trimmed_paired_merged_contig_66605	0	0	0	0	0	0	0	0	0	0	0	0.540539
Dhingra_Pear_16_GATCAG_L001_R1_001_paired_trimmed_paired_merged_contig_96283	0	0	0	0	0	0	0	0	0	0	0	0.540539
Dhingra_Pear_16_GATCAG_L001_R1_001_paired_trimmed_paired_merged_contig_106158	0	0	0	0	0	0	0	0	0	0	0	0.542667
Dhingra_Pear_16_GATCAG_L001_R1_001_paired_trimmed_paired_merged_contig_122404	0	0	0	0	0	0	0	0	0	0	0	0.542667
Dhingra_Pear_16_GATCAG_L001_R1_001_paired_trimmed_paired_merged_contig_136952	0	0	0	0	0	0	0	0	0	0	0	0.542667
Dhingra_Pear_16_GATCAG_L001_R1_001_paired_trimmed_paired_merged_contig_95465	0	0	0	0	0	0	0	0	0	0	0	0.542667
Dhingra_Pear_16_GATCAG_L001_R1_001_paired_trimmed_paired_merged_contig_105859	0	0	0	0	0	0	0	0	0	0	0	0.544812
Dhingra_Pear_16_GATCAG_L001_R1_001_paired_trimmed_paired_merged_contig_125902	0	0	0	0	0	0	0	0	0	0	0	0.544812
Dhingra_Pear_16_GATCAG_L001_R1_001_paired_trimmed_paired_merged_contig_134817	0	0	0	0	0	0	0	0	0	0	0	0.544812
Dhingra_Pear_16_GATCAG_L001_R1_001_paired_trimmed_paired_merged_contig_139127	0	0	0	0	0	0	0	0	0	0	0	0.544812
Dhingra_Pear_16_GATCAG_L001_R1_001_paired_trimmed_paired_merged_contig_139818	0	0	0	0	0	0	0	0	0	0	0	0.544812
Dhingra_Pear_16_GATCAG_L001_R1_001_paired_trimmed_paired_merged_contig_93926	0	0	0	0	0	0	0	0	0	0	0	0.544812
Dhingra_Pear_16_GATCAG_L001_R1_001_paired_trimmed_paired_merged_contig_112111	0	0	0	0	0	0	0	0	0	0	0	0.546974
Dhingra_Pear_16_GATCAG_L001_R1_001_paired_trimmed_paired_merged_contig_119024	0	0	0	0	0	0	0	0	0	0	0	0.546974
Dhingra_Pear_16_GATCAG_L001_R1_001_paired_trimmed_paired_merged_contig_127929	0	0	0	0	0	0	0	0	0	0	0	0.546974
Dhingra_Pear_16_GATCAG_L001_R1_001_paired_trimmed_paired_merged_contig_141093	0	0	0	0	0	0	0	0	0	0	0	0.546974
Dhingra_Pear_16_GATCAG_L001_R1_001_paired_trimmed_paired_merged_contig_90380	0	0	0	0	0	0	0	0	0	0	0	0.546974
Dhingra_Pear_16_GATCAG_L001_R1_001_paired_trimmed_paired_merged_contig_96876	0	0	0	0	0	0	0	0	0	0	0	0.546974
Dhingra_Pear_16_GATCAG_L001_R1_001_paired_trimmed_paired_merged_contig_107778	0	0	0	0	0	0	0	0	0	0	0	0.549153
Dhingra_Pear_16_GATCAG_L001_R1_001_paired_trimmed_paired_merged_contig_134267	0	0	0	0	0	0	0	0	0	0	0	0.549153
Dhingra_Pear_16_GATCAG_L001_R1_001_paired_trimmed_paired_merged_contig_134652	0	0	0	0	0	0	0	0	0	0	0	0.549153
Dhingra_Pear_16_GATCAG_L001_R1_001_paired_trimmed_paired_merged_contig_140663	0	0	0	0	0	0	0	0	0	0	0	0.549153
Dhingra_Pear_16_GATCAG_L001_R1_001_paired_trimmed_paired_merged_contig_79876	0	0	0	0	0	0	0	0	0	0	0	0.549153
Dhingra_Pear_16_GATCAG_L001_R1_001_paired_trimmed_paired_merged_contig_96916	0	0	0	0	0	0	0	0	0	0	0	0.549153
Dhingra_Pear_16_GATCAG_L001_R1_001_paired_trimmed_paired_merged_contig_111756	0	0	0	0	0	0	0	0	0	0	0	0.55135
Dhingra_Pear_16_GATCAG_L001_R1_001_paired_trimmed_paired_merged_contig_130406	0	0	0	0	0	0	0	0	0	0	0	0.55135
Dhingra_Pear_16_GATCAG_L001_R1_001_paired_trimmed_paired_merged_contig_133348	0	0	0	0	0	0	0	0	0	0	0	0.55135
Dhingra_Pear_16_GATCAG_L001_R1_001_paired_trimmed_paired_merged_contig_135832	0	0	0	0	0	0	0	0	0	0	0	0.55135
Dhingra_Pear_16_GATCAG_L001_R1_001_paired_trimmed_paired_merged_contig_29034	0	0	0	0	0	0	0	0	0	0	0	0.55135
Dhingra_Pear_16_GATCAG_L001_R1_001_paired_trimmed_paired_merged_contig_77768	0	0	0	0	0	0	0	0	0	0	0	0.55135
Dhingra_Pear_16_GATCAG_L001_R1_001_paired_trimmed_paired_merged_contig_93645	0	0	0	0	0	0	0	0	0	0	0	0.55135
Dhingra_Pear_16_GATCAG_L001_R1_001_paired_trimmed_paired_merged_contig_112063	0	0	0	0	0	0	0	0	0	0	0	0.553564
Dhingra_Pear_16_GATCAG_L001_R1_001_paired_trimmed_paired_merged_contig_115280	0	0	0	0	0	0	0	0	0	0	0	0.553564
Dhingra_Pear_16_GATCAG_L001_R1_001_paired_trimmed_paired_merged_contig_121036	0	0	0	0	0	0	0	0	0	0	0	0.553564
Dhingra_Pear_16_GATCAG_L001_R1_001_paired_trimmed_paired_merged_contig_121305	0	0	0	0	0	0	0	0	0	0	0	0.553564
Dhingra_Pear_16_GATCAG_L001_R1_001_paired_trimmed_paired_merged_contig_100458	0	0	0	0	0	0	0	0	0	0	0	0.555796
Dhingra_Pear_16_GATCAG_L001_R1_001_paired_trimmed_paired_merged_contig_137379	0	0	0	0	0	0	0	0	0	0	0	0.555796
Dhingra_Pear_16_GATCAG_L001_R1_001_paired_trimmed_paired_merged_contig_137459	0	0	0	0	0	0	0	0	0	0	0	0.555796
Dhingra_Pear_16_GATCAG_L001_R1_001_paired_trimmed_paired_merged_contig_37726	0	0	0	0	0	0	0	0	0	0	0	0.555796
Dhingra_Pear_16_GATCAG_L001_R1_001_paired_trimmed_paired_merged_contig_69217	0	0	0	0	0	0	0	0	0	0	0	0.555796
Dhingra_Pear_16_GATCAG_L001_R1_001_paired_trimmed_paired_merged_contig_102671	0	0	0	0	0	0	0	0	0	0	0	0.558046
Dhingra_Pear_16_GATCAG_L001_R1_001_paired_trimmed_paired_merged_contig_110472	0	0	0	0	0	0	0	0	0	0	0	0.558046
Dhingra_Pear_16_GATCAG_L001_R1_001_paired_trimmed_paired_merged_contig_115186	0	0	0	0	0	0	0	0	0	0	0	0.558046
Dhingra_Pear_16_GATCAG_L001_R1_001_paired_trimmed_paired_merged_contig_135002	0	0	0	0	0	0	0	0	0	0	0	0.558046
Dhingra_Pear_16_GATCAG_L001_R1_001_paired_trimmed_paired_merged_contig_136608	0	0	0	0	0	0	0	0	0	0	0	0.558046
Dhingra_Pear_16_GATCAG_L001_R1_001_paired_trimmed_paired_merged_contig_137590	0	0	0	0	0	0	0	0	0	0	0	0.558046
Dhingra_Pear_16_GATCAG_L001_R1_001_paired_trimmed_paired_merged_contig_48081	0	0	0	0	0	0	0	0	0	0	0	0.558046
Dhingra_Pear_16_GATCAG_L001_R1_001_paired_trimmed_paired_merged_contig_56000	0	0	0	0	0	0	0	0	0	0	0	0.558046
Dhingra_Pear_16_GATCAG_L001_R1_001_paired_trimmed_paired_merged_contig_77886	0	0	0	0	0	0	0	0	0	0	0	0.558046
Dhingra_Pear_16_GATCAG_L001_R1_001_paired_trimmed_paired_merged_contig_91436	0	0	0	0	0	0	0	0	0	0	0	0.558046
Dhingra_Pear_16_GATCAG_L001_R1_001_paired_trimmed_paired_merged_contig_123377	0	0	0	0	0	0	0	0	0	0	0	0.560315
Dhingra_Pear_16_GATCAG_L001_R1_001_paired_trimmed_paired_merged_contig_140618	0	0	0	0	0	0	0	0	0	0	0	0.560315
Dhingra_Pear_16_GATCAG_L001_R1_001_paired_trimmed_paired_merged_contig_3708	0	0	0	0	0	0	0	0	0	0	0	0.560315
Dhingra_Pear_16_GATCAG_L001_R1_001_paired_trimmed_paired_merged_contig_67167	0	0	0	0	0	0	0	0	0	0	0	0.560315
Dhingra_Pear_16_GATCAG_L001_R1_001_paired_trimmed_paired_merged_contig_81663	0	0	0	0	0	0	0	0	0	0	0	0.560315
Dhingra_Pear_16_GATCAG_L001_R1_001_paired_trimmed_paired_merged_contig_98320	0	0	0	0	0	0	0	0	0	0	0	0.560315
Dhingra_Pear_16_GATCAG_L001_R1_001_paired_trimmed_paired_merged_contig_105139	0	0	0	0	0	0	0	0	0	0	0	0.562602
Dhingra_Pear_16_GATCAG_L001_R1_001_paired_trimmed_paired_merged_contig_116479	0	0	0	0	0	0	0	0	0	0	0	0.562602
Dhingra_Pear_16_GATCAG_L001_R1_001_paired_trimmed_paired_merged_contig_122168	0	0	0	0	0	0	0	0	0	0	0	0.562602
Dhingra_Pear_16_GATCAG_L001_R1_001_paired_trimmed_paired_merged_contig_75572	0	0	0	0	0	0	0	0	0	0	0	0.562602
Dhingra_Pear_16_GATCAG_L001_R1_001_paired_trimmed_paired_merged_contig_124601	0	0	0	0	0	0	0	0	0	0	0	0.564907
Dhingra_Pear_16_GATCAG_L001_R1_001_paired_trimmed_paired_merged_contig_13539	0	0	0	0	0	0	0	0	0	0	0	0.564907
Dhingra_Pear_16_GATCAG_L001_R1_001_paired_trimmed_paired_merged_contig_86666	0	0	0	0	0	0	0	0	0	0	0	0.564907
Dhingra_Pear_16_GATCAG_L001_R1_001_paired_trimmed_paired_merged_contig_90783	0	0	0	0	0	0	0	0	0	0	0	0.564907
Dhingra_Pear_16_GATCAG_L001_R1_001_paired_trimmed_paired_merged_contig_91881	0	0	0	0	0	0	0	0	0	0	0	0.564907
Dhingra_Pear_16_GATCAG_L001_R1_001_paired_trimmed_paired_merged_contig_22066	0	0	0	0	0	0	0	0	0	0	0	0.567232
Dhingra_Pear_16_GATCAG_L001_R1_001_paired_trimmed_paired_merged_contig_55841	0	0	0	0	0	0	0	0	0	0	0	0.567232
Dhingra_Pear_16_GATCAG_L001_R1_001_paired_trimmed_paired_merged_contig_135790	0	0	0	0	0	0	0	0	0	0	0	0.569576
Dhingra_Pear_16_GATCAG_L001_R1_001_paired_trimmed_paired_merged_contig_81686	0	0	0	0	0	0	0	0	0	0	0	0.569576
Dhingra_Pear_16_GATCAG_L001_R1_001_paired_trimmed_paired_merged_contig_92782	0	0	0	0	0	0	0	0	0	0	0	0.569576
Dhingra_Pear_16_GATCAG_L001_R1_001_paired_trimmed_paired_merged_contig_68905	0	0	0	0	0	0	0	0	0	0	0	0.570755
Dhingra_Pear_16_GATCAG_L001_R1_001_paired_trimmed_paired_merged_contig_114637	0	0	0	0	0	0	0	0	0	0	0	0.571939
Dhingra_Pear_16_GATCAG_L001_R1_001_paired_trimmed_paired_merged_contig_128981	0	0	0	0	0	0	0	0	0	0	0	0.571939
Dhingra_Pear_16_GATCAG_L001_R1_001_paired_trimmed_paired_merged_contig_131073	0	0	0	0	0	0	0	0	0	0	0	0.571939
Dhingra_Pear_16_GATCAG_L001_R1_001_paired_trimmed_paired_merged_contig_134045	0	0	0	0	0	0	0	0	0	0	0	0.571939
Dhingra_Pear_16_GATCAG_L001_R1_001_paired_trimmed_paired_merged_contig_68983	0	0	0	0	0	0	0	0	0	0	0	0.571939
Dhingra_Pear_16_GATCAG_L001_R1_001_paired_trimmed_paired_merged_contig_125927	0	0	0	0	0	0	0	0	0	0	0	0.574323
Dhingra_Pear_16_GATCAG_L001_R1_001_paired_trimmed_paired_merged_contig_127352	0	0	0	0	0	0	0	0	0	0	0	0.574323
Dhingra_Pear_16_GATCAG_L001_R1_001_paired_trimmed_paired_merged_contig_135260	0	0	0	0	0	0	0	0	0	0	0	0.574323
Dhingra_Pear_16_GATCAG_L001_R1_001_paired_trimmed_paired_merged_contig_136411	0	0	0	0	0	0	0	0	0	0	0	0.574323
Dhingra_Pear_16_GATCAG_L001_R1_001_paired_trimmed_paired_merged_contig_136497	0	0	0	0	0	0	0	0	0	0	0	0.574323
Dhingra_Pear_16_GATCAG_L001_R1_001_paired_trimmed_paired_merged_contig_139793	0	0	0	0	0	0	0	0	0	0	0	0.574323
Dhingra_Pear_16_GATCAG_L001_R1_001_paired_trimmed_paired_merged_contig_140501	0	0	0	0	0	0	0	0	0	0	0	0.574323
Dhingra_Pear_16_GATCAG_L001_R1_001_paired_trimmed_paired_merged_contig_96168	0	0	0	0	0	0	0	0	0	0	0	0.574323
Dhingra_Pear_16_GATCAG_L001_R1_001_paired_trimmed_paired_merged_contig_101359	0	0	0	0	0	0	0	0	0	0	0	0.576726
Dhingra_Pear_16_GATCAG_L001_R1_001_paired_trimmed_paired_merged_contig_129583	0	0	0	0	0	0	0	0	0	0	0	0.576726
Dhingra_Pear_16_GATCAG_L001_R1_001_paired_trimmed_paired_merged_contig_131521	0	0	0	0	0	0	0	0	0	0	0	0.576726
Dhingra_Pear_16_GATCAG_L001_R1_001_paired_trimmed_paired_merged_contig_137451	0	0	0	0	0	0	0	0	0	0	0	0.576726
Dhingra_Pear_16_GATCAG_L001_R1_001_paired_trimmed_paired_merged_contig_138064	0	0	0	0	0	0	0	0	0	0	0	0.576726
Dhingra_Pear_16_GATCAG_L001_R1_001_paired_trimmed_paired_merged_contig_138445	0	0	0	0	0	0	0	0	0	0	0	0.576726
Dhingra_Pear_16_GATCAG_L001_R1_001_paired_trimmed_paired_merged_contig_111014	0	0	0	0	0	0	0	0	0	0	0	0.579149
Dhingra_Pear_16_GATCAG_L001_R1_001_paired_trimmed_paired_merged_contig_126131	0	0	0	0	0	0	0	0	0	0	0	0.579149
Dhingra_Pear_16_GATCAG_L001_R1_001_paired_trimmed_paired_merged_contig_128204	0	0	0	0	0	0	0	0	0	0	0	0.579149
Dhingra_Pear_16_GATCAG_L001_R1_001_paired_trimmed_paired_merged_contig_130286	0	0	0	0	0	0	0	0	0	0	0	0.579149
Dhingra_Pear_16_GATCAG_L001_R1_001_paired_trimmed_paired_merged_contig_81265	0	0	0	0	0	0	0	0	0	0	0	0.579149
Dhingra_Pear_16_GATCAG_L001_R1_001_paired_trimmed_paired_merged_contig_85036	0	0	0	0	0	0	0	0	0	0	0	0.579149
Dhingra_Pear_16_GATCAG_L001_R1_001_paired_trimmed_paired_merged_contig_85272	0	0	0	0	0	0	0	0	0	0	0	0.579149
Dhingra_Pear_16_GATCAG_L001_R1_001_paired_trimmed_paired_merged_contig_91049	0	0	0	0	0	0	0	0	0	0	0	0.579149
Dhingra_Pear_16_GATCAG_L001_R1_001_paired_trimmed_paired_merged_contig_112770	0	0	0	0	0	0	0	0	0	0	0	0.581592
Dhingra_Pear_16_GATCAG_L001_R1_001_paired_trimmed_paired_merged_contig_140597	0	0	0	0	0	0	0	0	0	0	0	0.581592
Dhingra_Pear_16_GATCAG_L001_R1_001_paired_trimmed_paired_merged_contig_50554	0	0	0	0	0	0	0	0	0	0	0	0.581592
Dhingra_Pear_16_GATCAG_L001_R1_001_paired_trimmed_paired_merged_contig_88398	0	0	0	0	0	0	0	0	0	0	0	0.581592
Dhingra_Pear_16_GATCAG_L001_R1_001_paired_trimmed_paired_merged_contig_99352	0	0	0	0	0	0	0	0	0	0	0	0.581592
Dhingra_Pear_16_GATCAG_L001_R1_001_paired_trimmed_paired_merged_contig_105342	0	0	0	0	0	0	0	0	0	0	0	0.584057
Dhingra_Pear_16_GATCAG_L001_R1_001_paired_trimmed_paired_merged_contig_108387	0	0	0	0	0	0	0	0	0	0	0	0.584057
Dhingra_Pear_16_GATCAG_L001_R1_001_paired_trimmed_paired_merged_contig_122529	0	0	0	0	0	0	0	0	0	0	0	0.584057
Dhingra_Pear_16_GATCAG_L001_R1_001_paired_trimmed_paired_merged_contig_125338	0	0	0	0	0	0	0	0	0	0	0	0.584057
Dhingra_Pear_16_GATCAG_L001_R1_001_paired_trimmed_paired_merged_contig_129185	0	0	0	0	0	0	0	0	0	0	0	0.584057
Dhingra_Pear_16_GATCAG_L001_R1_001_paired_trimmed_paired_merged_contig_40958	0	0	0	0	0	0	0	0	0	0	0	0.584057
Dhingra_Pear_16_GATCAG_L001_R1_001_paired_trimmed_paired_merged_contig_103606	0	0	0	0	0	0	0	0	0	0	0	0.585711
Dhingra_Pear_16_GATCAG_L001_R1_001_paired_trimmed_paired_merged_contig_124446	0	0	0	0	0	0	0	0	0	0	0	0.586542
Dhingra_Pear_16_GATCAG_L001_R1_001_paired_trimmed_paired_merged_contig_125948	0	0	0	0	0	0	0	0	0	0	0	0.586542
Dhingra_Pear_16_GATCAG_L001_R1_001_paired_trimmed_paired_merged_contig_129042	0	0	0	0	0	0	0	0	0	0	0	0.586542
Dhingra_Pear_16_GATCAG_L001_R1_001_paired_trimmed_paired_merged_contig_105713	0	0	0	0	0	0	0	0	0	0	0	0.589049
Dhingra_Pear_16_GATCAG_L001_R1_001_paired_trimmed_paired_merged_contig_109309	0	0	0	0	0	0	0	0	0	0	0	0.589049
Dhingra_Pear_16_GATCAG_L001_R1_001_paired_trimmed_paired_merged_contig_110325	0	0	0	0	0	0	0	0	0	0	0	0.589049
Dhingra_Pear_16_GATCAG_L001_R1_001_paired_trimmed_paired_merged_contig_113267	0	0	0	0	0	0	0	0	0	0	0	0.589049
Dhingra_Pear_16_GATCAG_L001_R1_001_paired_trimmed_paired_merged_contig_117321	0	0	0	0	0	0	0	0	0	0	0	0.589049
Dhingra_Pear_16_GATCAG_L001_R1_001_paired_trimmed_paired_merged_contig_117426	0	0	0	0	0	0	0	0	0	0	0	0.589049
Dhingra_Pear_16_GATCAG_L001_R1_001_paired_trimmed_paired_merged_contig_125767	0	0	0	0	0	0	0	0	0	0	0	0.589049
Dhingra_Pear_16_GATCAG_L001_R1_001_paired_trimmed_paired_merged_contig_132512	0	0	0	0	0	0	0	0	0	0	0	0.589049
Dhingra_Pear_16_GATCAG_L001_R1_001_paired_trimmed_paired_merged_contig_76333	0	0	0	0	0	0	0	0	0	0	0	0.589049
Dhingra_Pear_16_GATCAG_L001_R1_001_paired_trimmed_paired_merged_contig_83808	0	0	0	0	0	0	0	0	0	0	0	0.589049
Dhingra_Pear_16_GATCAG_L001_R1_001_paired_trimmed_paired_merged_contig_115528	0	0	0	0	0	0	0	0	0	0	0	0.591577
Dhingra_Pear_16_GATCAG_L001_R1_001_paired_trimmed_paired_merged_contig_120801	0	0	0	0	0	0	0	0	0	0	0	0.591577
Dhingra_Pear_16_GATCAG_L001_R1_001_paired_trimmed_paired_merged_contig_136611	0	0	0	0	0	0	0	0	0	0	0	0.591577
Dhingra_Pear_16_GATCAG_L001_R1_001_paired_trimmed_paired_merged_contig_138282	0	0	0	0	0	0	0	0	0	0	0	0.591577
Dhingra_Pear_16_GATCAG_L001_R1_001_paired_trimmed_paired_merged_contig_139339	0	0	0	0	0	0	0	0	0	0	0	0.591577
Dhingra_Pear_16_GATCAG_L001_R1_001_paired_trimmed_paired_merged_contig_56022	0	0	0	0	0	0	0	0	0	0	0	0.591577
Dhingra_Pear_16_GATCAG_L001_R1_001_paired_trimmed_paired_merged_contig_80388	0	0	0	0	0	0	0	0	0	0	0	0.591577
Dhingra_Pear_16_GATCAG_L001_R1_001_paired_trimmed_paired_merged_contig_94294	0	0	0	0	0	0	0	0	0	0	0	0.591577
Dhingra_Pear_16_GATCAG_L001_R1_001_paired_trimmed_paired_merged_contig_106302	0	0	0	0	0	0	0	0	0	0	0	0.594127
Dhingra_Pear_16_GATCAG_L001_R1_001_paired_trimmed_paired_merged_contig_107270	0	0	0	0	0	0	0	0	0	0	0	0.594127
Dhingra_Pear_16_GATCAG_L001_R1_001_paired_trimmed_paired_merged_contig_114096	0	0	0	0	0	0	0	0	0	0	0	0.594127
Dhingra_Pear_16_GATCAG_L001_R1_001_paired_trimmed_paired_merged_contig_123329	0	0	0	0	0	0	0	0	0	0	0	0.594127
Dhingra_Pear_16_GATCAG_L001_R1_001_paired_trimmed_paired_merged_contig_131799	0	0	0	0	0	0	0	0	0	0	0	0.594127
Dhingra_Pear_16_GATCAG_L001_R1_001_paired_trimmed_paired_merged_contig_132160	0	0	0	0	0	0	0	0	0	0	0	0.594127
Dhingra_Pear_16_GATCAG_L001_R1_001_paired_trimmed_paired_merged_contig_36635	0	0	0	0	0	0	0	0	0	0	0	0.594127
Dhingra_Pear_16_GATCAG_L001_R1_001_paired_trimmed_paired_merged_contig_100719	0	0	0	0	0	0	0	0	0	0	0	0.596699
Dhingra_Pear_16_GATCAG_L001_R1_001_paired_trimmed_paired_merged_contig_110252	0	0	0	0	0	0	0	0	0	0	0	0.596699
Dhingra_Pear_16_GATCAG_L001_R1_001_paired_trimmed_paired_merged_contig_112899	0	0	0	0	0	0	0	0	0	0	0	0.596699
Dhingra_Pear_16_GATCAG_L001_R1_001_paired_trimmed_paired_merged_contig_119588	0	0	0	0	0	0	0	0	0	0	0	0.596699
Dhingra_Pear_16_GATCAG_L001_R1_001_paired_trimmed_paired_merged_contig_123082	0	0	0	0	0	0	0	0	0	0	0	0.596699
Dhingra_Pear_16_GATCAG_L001_R1_001_paired_trimmed_paired_merged_contig_128784	0	0	0	0	0	0	0	0	0	0	0	0.596699
Dhingra_Pear_16_GATCAG_L001_R1_001_paired_trimmed_paired_merged_contig_5771	0	0	0	0	0	0	0	0	0	0	0	0.596699
Dhingra_Pear_16_GATCAG_L001_R1_001_paired_trimmed_paired_merged_contig_71104	0	0	0	0	0	0	0	0	0	0	0	0.596699
Dhingra_Pear_16_GATCAG_L001_R1_001_paired_trimmed_paired_merged_contig_7324	0	0	0	0	0	0	0	0	0	0	0	0.596699
Dhingra_Pear_16_GATCAG_L001_R1_001_paired_trimmed_paired_merged_contig_77397	0	0	0	0	0	0	0	0	0	0	0	0.596699
Dhingra_Pear_16_GATCAG_L001_R1_001_paired_trimmed_paired_merged_contig_95505	0	0	0	0	0	0	0	0	0	0	0	0.596699
Dhingra_Pear_16_GATCAG_L001_R1_001_paired_trimmed_paired_merged_contig_119596	0	0	0	0	0	0	0	0	0	0	0	0.597993
Dhingra_Pear_16_GATCAG_L001_R1_001_paired_trimmed_paired_merged_contig_115878	0	0	0	0	0	0	0	0	0	0	0	0.599293
Dhingra_Pear_16_GATCAG_L001_R1_001_paired_trimmed_paired_merged_contig_119689	0	0	0	0	0	0	0	0	0	0	0	0.599293
Dhingra_Pear_16_GATCAG_L001_R1_001_paired_trimmed_paired_merged_contig_122920	0	0	0	0	0	0	0	0	0	0	0	0.599293
Dhingra_Pear_16_GATCAG_L001_R1_001_paired_trimmed_paired_merged_contig_133468	0	0	0	0	0	0	0	0	0	0	0	0.599293
Dhingra_Pear_16_GATCAG_L001_R1_001_paired_trimmed_paired_merged_contig_20570	0	0	0	0	0	0	0	0	0	0	0	0.599293
Dhingra_Pear_16_GATCAG_L001_R1_001_paired_trimmed_paired_merged_contig_51468	0	0	0	0	0	0	0	0	0	0	0	0.599293
Dhingra_Pear_16_GATCAG_L001_R1_001_paired_trimmed_paired_merged_contig_84023	0	0	0	0	0	0	0	0	0	0	0	0.599293
Dhingra_Pear_16_GATCAG_L001_R1_001_paired_trimmed_paired_merged_contig_108445	0	0	0	0	0	0	0	0	0	0	0	0.60191
Dhingra_Pear_16_GATCAG_L001_R1_001_paired_trimmed_paired_merged_contig_111439	0	0	0	0	0	0	0	0	0	0	0	0.60191
Dhingra_Pear_16_GATCAG_L001_R1_001_paired_trimmed_paired_merged_contig_112324	0	0	0	0	0	0	0	0	0	0	0	0.60191
Dhingra_Pear_16_GATCAG_L001_R1_001_paired_trimmed_paired_merged_contig_127030	0	0	0	0	0	0	0	0	0	0	0	0.60191
Dhingra_Pear_16_GATCAG_L001_R1_001_paired_trimmed_paired_merged_contig_129114	0	0	0	0	0	0	0	0	0	0	0	0.60191
Dhingra_Pear_16_GATCAG_L001_R1_001_paired_trimmed_paired_merged_contig_135157	0	0	0	0	0	0	0	0	0	0	0	0.60191
Dhingra_Pear_16_GATCAG_L001_R1_001_paired_trimmed_paired_merged_contig_138771	0	0	0	0	0	0	0	0	0	0	0	0.60191
Dhingra_Pear_16_GATCAG_L001_R1_001_paired_trimmed_paired_merged_contig_68007	0	0	0	0	0	0	0	0	0	0	0	0.60191
Dhingra_Pear_16_GATCAG_L001_R1_001_paired_trimmed_paired_merged_contig_106144	0	0	0	0	0	0	0	0	0	0	0	0.60455
Dhingra_Pear_16_GATCAG_L001_R1_001_paired_trimmed_paired_merged_contig_110665	0	0	0	0	0	0	0	0	0	0	0	0.60455
Dhingra_Pear_16_GATCAG_L001_R1_001_paired_trimmed_paired_merged_contig_113699	0	0	0	0	0	0	0	0	0	0	0	0.60455
Dhingra_Pear_16_GATCAG_L001_R1_001_paired_trimmed_paired_merged_contig_131317	0	0	0	0	0	0	0	0	0	0	0	0.60455
Dhingra_Pear_16_GATCAG_L001_R1_001_paired_trimmed_paired_merged_contig_136195	0	0	0	0	0	0	0	0	0	0	0	0.60455
Dhingra_Pear_16_GATCAG_L001_R1_001_paired_trimmed_paired_merged_contig_94674	0	0	0	0	0	0	0	0	0	0	0	0.60455
Dhingra_Pear_16_GATCAG_L001_R1_001_paired_trimmed_paired_merged_contig_108903	0	0	0	0	0	0	0	0	0	0	0	0.607213
Dhingra_Pear_16_GATCAG_L001_R1_001_paired_trimmed_paired_merged_contig_137016	0	0	0	0	0	0	0	0	0	0	0	0.607213
Dhingra_Pear_16_GATCAG_L001_R1_001_paired_trimmed_paired_merged_contig_138078	0	0	0	0	0	0	0	0	0	0	0	0.607213
Dhingra_Pear_16_GATCAG_L001_R1_001_paired_trimmed_paired_merged_contig_51369	0	0	0	0	0	0	0	0	0	0	0	0.607213
Dhingra_Pear_16_GATCAG_L001_R1_001_paired_trimmed_paired_merged_contig_90186	0	0	0	0	0	0	0	0	0	0	0	0.607213
Dhingra_Pear_16_GATCAG_L001_R1_001_paired_trimmed_paired_merged_contig_93655	0	0	0	0	0	0	0	0	0	0	0	0.607213
Dhingra_Pear_16_GATCAG_L001_R1_001_paired_trimmed_paired_merged_contig_105138	0	0	0	0	0	0	0	0	0	0	0	0.6099
Dhingra_Pear_16_GATCAG_L001_R1_001_paired_trimmed_paired_merged_contig_110251	0	0	0	0	0	0	0	0	0	0	0	0.6099
Dhingra_Pear_16_GATCAG_L001_R1_001_paired_trimmed_paired_merged_contig_118857	0	0	0	0	0	0	0	0	0	0	0	0.6099
Dhingra_Pear_16_GATCAG_L001_R1_001_paired_trimmed_paired_merged_contig_122616	0	0	0	0	0	0	0	0	0	0	0	0.6099
Dhingra_Pear_16_GATCAG_L001_R1_001_paired_trimmed_paired_merged_contig_134879	0	0	0	0	0	0	0	0	0	0	0	0.6099
Dhingra_Pear_16_GATCAG_L001_R1_001_paired_trimmed_paired_merged_contig_83622	0	0	0	0	0	0	0	0	0	0	0	0.6099
Dhingra_Pear_16_GATCAG_L001_R1_001_paired_trimmed_paired_merged_contig_98660	0	0	0	0	0	0	0	0	0	0	0	0.6099
Dhingra_Pear_16_GATCAG_L001_R1_001_paired_trimmed_paired_merged_contig_106561	0	0	0	0	0	0	0	0	0	0	0	0.612611
Dhingra_Pear_16_GATCAG_L001_R1_001_paired_trimmed_paired_merged_contig_110267	0	0	0	0	0	0	0	0	0	0	0	0.612611
Dhingra_Pear_16_GATCAG_L001_R1_001_paired_trimmed_paired_merged_contig_131874	0	0	0	0	0	0	0	0	0	0	0	0.612611
Dhingra_Pear_16_GATCAG_L001_R1_001_paired_trimmed_paired_merged_contig_138378	0	0	0	0	0	0	0	0	0	0	0	0.612611
Dhingra_Pear_16_GATCAG_L001_R1_001_paired_trimmed_paired_merged_contig_20387	0	0	0	0	0	0	0	0	0	0	0	0.612611
Dhingra_Pear_16_GATCAG_L001_R1_001_paired_trimmed_paired_merged_contig_75770	0	0	0	0	0	0	0	0	0	0	0	0.612611
Dhingra_Pear_16_GATCAG_L001_R1_001_paired_trimmed_paired_merged_contig_83865	0	0	0	0	0	0	0	0	0	0	0	0.612611
Dhingra_Pear_16_GATCAG_L001_R1_001_paired_trimmed_paired_merged_contig_111497	0	0	0	0	0	0	0	0	0	0	0	0.615346
Dhingra_Pear_16_GATCAG_L001_R1_001_paired_trimmed_paired_merged_contig_127675	0	0	0	0	0	0	0	0	0	0	0	0.615346
Dhingra_Pear_16_GATCAG_L001_R1_001_paired_trimmed_paired_merged_contig_136873	0	0	0	0	0	0	0	0	0	0	0	0.615346
Dhingra_Pear_16_GATCAG_L001_R1_001_paired_trimmed_paired_merged_contig_64590	0	0	0	0	0	0	0	0	0	0	0	0.615346
Dhingra_Pear_16_GATCAG_L001_R1_001_paired_trimmed_paired_merged_contig_72337	0	0	0	0	0	0	0	0	0	0	0	0.615346
Dhingra_Pear_16_GATCAG_L001_R1_001_paired_trimmed_paired_merged_contig_87906	0	0	0	0	0	0	0	0	0	0	0	0.615346
Dhingra_Pear_16_GATCAG_L001_R1_001_paired_trimmed_paired_merged_contig_108431	0	0	0	0	0	0	0	0	0	0	0	0.618105
Dhingra_Pear_16_GATCAG_L001_R1_001_paired_trimmed_paired_merged_contig_110398	0	0	0	0	0	0	0	0	0	0	0	0.618105
Dhingra_Pear_16_GATCAG_L001_R1_001_paired_trimmed_paired_merged_contig_124701	0	0	0	0	0	0	0	0	0	0	0	0.618105
Dhingra_Pear_16_GATCAG_L001_R1_001_paired_trimmed_paired_merged_contig_128845	0	0	0	0	0	0	0	0	0	0	0	0.618105
Dhingra_Pear_16_GATCAG_L001_R1_001_paired_trimmed_paired_merged_contig_134315	0	0	0	0	0	0	0	0	0	0	0	0.618105
Dhingra_Pear_16_GATCAG_L001_R1_001_paired_trimmed_paired_merged_contig_135914	0	0	0	0	0	0	0	0	0	0	0	0.618105
Dhingra_Pear_16_GATCAG_L001_R1_001_paired_trimmed_paired_merged_contig_86147	0	0	0	0	0	0	0	0	0	0	0	0.618105
Dhingra_Pear_16_GATCAG_L001_R1_001_paired_trimmed_paired_merged_contig_88540	0	0	0	0	0	0	0	0	0	0	0	0.618105
Dhingra_Pear_16_GATCAG_L001_R1_001_paired_trimmed_paired_merged_contig_99109	0	0	0	0	0	0	0	0	0	0	0	0.618105
Dhingra_Pear_16_GATCAG_L001_R1_001_paired_trimmed_paired_merged_contig_113504	0	0	0	0	0	0	0	0	0	0	0	0.620889
Dhingra_Pear_16_GATCAG_L001_R1_001_paired_trimmed_paired_merged_contig_119294	0	0	0	0	0	0	0	0	0	0	0	0.620889
Dhingra_Pear_16_GATCAG_L001_R1_001_paired_trimmed_paired_merged_contig_125716	0	0	0	0	0	0	0	0	0	0	0	0.620889
Dhingra_Pear_16_GATCAG_L001_R1_001_paired_trimmed_paired_merged_contig_78485	0	0	0	0	0	0	0	0	0	0	0	0.620889
Dhingra_Pear_16_GATCAG_L001_R1_001_paired_trimmed_paired_merged_contig_78850	0	0	0	0	0	0	0	0	0	0	0	0.620889
Dhingra_Pear_16_GATCAG_L001_R1_001_paired_trimmed_paired_merged_contig_115642	0	0	0	0	0	0	0	0	0	0	0	0.623699
Dhingra_Pear_16_GATCAG_L001_R1_001_paired_trimmed_paired_merged_contig_133641	0	0	0	0	0	0	0	0	0	0	0	0.623699
Dhingra_Pear_16_GATCAG_L001_R1_001_paired_trimmed_paired_merged_contig_91834	0	0	0	0	0	0	0	0	0	0	0	0.623699
Dhingra_Pear_16_GATCAG_L001_R1_001_paired_trimmed_paired_merged_contig_126302	0	0	0	0	0	0	0	0	0	0	0	0.626534
Dhingra_Pear_16_GATCAG_L001_R1_001_paired_trimmed_paired_merged_contig_136857	0	0	0	0	0	0	0	0	0	0	0	0.626534
Dhingra_Pear_16_GATCAG_L001_R1_001_paired_trimmed_paired_merged_contig_33148	0	0	0	0	0	0	0	0	0	0	0	0.626534
Dhingra_Pear_16_GATCAG_L001_R1_001_paired_trimmed_paired_merged_contig_89080	0	0	0	0	0	0	0	0	0	0	0	0.626534
Dhingra_Pear_16_GATCAG_L001_R1_001_paired_trimmed_paired_merged_contig_102475	0	0	0	0	0	0	0	0	0	0	0	0.629395
Dhingra_Pear_16_GATCAG_L001_R1_001_paired_trimmed_paired_merged_contig_104928	0	0	0	0	0	0	0	0	0	0	0	0.629395
Dhingra_Pear_16_GATCAG_L001_R1_001_paired_trimmed_paired_merged_contig_123591	0	0	0	0	0	0	0	0	0	0	0	0.629395
Dhingra_Pear_16_GATCAG_L001_R1_001_paired_trimmed_paired_merged_contig_125654	0	0	0	0	0	0	0	0	0	0	0	0.629395
Dhingra_Pear_16_GATCAG_L001_R1_001_paired_trimmed_paired_merged_contig_76520	0	0	0	0	0	0	0	0	0	0	0	0.629395
Dhingra_Pear_16_GATCAG_L001_R1_001_paired_trimmed_paired_merged_contig_92550	0	0	0	0	0	0	0	0	0	0	0	0.629395
Dhingra_Pear_16_GATCAG_L001_R1_001_paired_trimmed_paired_merged_contig_113558	0	0	0	0	0	0	0	0	0	0	0	0.632282
Dhingra_Pear_16_GATCAG_L001_R1_001_paired_trimmed_paired_merged_contig_123527	0	0	0	0	0	0	0	0	0	0	0	0.632282
Dhingra_Pear_16_GATCAG_L001_R1_001_paired_trimmed_paired_merged_contig_127902	0	0	0	0	0	0	0	0	0	0	0	0.632282
Dhingra_Pear_16_GATCAG_L001_R1_001_paired_trimmed_paired_merged_contig_63801	0	0	0	0	0	0	0	0	0	0	0	0.632282
Dhingra_Pear_16_GATCAG_L001_R1_001_paired_trimmed_paired_merged_contig_78518	0	0	0	0	0	0	0	0	0	0	0	0.632282
Dhingra_Pear_16_GATCAG_L001_R1_001_paired_trimmed_paired_merged_contig_99594	0	0	0	0	0	0	0	0	0	0	0	0.632282
Dhingra_Pear_16_GATCAG_L001_R1_001_paired_trimmed_paired_merged_contig_87288	0	0	0	0	0	0	0	0	0	0	0	0.633735
Dhingra_Pear_16_GATCAG_L001_R1_001_paired_trimmed_paired_merged_contig_104966	0	0	0	0	0	0	0	0	0	0	0	0.635195
Dhingra_Pear_16_GATCAG_L001_R1_001_paired_trimmed_paired_merged_contig_105634	0	0	0	0	0	0	0	0	0	0	0	0.635195
Dhingra_Pear_16_GATCAG_L001_R1_001_paired_trimmed_paired_merged_contig_107330	0	0	0	0	0	0	0	0	0	0	0	0.635195
Dhingra_Pear_16_GATCAG_L001_R1_001_paired_trimmed_paired_merged_contig_134365	0	0	0	0	0	0	0	0	0	0	0	0.635195
Dhingra_Pear_16_GATCAG_L001_R1_001_paired_trimmed_paired_merged_contig_135290	0	0	0	0	0	0	0	0	0	0	0	0.635195
Dhingra_Pear_16_GATCAG_L001_R1_001_paired_trimmed_paired_merged_contig_138412	0	0	0	0	0	0	0	0	0	0	0	0.635195
Dhingra_Pear_16_GATCAG_L001_R1_001_paired_trimmed_paired_merged_contig_140155	0	0	0	0	0	0	0	0	0	0	0	0.635195
Dhingra_Pear_16_GATCAG_L001_R1_001_paired_trimmed_paired_merged_contig_140557	0	0	0	0	0	0	0	0	0	0	0	0.635195
Dhingra_Pear_16_GATCAG_L001_R1_001_paired_trimmed_paired_merged_contig_97682	0	0	0	0	0	0	0	0	0	0	0	0.635195
Dhingra_Pear_16_GATCAG_L001_R1_001_paired_trimmed_paired_merged_contig_101645	0	0	0	0	0	0	0	0	0	0	0	0.638136
Dhingra_Pear_16_GATCAG_L001_R1_001_paired_trimmed_paired_merged_contig_104541	0	0	0	0	0	0	0	0	0	0	0	0.638136
Dhingra_Pear_16_GATCAG_L001_R1_001_paired_trimmed_paired_merged_contig_113325	0	0	0	0	0	0	0	0	0	0	0	0.638136
Dhingra_Pear_16_GATCAG_L001_R1_001_paired_trimmed_paired_merged_contig_117218	0	0	0	0	0	0	0	0	0	0	0	0.638136
Dhingra_Pear_16_GATCAG_L001_R1_001_paired_trimmed_paired_merged_contig_126860	0	0	0	0	0	0	0	0	0	0	0	0.638136
Dhingra_Pear_16_GATCAG_L001_R1_001_paired_trimmed_paired_merged_contig_141271	0	0	0	0	0	0	0	0	0	0	0	0.638136
Dhingra_Pear_16_GATCAG_L001_R1_001_paired_trimmed_paired_merged_contig_43822	0	0	0	0	0	0	0	0	0	0	0	0.638136
Dhingra_Pear_16_GATCAG_L001_R1_001_paired_trimmed_paired_merged_contig_64007	0	0	0	0	0	0	0	0	0	0	0	0.638136
Dhingra_Pear_16_GATCAG_L001_R1_001_paired_trimmed_paired_merged_contig_64803	0	0	0	0	0	0	0	0	0	0	0	0.638136
Dhingra_Pear_16_GATCAG_L001_R1_001_paired_trimmed_paired_merged_contig_86744	0	0	0	0	0	0	0	0	0	0	0	0.638136
Dhingra_Pear_16_GATCAG_L001_R1_001_paired_trimmed_paired_merged_contig_132731	0	0	0	0	0	0	0	0	0	0	0	0.641104
Dhingra_Pear_16_GATCAG_L001_R1_001_paired_trimmed_paired_merged_contig_140331	0	0	0	0	0	0	0	0	0	0	0	0.641104
Dhingra_Pear_16_GATCAG_L001_R1_001_paired_trimmed_paired_merged_contig_47831	0	0	0	0	0	0	0	0	0	0	0	0.641104
Dhingra_Pear_16_GATCAG_L001_R1_001_paired_trimmed_paired_merged_contig_106157	0	0	0	0	0	0	0	0	0	0	0	0.6441
Dhingra_Pear_16_GATCAG_L001_R1_001_paired_trimmed_paired_merged_contig_88797	0	0	0	0	0	0	0	0	0	0	0	0.6441
Dhingra_Pear_16_GATCAG_L001_R1_001_paired_trimmed_paired_merged_contig_107108	0	0	0	0	0	0	0	0	0	0	0	0.647124
Dhingra_Pear_16_GATCAG_L001_R1_001_paired_trimmed_paired_merged_contig_112988	0	0	0	0	0	0	0	0	0	0	0	0.647124
Dhingra_Pear_16_GATCAG_L001_R1_001_paired_trimmed_paired_merged_contig_114424	0	0	0	0	0	0	0	0	0	0	0	0.647124
Dhingra_Pear_16_GATCAG_L001_R1_001_paired_trimmed_paired_merged_contig_115439	0	0	0	0	0	0	0	0	0	0	0	0.647124
Dhingra_Pear_16_GATCAG_L001_R1_001_paired_trimmed_paired_merged_contig_134850	0	0	0	0	0	0	0	0	0	0	0	0.647124
Dhingra_Pear_16_GATCAG_L001_R1_001_paired_trimmed_paired_merged_contig_75892	0	0	0	0	0	0	0	0	0	0	0	0.647124
Dhingra_Pear_16_GATCAG_L001_R1_001_paired_trimmed_paired_merged_contig_115048	0	0	0	0	0	0	0	0	0	0	0	0.650177
Dhingra_Pear_16_GATCAG_L001_R1_001_paired_trimmed_paired_merged_contig_117298	0	0	0	0	0	0	0	0	0	0	0	0.650177
Dhingra_Pear_16_GATCAG_L001_R1_001_paired_trimmed_paired_merged_contig_129318	0	0	0	0	0	0	0	0	0	0	0	0.650177
Dhingra_Pear_16_GATCAG_L001_R1_001_paired_trimmed_paired_merged_contig_138115	0	0	0	0	0	0	0	0	0	0	0	0.650177
Dhingra_Pear_16_GATCAG_L001_R1_001_paired_trimmed_paired_merged_contig_63998	0	0	0	0	0	0	0	0	0	0	0	0.650177
Dhingra_Pear_16_GATCAG_L001_R1_001_paired_trimmed_paired_merged_contig_74747	0	0	0	0	0	0	0	0	0	0	0	0.650177
Dhingra_Pear_16_GATCAG_L001_R1_001_paired_trimmed_paired_merged_contig_81379	0	0	0	0	0	0	0	0	0	0	0	0.650177
Dhingra_Pear_16_GATCAG_L001_R1_001_paired_trimmed_paired_merged_contig_101672	0	0	0	0	0	0	0	0	0	0	0	0.653258
Dhingra_Pear_16_GATCAG_L001_R1_001_paired_trimmed_paired_merged_contig_102217	0	0	0	0	0	0	0	0	0	0	0	0.653258
Dhingra_Pear_16_GATCAG_L001_R1_001_paired_trimmed_paired_merged_contig_115406	0	0	0	0	0	0	0	0	0	0	0	0.653258
Dhingra_Pear_16_GATCAG_L001_R1_001_paired_trimmed_paired_merged_contig_116210	0	0	0	0	0	0	0	0	0	0	0	0.653258
Dhingra_Pear_16_GATCAG_L001_R1_001_paired_trimmed_paired_merged_contig_133521	0	0	0	0	0	0	0	0	0	0	0	0.653258
Dhingra_Pear_16_GATCAG_L001_R1_001_paired_trimmed_paired_merged_contig_84632	0	0	0	0	0	0	0	0	0	0	0	0.653258
Dhingra_Pear_16_GATCAG_L001_R1_001_paired_trimmed_paired_merged_contig_122956	0	0	0	0	0	0	0	0	0	0	0	0.656369
Dhingra_Pear_16_GATCAG_L001_R1_001_paired_trimmed_paired_merged_contig_127892	0	0	0	0	0	0	0	0	0	0	0	0.656369
Dhingra_Pear_16_GATCAG_L001_R1_001_paired_trimmed_paired_merged_contig_59731	0	0	0	0	0	0	0	0	0	0	0	0.656369
Dhingra_Pear_16_GATCAG_L001_R1_001_paired_trimmed_paired_merged_contig_61273	0	0	0	0	0	0	0	0	0	0	0	0.656369
Dhingra_Pear_16_GATCAG_L001_R1_001_paired_trimmed_paired_merged_contig_7855	0	0	0	0	0	0	0	0	0	0	0	0.656369
Dhingra_Pear_16_GATCAG_L001_R1_001_paired_trimmed_paired_merged_contig_89232	0	0	0	0	0	0	0	0	0	0	0	0.656369
Dhingra_Pear_16_GATCAG_L001_R1_001_paired_trimmed_paired_merged_contig_100249	0	0	0	0	0	0	0	0	0	0	0	0.659509
Dhingra_Pear_16_GATCAG_L001_R1_001_paired_trimmed_paired_merged_contig_115806	0	0	0	0	0	0	0	0	0	0	0	0.659509
Dhingra_Pear_16_GATCAG_L001_R1_001_paired_trimmed_paired_merged_contig_126087	0	0	0	0	0	0	0	0	0	0	0	0.659509
Dhingra_Pear_16_GATCAG_L001_R1_001_paired_trimmed_paired_merged_contig_130647	0	0	0	0	0	0	0	0	0	0	0	0.659509
Dhingra_Pear_16_GATCAG_L001_R1_001_paired_trimmed_paired_merged_contig_45440	0	0	0	0	0	0	0	0	0	0	0	0.659509
Dhingra_Pear_16_GATCAG_L001_R1_001_paired_trimmed_paired_merged_contig_98599	0	0	0	0	0	0	0	0	0	0	0	0.659509
Dhingra_Pear_16_GATCAG_L001_R1_001_paired_trimmed_paired_merged_contig_110584	0	0	0	0	0	0	0	0	0	0	0	0.66268
Dhingra_Pear_16_GATCAG_L001_R1_001_paired_trimmed_paired_merged_contig_60105	0	0	0	0	0	0	0	0	0	0	0	0.66268
Dhingra_Pear_16_GATCAG_L001_R1_001_paired_trimmed_paired_merged_contig_86717	0	0	0	0	0	0	0	0	0	0	0	0.66268
Dhingra_Pear_16_GATCAG_L001_R1_001_paired_trimmed_paired_merged_contig_12502	0	0	0	0	0	0	0	0	0	0	0	0.665881
Dhingra_Pear_16_GATCAG_L001_R1_001_paired_trimmed_paired_merged_contig_134010	0	0	0	0	0	0	0	0	0	0	0	0.665881
Dhingra_Pear_16_GATCAG_L001_R1_001_paired_trimmed_paired_merged_contig_140044	0	0	0	0	0	0	0	0	0	0	0	0.665881
Dhingra_Pear_16_GATCAG_L001_R1_001_paired_trimmed_paired_merged_contig_38359	0	0	0	0	0	0	0	0	0	0	0	0.665881
Dhingra_Pear_16_GATCAG_L001_R1_001_paired_trimmed_paired_merged_contig_69391	0	0	0	0	0	0	0	0	0	0	0	0.665881
Dhingra_Pear_16_GATCAG_L001_R1_001_paired_trimmed_paired_merged_contig_86543	0	0	0	0	0	0	0	0	0	0	0	0.665881
Dhingra_Pear_16_GATCAG_L001_R1_001_paired_trimmed_paired_merged_contig_88907	0	0	0	0	0	0	0	0	0	0	0	0.665881
Dhingra_Pear_16_GATCAG_L001_R1_001_paired_trimmed_paired_merged_contig_100902	0	0	0	0	0	0	0	0	0	0	0	0.669114
Dhingra_Pear_16_GATCAG_L001_R1_001_paired_trimmed_paired_merged_contig_101851	0	0	0	0	0	0	0	0	0	0	0	0.669114
Dhingra_Pear_16_GATCAG_L001_R1_001_paired_trimmed_paired_merged_contig_118113	0	0	0	0	0	0	0	0	0	0	0	0.669114
Dhingra_Pear_16_GATCAG_L001_R1_001_paired_trimmed_paired_merged_contig_132841	0	0	0	0	0	0	0	0	0	0	0	0.669114
Dhingra_Pear_16_GATCAG_L001_R1_001_paired_trimmed_paired_merged_contig_86712	0	0	0	0	0	0	0	0	0	0	0	0.669114
Dhingra_Pear_16_GATCAG_L001_R1_001_paired_trimmed_paired_merged_contig_103086	0	0	0	0	0	0	0	0	0	0	0	0.672378
Dhingra_Pear_16_GATCAG_L001_R1_001_paired_trimmed_paired_merged_contig_113870	0	0	0	0	0	0	0	0	0	0	0	0.672378
Dhingra_Pear_16_GATCAG_L001_R1_001_paired_trimmed_paired_merged_contig_114343	0	0	0	0	0	0	0	0	0	0	0	0.672378
Dhingra_Pear_16_GATCAG_L001_R1_001_paired_trimmed_paired_merged_contig_118009	0	0	0	0	0	0	0	0	0	0	0	0.672378
Dhingra_Pear_16_GATCAG_L001_R1_001_paired_trimmed_paired_merged_contig_120444	0	0	0	0	0	0	0	0	0	0	0	0.672378
Dhingra_Pear_16_GATCAG_L001_R1_001_paired_trimmed_paired_merged_contig_121840	0	0	0	0	0	0	0	0	0	0	0	0.672378
Dhingra_Pear_16_GATCAG_L001_R1_001_paired_trimmed_paired_merged_contig_124931	0	0	0	0	0	0	0	0	0	0	0	0.672378
Dhingra_Pear_16_GATCAG_L001_R1_001_paired_trimmed_paired_merged_contig_126813	0	0	0	0	0	0	0	0	0	0	0	0.672378
Dhingra_Pear_16_GATCAG_L001_R1_001_paired_trimmed_paired_merged_contig_132280	0	0	0	0	0	0	0	0	0	0	0	0.672378
Dhingra_Pear_16_GATCAG_L001_R1_001_paired_trimmed_paired_merged_contig_60916	0	0	0	0	0	0	0	0	0	0	0	0.672378
Dhingra_Pear_16_GATCAG_L001_R1_001_paired_trimmed_paired_merged_contig_82826	0	0	0	0	0	0	0	0	0	0	0	0.672378
Dhingra_Pear_16_GATCAG_L001_R1_001_paired_trimmed_paired_merged_contig_99725	0	0	0	0	0	0	0	0	0	0	0	0.672378
Dhingra_Pear_16_GATCAG_L001_R1_001_paired_trimmed_paired_merged_contig_114248	0	0	0	0	0	0	0	0	0	0	0	0.675674
Dhingra_Pear_16_GATCAG_L001_R1_001_paired_trimmed_paired_merged_contig_122493	0	0	0	0	0	0	0	0	0	0	0	0.675674
Dhingra_Pear_16_GATCAG_L001_R1_001_paired_trimmed_paired_merged_contig_132618	0	0	0	0	0	0	0	0	0	0	0	0.675674
Dhingra_Pear_16_GATCAG_L001_R1_001_paired_trimmed_paired_merged_contig_85513	0	0	0	0	0	0	0	0	0	0	0	0.675674
Dhingra_Pear_16_GATCAG_L001_R1_001_paired_trimmed_paired_merged_contig_85808	0	0	0	0	0	0	0	0	0	0	0	0.675674
Dhingra_Pear_16_GATCAG_L001_R1_001_paired_trimmed_paired_merged_contig_139785	0	0	0	0	0	0	0	0	0	0	0	0.679002
Dhingra_Pear_16_GATCAG_L001_R1_001_paired_trimmed_paired_merged_contig_89452	0	0	0	0	0	0	0	0	0	0	0	0.679002
Dhingra_Pear_16_GATCAG_L001_R1_001_paired_trimmed_paired_merged_contig_96515	0	0	0	0	0	0	0	0	0	0	0	0.679002
Dhingra_Pear_16_GATCAG_L001_R1_001_paired_trimmed_paired_merged_contig_97654	0	0	0	0	0	0	0	0	0	0	0	0.679002
Dhingra_Pear_16_GATCAG_L001_R1_001_paired_trimmed_paired_merged_contig_103092	0	0	0	0	0	0	0	0	0	0	0	0.682363
Dhingra_Pear_16_GATCAG_L001_R1_001_paired_trimmed_paired_merged_contig_119589	0	0	0	0	0	0	0	0	0	0	0	0.682363
Dhingra_Pear_16_GATCAG_L001_R1_001_paired_trimmed_paired_merged_contig_124976	0	0	0	0	0	0	0	0	0	0	0	0.682363
Dhingra_Pear_16_GATCAG_L001_R1_001_paired_trimmed_paired_merged_contig_127295	0	0	0	0	0	0	0	0	0	0	0	0.682363
Dhingra_Pear_16_GATCAG_L001_R1_001_paired_trimmed_paired_merged_contig_137534	0	0	0	0	0	0	0	0	0	0	0	0.682363
Dhingra_Pear_16_GATCAG_L001_R1_001_paired_trimmed_paired_merged_contig_139538	0	0	0	0	0	0	0	0	0	0	0	0.682363
Dhingra_Pear_16_GATCAG_L001_R1_001_paired_trimmed_paired_merged_contig_63927	0	0	0	0	0	0	0	0	0	0	0	0.682363
Dhingra_Pear_16_GATCAG_L001_R1_001_paired_trimmed_paired_merged_contig_90304	0	0	0	0	0	0	0	0	0	0	0	0.682363
Dhingra_Pear_16_GATCAG_L001_R1_001_paired_trimmed_paired_merged_contig_93554	0	0	0	0	0	0	0	0	0	0	0	0.682363
Dhingra_Pear_16_GATCAG_L001_R1_001_paired_trimmed_paired_merged_contig_111464	0	0	0	0	0	0	0	0	0	0	0	0.685758
Dhingra_Pear_16_GATCAG_L001_R1_001_paired_trimmed_paired_merged_contig_125736	0	0	0	0	0	0	0	0	0	0	0	0.685758
Dhingra_Pear_16_GATCAG_L001_R1_001_paired_trimmed_paired_merged_contig_140903	0	0	0	0	0	0	0	0	0	0	0	0.685758
Dhingra_Pear_16_GATCAG_L001_R1_001_paired_trimmed_paired_merged_contig_24307	0	0	0	0	0	0	0	0	0	0	0	0.685758
Dhingra_Pear_16_GATCAG_L001_R1_001_paired_trimmed_paired_merged_contig_57763	0	0	0	0	0	0	0	0	0	0	0	0.685758
Dhingra_Pear_16_GATCAG_L001_R1_001_paired_trimmed_paired_merged_contig_75828	0	0	0	0	0	0	0	0	0	0	0	0.685758
Dhingra_Pear_16_GATCAG_L001_R1_001_paired_trimmed_paired_merged_contig_90373	0	0	0	0	0	0	0	0	0	0	0	0.685758
Dhingra_Pear_16_GATCAG_L001_R1_001_paired_trimmed_paired_merged_contig_92682	0	0	0	0	0	0	0	0	0	0	0	0.685758
Dhingra_Pear_16_GATCAG_L001_R1_001_paired_trimmed_paired_merged_contig_136950	0	0	0	0	0	0	0	0	0	0	0	0.755274
Dhingra_Pear_16_GATCAG_L001_R1_001_paired_trimmed_paired_merged_contig_122976	0	0	0	0	0	0	0	0	0	0	0	0.767896
Dhingra_Pear_16_GATCAG_L001_R1_001_paired_trimmed_paired_merged_contig_125344	0	0	0	0	0	0	0	0	0	0	0	0.776549
Dhingra_Pear_16_GATCAG_L001_R1_001_paired_trimmed_paired_merged_contig_62592	0	0	0	0	0	0	0	0	0	0	0	0.794452
Dhingra_Pear_16_GATCAG_L001_R1_001_paired_trimmed_paired_merged_contig_75450	0	0	0	0	0	0	0	0	0	0	0	0.796748
Dhingra_Pear_16_GATCAG_L001_R1_001_paired_trimmed_paired_merged_contig_98137	0	0	0	0	0	0	0	0	0	0	0	0.820461
Dhingra_Pear_16_GATCAG_L001_R1_001_paired_trimmed_paired_merged_contig_138860	0	0	0	0	0	0	0	0	0	0	0	0.853482
Dhingra_Pear_16_GATCAG_L001_R1_001_paired_trimmed_paired_merged_contig_65934	0	0	0	0	0	0	0	0	0	0	0	0.872389
Dhingra_Pear_16_GATCAG_L001_R1_001_paired_trimmed_paired_merged_contig_139781	0	0	0	0	0	0	0	0	0	0	0	0.877945
Dhingra_Pear_16_GATCAG_L001_R1_001_paired_trimmed_paired_merged_contig_120763	0	0	0	0	0	0	0	0	0	0	0	0.883573
Dhingra_Pear_16_GATCAG_L001_R1_001_paired_trimmed_paired_merged_contig_119728	0	0	0	0	0	0	0	0	0	0	0	0.886414
Dhingra_Pear_16_GATCAG_L001_R1_001_paired_trimmed_paired_merged_contig_106249	0	0	0	0	0	0	0	0	0	0	0	0.903852
Dhingra_Pear_16_GATCAG_L001_R1_001_paired_trimmed_paired_merged_contig_121594	0	0	0	0	0	0	0	0	0	0	0	0.903852
Dhingra_Pear_16_GATCAG_L001_R1_001_paired_trimmed_paired_merged_contig_140784	0	0	0	0	0	0	0	0	0	0	0	0.909818
Dhingra_Pear_16_GATCAG_L001_R1_001_paired_trimmed_paired_merged_contig_118839	0	0	0	0	0	0	0	0	0	0	0	0.925083
Dhingra_Pear_16_GATCAG_L001_R1_001_paired_trimmed_paired_merged_contig_107645	0	0	0	0	0	0	0	0	0	0	0	0.928198
Dhingra_Pear_16_GATCAG_L001_R1_001_paired_trimmed_paired_merged_contig_122407	0	0	0	0	0	0	0	0	0	0	0	0.953892
Dhingra_Pear_16_GATCAG_L001_R1_001_paired_trimmed_paired_merged_contig_73797	0	0	0	0	0	0	0	0	0	0	0	0.953892
Dhingra_Pear_16_GATCAG_L001_R1_001_paired_trimmed_paired_merged_contig_95677	0	0	0	0	0	0	0	0	0	0	0	0.96054
Dhingra_Pear_16_GATCAG_L001_R1_001_paired_trimmed_paired_merged_contig_134905	0	0	0	0	0	0	0	0	0	0	0	0.970686
Dhingra_Pear_16_GATCAG_L001_R1_001_paired_trimmed_paired_merged_contig_119377	0	0	0	0	0	0	0	0	0	0	0	0.984553
Dhingra_Pear_16_GATCAG_L001_R1_001_paired_trimmed_paired_merged_contig_54637	0	0	0	0	0	0	0	0	0	0	0	0.988082
Dhingra_Pear_16_GATCAG_L001_R1_001_paired_trimmed_paired_merged_contig_123693	0	0	0	0	0	0	0	0	0	0	0	1.00611
Dhingra_Pear_16_GATCAG_L001_R1_001_paired_trimmed_paired_merged_contig_44118	0	0	0	0	0	0	0	0	0	0	0	1.0098
Dhingra_Pear_16_GATCAG_L001_R1_001_paired_trimmed_paired_merged_contig_111963	0	0	0	0	0	0	0	0	0	0	0	1.02102
Dhingra_Pear_16_GATCAG_L001_R1_001_paired_trimmed_paired_merged_contig_100914	0	0	0	0	0	0	0	0	0	0	0	1.0271
Dhingra_Pear_16_GATCAG_L001_R1_001_paired_trimmed_paired_merged_contig_132761	0	0	0	0	0	0	0	0	0	0	0	1.02864
Dhingra_Pear_16_GATCAG_L001_R1_001_paired_trimmed_paired_merged_contig_107641	0	0	0	0	0	0	0	0	0	0	0	1.03637
Dhingra_Pear_16_GATCAG_L001_R1_001_paired_trimmed_paired_merged_contig_138314	0	0	0	0	0	0	0	0	0	0	0	1.03637
Dhingra_Pear_16_GATCAG_L001_R1_001_paired_trimmed_paired_merged_contig_121593	0	0	0	0	0	0	0	0	0	0	0	1.04422
Dhingra_Pear_16_GATCAG_L001_R1_001_paired_trimmed_paired_merged_contig_97098	0	0	0	0	0	0	0	0	0	0	0	1.04422
Dhingra_Pear_16_GATCAG_L001_R1_001_paired_trimmed_paired_merged_contig_84445	0	0	0	0	0	0	0	0	0	0	0	1.05219
Dhingra_Pear_16_GATCAG_L001_R1_001_paired_trimmed_paired_merged_contig_102865	0	0	0	0	0	0	0	0	0	0	0	1.06438
Dhingra_Pear_16_GATCAG_L001_R1_001_paired_trimmed_paired_merged_contig_118468	0	0	0	0	0	0	0	0	0	0	0	1.08108
Dhingra_Pear_16_GATCAG_L001_R1_001_paired_trimmed_paired_merged_contig_76036	0	0	0	0	0	0	0	0	0	0	0	1.08962
Dhingra_Pear_16_GATCAG_L001_R1_001_paired_trimmed_paired_merged_contig_117150	0	0	0	0	0	0	0	0	0	0	0	1.10713
Dhingra_Pear_16_GATCAG_L001_R1_001_paired_trimmed_paired_merged_contig_130816	0	0	0	0	0	0	0	0	0	0	0	1.12063
Dhingra_Pear_16_GATCAG_L001_R1_001_paired_trimmed_paired_merged_contig_100016	0	0	0	0	0	0	0	0	0	0	0	1.12981
Dhingra_Pear_16_GATCAG_L001_R1_001_paired_trimmed_paired_merged_contig_137361	0	0	0	0	0	0	0	0	0	0	0	1.13446
Dhingra_Pear_16_GATCAG_L001_R1_001_paired_trimmed_paired_merged_contig_110181	0	0	0	0	0	0	0	0	0	0	0	1.14865
Dhingra_Pear_16_GATCAG_L001_R1_001_paired_trimmed_paired_merged_contig_111045	0	0	0	0	0	0	0	0	0	0	0	1.1583
Dhingra_Pear_16_GATCAG_L001_R1_001_paired_trimmed_paired_merged_contig_111833	0	0	0	0	0	0	0	0	0	0	0	1.18825
Dhingra_Pear_16_GATCAG_L001_R1_001_paired_trimmed_paired_merged_contig_73222	0	0	0	0	0	0	0	0	0	0	0	1.1934
Dhingra_Pear_16_GATCAG_L001_R1_001_paired_trimmed_paired_merged_contig_126517	0	0	0	0	0	0	0	0	0	0	0	1.19859
Dhingra_Pear_16_GATCAG_L001_R1_001_paired_trimmed_paired_merged_contig_108064	0	0	0	0	0	0	0	0	0	0	0	1.20382
Dhingra_Pear_16_GATCAG_L001_R1_001_paired_trimmed_paired_merged_contig_75378	0	0	0	0	0	0	0	0	0	0	0	1.21443
Dhingra_Pear_16_GATCAG_L001_R1_001_paired_trimmed_paired_merged_contig_134055	0	0	0	0	0	0	0	0	0	0	0	1.22522
Dhingra_Pear_16_GATCAG_L001_R1_001_paired_trimmed_paired_merged_contig_121685	0	0	0	0	0	0	0	0	0	0	0	1.23069
Dhingra_Pear_16_GATCAG_L001_R1_001_paired_trimmed_paired_merged_contig_56684	0	0	0	0	0	0	0	0	0	0	0	1.23069
Dhingra_Pear_16_GATCAG_L001_R1_001_paired_trimmed_paired_merged_contig_116956	0	0	0	0	0	0	0	0	0	0	0	1.24178
Dhingra_Pear_16_GATCAG_L001_R1_001_paired_trimmed_paired_merged_contig_106952	0	0	0	0	0	0	0	0	0	0	0	1.26456
Dhingra_Pear_16_GATCAG_L001_R1_001_paired_trimmed_paired_merged_contig_141150	0	0	0	0	0	0	0	0	0	0	0	1.27039
Dhingra_Pear_16_GATCAG_L001_R1_001_paired_trimmed_paired_merged_contig_114567	0	0	0	0	0	0	0	0	0	0	0	1.28221
Dhingra_Pear_16_GATCAG_L001_R1_001_paired_trimmed_paired_merged_contig_114715	0	0	0	0	0	0	0	0	0	0	0	1.29425
Dhingra_Pear_16_GATCAG_L001_R1_001_paired_trimmed_paired_merged_contig_138621	0	0	0	0	0	0	0	0	0	0	0	1.31274
Dhingra_Pear_16_GATCAG_L001_R1_001_paired_trimmed_paired_merged_contig_134788	0	0	0	0	0	0	0	0	0	0	0	1.33823
Dhingra_Pear_16_GATCAG_L001_R1_001_paired_trimmed_paired_merged_contig_134568	0	0	0	0	0	0	0	0	0	0	0	1.63444
Dhingra_Pear_16_GATCAG_L001_R1_001_paired_trimmed_paired_merged_contig_136190	0	0	0	0	0	0	0	0	0	0	0	1.73745
Dhingra_Pear_16_GATCAG_L001_R1_001_paired_trimmed_paired_merged_contig_86075	0	0	0	0	0	0	0	0	0	0	0	1.9278
Dhingra_Pear_16_GATCAG_L001_R1_001_paired_trimmed_paired_merged_contig_51043	0	0	0	0	0	0	0	0	0	0	0	1.9323
Dhingra_Pear_16_GATCAG_L001_R1_001_paired_trimmed_paired_merged_contig_85323	0	0	0	0	0	0	0	0	0	0	0.0484798	0
Dhingra_Pear_16_GATCAG_L001_R1_001_paired_trimmed_paired_merged_contig_63135	0	0	0	0	0	0	0	0	0	0	0.119235	0
Dhingra_Pear_16_GATCAG_L001_R1_001_paired_trimmed_paired_merged_contig_39615	0	0	0	0	0	0	0	0	0	0	0.161951	0
Dhingra_Pear_16_GATCAG_L001_R1_001_paired_trimmed_paired_merged_contig_55843	0	0	0	0	0	0	0	0	0	0	0.188427	0
Dhingra_Pear_16_GATCAG_L001_R1_001_paired_trimmed_paired_merged_contig_57718	0	0	0	0	0	0	0	0	0	0	0.197095	0
Dhingra_Pear_16_GATCAG_L001_R1_001_paired_trimmed_paired_merged_contig_46780	0	0	0	0	0	0	0	0	0	0	0.222454	0
Dhingra_Pear_16_GATCAG_L001_R1_001_paired_trimmed_paired_merged_contig_22991	0	0	0	0	0	0	0	0	0	0	0.223717	0
Dhingra_Pear_16_GATCAG_L001_R1_001_paired_trimmed_paired_merged_contig_104978	0	0	0	0	0	0	0	0	0	0	0.237463	0
Dhingra_Pear_16_GATCAG_L001_R1_001_paired_trimmed_paired_merged_contig_86546	0	0	0	0	0	0	0	0	0	0	0.246986	0
Dhingra_Pear_16_GATCAG_L001_R1_001_paired_trimmed_paired_merged_contig_111535	0	0	0	0	0	0	0	0	0	0	0.254644	0
Dhingra_Pear_16_GATCAG_L001_R1_001_paired_trimmed_paired_merged_contig_120522	0	0	0	0	0	0	0	0	0	0	0.269255	0
Dhingra_Pear_16_GATCAG_L001_R1_001_paired_trimmed_paired_merged_contig_110208	0	0	0	0	0	0	0	0	0	0	0.29156	0
Dhingra_Pear_16_GATCAG_L001_R1_001_paired_trimmed_paired_merged_contig_72031	0	0	0	0	0	0	0	0	0	0	0.291992	0
Dhingra_Pear_16_GATCAG_L001_R1_001_paired_trimmed_paired_merged_contig_29858	0	0	0	0	0	0	0	0	0	0	0.299992	0.209798
Dhingra_Pear_16_GATCAG_L001_R1_001_paired_trimmed_paired_merged_contig_94759	0	0	0	0	0	0	0	0	0	0	0.308926	0
Dhingra_Pear_16_GATCAG_L001_R1_001_paired_trimmed_paired_merged_contig_89735	0	0	0	0	0	0	0	0	0	0	0.331809	0
Dhingra_Pear_16_GATCAG_L001_R1_001_paired_trimmed_paired_merged_contig_125137	0	0	0	0	0	0	0	0	0	0	0.334626	0
Dhingra_Pear_16_GATCAG_L001_R1_001_paired_trimmed_paired_merged_contig_122059	0	0	0	0	0	0	0	0	0	0	0.348224	0.243529
Dhingra_Pear_16_GATCAG_L001_R1_001_paired_trimmed_paired_merged_contig_137910	0	0	0	0	0	0	0	0	0	0	0.349459	0
Dhingra_Pear_16_GATCAG_L001_R1_001_paired_trimmed_paired_merged_contig_129607	0	0	0	0	0	0	0	0	0	0	0.35385	0
Dhingra_Pear_16_GATCAG_L001_R1_001_paired_trimmed_paired_merged_contig_71353	0	0	0	0	0	0	0	0	0	0	0.360319	0
Dhingra_Pear_16_GATCAG_L001_R1_001_paired_trimmed_paired_merged_contig_57740	0	0	0	0	0	0	0	0	0	0	0.360979	0
Dhingra_Pear_16_GATCAG_L001_R1_001_paired_trimmed_paired_merged_contig_135049	0	0	0	0	0	0	0	0	0	0	0.362306	0
Dhingra_Pear_16_GATCAG_L001_R1_001_paired_trimmed_paired_merged_contig_121008	0	0	0	0	0	0	0	0	0	0	0.362306	0.253378
Dhingra_Pear_16_GATCAG_L001_R1_001_paired_trimmed_paired_merged_contig_109602	0	0	0	0	0	0	0	0	0	0	0.362974	0
Dhingra_Pear_16_GATCAG_L001_R1_001_paired_trimmed_paired_merged_contig_137884	0	0	0	0	0	0	0	0	0	0	0.369784	0.258607
Dhingra_Pear_16_GATCAG_L001_R1_001_paired_trimmed_paired_merged_contig_128197	0	0	0	0	0	0	0	0	0	0	0.371176	0.259581
Dhingra_Pear_16_GATCAG_L001_R1_001_paired_trimmed_paired_merged_contig_14292	0	0	0	0	0	0	0	0	0	0	0.381966	0
Dhingra_Pear_16_GATCAG_L001_R1_001_paired_trimmed_paired_merged_contig_61485	0	0	0	0	0	0	0	0	0	0	0.382708	0
Dhingra_Pear_16_GATCAG_L001_R1_001_paired_trimmed_paired_merged_contig_131430	0	0	0	0	0	0	0	0	0	0	0.3842	0
Dhingra_Pear_16_GATCAG_L001_R1_001_paired_trimmed_paired_merged_contig_59783	0	0	0	0	0	0	0	0	0	0	0.38646	0
Dhingra_Pear_16_GATCAG_L001_R1_001_paired_trimmed_paired_merged_contig_139148	0	0	0	0	0	0	0	0	0	0	0.387219	0
Dhingra_Pear_16_GATCAG_L001_R1_001_paired_trimmed_paired_merged_contig_117755	0	0	0	0	0	0	0	0	0	0	0.394979	0
Dhingra_Pear_16_GATCAG_L001_R1_001_paired_trimmed_paired_merged_contig_116281	0	0	0	0	0	0	0	0	0	0	0.395772	0
Dhingra_Pear_16_GATCAG_L001_R1_001_paired_trimmed_paired_merged_contig_132265	0	0	0	0	0	0	0	0	0	0	0.397368	0
Dhingra_Pear_16_GATCAG_L001_R1_001_paired_trimmed_paired_merged_contig_84833	0	0	0	0	0	0	0	0	0	0	0.398171	0
Dhingra_Pear_16_GATCAG_L001_R1_001_paired_trimmed_paired_merged_contig_122856	0	0	0	0	0	0	0	0	0	0	0.398977	0
Dhingra_Pear_16_GATCAG_L001_R1_001_paired_trimmed_paired_merged_contig_122739	0	0	0	0	0	0	0	0	0	0	0.399786	0
Dhingra_Pear_16_GATCAG_L001_R1_001_paired_trimmed_paired_merged_contig_105862	0	0	0	0	0	0	0	0	0	0	0.403057	0
Dhingra_Pear_16_GATCAG_L001_R1_001_paired_trimmed_paired_merged_contig_135564	0	0	0	0	0	0	0	0	0	0	0.403057	0
Dhingra_Pear_16_GATCAG_L001_R1_001_paired_trimmed_paired_merged_contig_130910	0	0	0	0	0	0	0	0	0	0	0.406381	0
Dhingra_Pear_16_GATCAG_L001_R1_001_paired_trimmed_paired_merged_contig_122219	0	0	0	0	0	0	0	0	0	0	0.406381	0.284201
Dhingra_Pear_16_GATCAG_L001_R1_001_paired_trimmed_paired_merged_contig_130068	0	0	0	0	0	0	0	0	0	0	0.40976	0.286564
Dhingra_Pear_16_GATCAG_L001_R1_001_paired_trimmed_paired_merged_contig_98714	0	0	0	0	0	0	0	0	0	0	0.415812	0
Dhingra_Pear_16_GATCAG_L001_R1_001_paired_trimmed_paired_merged_contig_49458	0	0	0	0	0	0	0	0	0	0	0.417573	0
Dhingra_Pear_16_GATCAG_L001_R1_001_paired_trimmed_paired_merged_contig_73149	0	0	0	0	0	0	0	0	0	0	0.417573	0
Dhingra_Pear_16_GATCAG_L001_R1_001_paired_trimmed_paired_merged_contig_104902	0	0	0	0	0	0	0	0	0	0	0.41846	0
Dhingra_Pear_16_GATCAG_L001_R1_001_paired_trimmed_paired_merged_contig_132264	0	0	0	0	0	0	0	0	0	0	0.41935	0
Dhingra_Pear_16_GATCAG_L001_R1_001_paired_trimmed_paired_merged_contig_134473	0	0	0	0	0	0	0	0	0	0	0.41935	0
Dhingra_Pear_16_GATCAG_L001_R1_001_paired_trimmed_paired_merged_contig_19528	0	0	0	0	0	0	0	0	0	0	0.421142	0
Dhingra_Pear_16_GATCAG_L001_R1_001_paired_trimmed_paired_merged_contig_94927	0	0	0	0	0	0	0	0	0	0	0.422044	0
Dhingra_Pear_16_GATCAG_L001_R1_001_paired_trimmed_paired_merged_contig_139463	0	0	0	0	0	0	0	0	0	0	0.424773	0
Dhingra_Pear_16_GATCAG_L001_R1_001_paired_trimmed_paired_merged_contig_128111	0	0	0	0	0	0	0	0	0	0	0.428467	0
Dhingra_Pear_16_GATCAG_L001_R1_001_paired_trimmed_paired_merged_contig_107074	0	0	0	0	0	0	0	0	0	0	0.431279	0
Dhingra_Pear_16_GATCAG_L001_R1_001_paired_trimmed_paired_merged_contig_89977	0	0	0	0	0	0	0	0	0	0	0.432225	0
Dhingra_Pear_16_GATCAG_L001_R1_001_paired_trimmed_paired_merged_contig_133267	0	0	0	0	0	0	0	0	0	0	0.433175	0
Dhingra_Pear_16_GATCAG_L001_R1_001_paired_trimmed_paired_merged_contig_30969	0	0	0	0	0	0	0	0	0	0	0.434129	0
Dhingra_Pear_16_GATCAG_L001_R1_001_paired_trimmed_paired_merged_contig_102861	0	0	0	0	0	0	0	0	0	0	0.437988	0
Dhingra_Pear_16_GATCAG_L001_R1_001_paired_trimmed_paired_merged_contig_65892	0	0	0	0	0	0	0	0	0	0	0.438964	0
Dhingra_Pear_16_GATCAG_L001_R1_001_paired_trimmed_paired_merged_contig_52059	0	0	0	0	0	0	0	0	0	0	0.446927	0
Dhingra_Pear_16_GATCAG_L001_R1_001_paired_trimmed_paired_merged_contig_50309	0	0	0	0	0	0	0	0	0	0	0.449988	0
Dhingra_Pear_16_GATCAG_L001_R1_001_paired_trimmed_paired_merged_contig_131231	0	0	0	0	0	0	0	0	0	0	0.451018	0
Dhingra_Pear_16_GATCAG_L001_R1_001_paired_trimmed_paired_merged_contig_9711	0	0	0	0	0	0	0	0	0	0	0.453091	0
Dhingra_Pear_16_GATCAG_L001_R1_001_paired_trimmed_paired_merged_contig_120001	0	0	0	0	0	0	0	0	0	0	0.454135	0
Dhingra_Pear_16_GATCAG_L001_R1_001_paired_trimmed_paired_merged_contig_98865	0	0	0	0	0	0	0	0	0	0	0.46158	0
Dhingra_Pear_16_GATCAG_L001_R1_001_paired_trimmed_paired_merged_contig_72297	0	0	0	0	0	0	0	0	0	0	0.46158	0.322804
Dhingra_Pear_16_GATCAG_L001_R1_001_paired_trimmed_paired_merged_contig_68348	0	0	0	0	0	0	0	0	0	0	0.462664	0
Dhingra_Pear_16_GATCAG_L001_R1_001_paired_trimmed_paired_merged_contig_117710	0	0	0	0	0	0	0	0	0	0	0.463752	0
Dhingra_Pear_16_GATCAG_L001_R1_001_paired_trimmed_paired_merged_contig_122550	0	0	0	0	0	0	0	0	0	0	0.465945	0
Dhingra_Pear_16_GATCAG_L001_R1_001_paired_trimmed_paired_merged_contig_47061	0	0	0	0	0	0	0	0	0	0	0.467049	0
Dhingra_Pear_16_GATCAG_L001_R1_001_paired_trimmed_paired_merged_contig_93345	0	0	0	0	0	0	0	0	0	0	0.467049	0.653258
Dhingra_Pear_16_GATCAG_L001_R1_001_paired_trimmed_paired_merged_contig_130760	0	0	0	0	0	0	0	0	0	0	0.469273	0
Dhingra_Pear_16_GATCAG_L001_R1_001_paired_trimmed_paired_merged_contig_122847	0	0	0	0	0	0	0	0	0	0	0.470393	0
Dhingra_Pear_16_GATCAG_L001_R1_001_paired_trimmed_paired_merged_contig_14176	0	0	0	0	0	0	0	0	0	0	0.470393	0
Dhingra_Pear_16_GATCAG_L001_R1_001_paired_trimmed_paired_merged_contig_108858	0	0	0	0	0	0	0	0	0	0	0.471518	0
Dhingra_Pear_16_GATCAG_L001_R1_001_paired_trimmed_paired_merged_contig_112767	0	0	0	0	0	0	0	0	0	0	0.471518	0
Dhingra_Pear_16_GATCAG_L001_R1_001_paired_trimmed_paired_merged_contig_141313	0	0	0	0	0	0	0	0	0	0	0.471518	0
Dhingra_Pear_16_GATCAG_L001_R1_001_paired_trimmed_paired_merged_contig_107528	0	0	0	0	0	0	0	0	0	0	0.472649	0
Dhingra_Pear_16_GATCAG_L001_R1_001_paired_trimmed_paired_merged_contig_128921	0	0	0	0	0	0	0	0	0	0	0.472649	0
Dhingra_Pear_16_GATCAG_L001_R1_001_paired_trimmed_paired_merged_contig_102634	0	0	0	0	0	0	0	0	0	0	0.474927	0
Dhingra_Pear_16_GATCAG_L001_R1_001_paired_trimmed_paired_merged_contig_123491	0	0	0	0	0	0	0	0	0	0	0.476074	0
Dhingra_Pear_16_GATCAG_L001_R1_001_paired_trimmed_paired_merged_contig_54009	0	0	0	0	0	0	0	0	0	0	0.476074	0
Dhingra_Pear_16_GATCAG_L001_R1_001_paired_trimmed_paired_merged_contig_134683	0	0	0	0	0	0	0	0	0	0	0.477227	0
Dhingra_Pear_16_GATCAG_L001_R1_001_paired_trimmed_paired_merged_contig_139389	0	0	0	0	0	0	0	0	0	0	0.477227	0.333747
Dhingra_Pear_16_GATCAG_L001_R1_001_paired_trimmed_paired_merged_contig_140901	0	0	0	0	0	0	0	0	0	0	0.478385	0
Dhingra_Pear_16_GATCAG_L001_R1_001_paired_trimmed_paired_merged_contig_111881	0	0	0	0	0	0	0	0	0	0	0.479549	0
Dhingra_Pear_16_GATCAG_L001_R1_001_paired_trimmed_paired_merged_contig_131048	0	0	0	0	0	0	0	0	0	0	0.480719	0
Dhingra_Pear_16_GATCAG_L001_R1_001_paired_trimmed_paired_merged_contig_117059	0	0	0	0	0	0	0	0	0	0	0.480719	0.336189
Dhingra_Pear_16_GATCAG_L001_R1_001_paired_trimmed_paired_merged_contig_98556	0	0	0	0	0	0	0	0	0	0	0.487858	0
Dhingra_Pear_16_GATCAG_L001_R1_001_paired_trimmed_paired_merged_contig_55296	0	0	0	0	0	0	0	0	0	0	0.490285	0
Dhingra_Pear_16_GATCAG_L001_R1_001_paired_trimmed_paired_merged_contig_135097	0	0	0	0	0	0	0	0	0	0	0.491508	0.343734
Dhingra_Pear_16_GATCAG_L001_R1_001_paired_trimmed_paired_merged_contig_37761	0	0	0	0	0	0	0	0	0	0	0.491508	1.0312
Dhingra_Pear_16_GATCAG_L001_R1_001_paired_trimmed_paired_merged_contig_37472	0	0	0	0	0	0	0	0	0	0	0.495213	0
Dhingra_Pear_16_GATCAG_L001_R1_001_paired_trimmed_paired_merged_contig_116957	0	0	0	0	0	0	0	0	0	0	0.495213	0.346325
Dhingra_Pear_16_GATCAG_L001_R1_001_paired_trimmed_paired_merged_contig_112198	0	0	0	0	0	0	0	0	0	0	0.49646	0
Dhingra_Pear_16_GATCAG_L001_R1_001_paired_trimmed_paired_merged_contig_115180	0	0	0	0	0	0	0	0	0	0	0.49646	0
Dhingra_Pear_16_GATCAG_L001_R1_001_paired_trimmed_paired_merged_contig_121780	0	0	0	0	0	0	0	0	0	0	0.497714	0.696149
Dhingra_Pear_16_GATCAG_L001_R1_001_paired_trimmed_paired_merged_contig_137513	0	0	0	0	0	0	0	0	0	0	0.498974	0
Dhingra_Pear_16_GATCAG_L001_R1_001_paired_trimmed_paired_merged_contig_137988	0	0	0	0	0	0	0	0	0	0	0.498974	0
Dhingra_Pear_16_GATCAG_L001_R1_001_paired_trimmed_paired_merged_contig_122203	0	0	0	0	0	0	0	0	0	0	0.50024	0
Dhingra_Pear_16_GATCAG_L001_R1_001_paired_trimmed_paired_merged_contig_110137	0	0	0	0	0	0	0	0	0	0	0.50667	0
Dhingra_Pear_16_GATCAG_L001_R1_001_paired_trimmed_paired_merged_contig_121206	0	0	0	0	0	0	0	0	0	0	0.50667	0
Dhingra_Pear_16_GATCAG_L001_R1_001_paired_trimmed_paired_merged_contig_98372	0	0	0	0	0	0	0	0	0	0	0.50667	0.354338
Dhingra_Pear_16_GATCAG_L001_R1_001_paired_trimmed_paired_merged_contig_63354	0	0	0	0	0	0	0	0	0	0	0.507976	0
Dhingra_Pear_16_GATCAG_L001_R1_001_paired_trimmed_paired_merged_contig_136650	0	0	0	0	0	0	0	0	0	0	0.511934	0
Dhingra_Pear_16_GATCAG_L001_R1_001_paired_trimmed_paired_merged_contig_31584	0	0	0	0	0	0	0	0	0	0	0.511934	0
Dhingra_Pear_16_GATCAG_L001_R1_001_paired_trimmed_paired_merged_contig_137837	0	0	0	0	0	0	0	0	0	0	0.511934	0.358019
Dhingra_Pear_16_GATCAG_L001_R1_001_paired_trimmed_paired_merged_contig_103430	0	0	0	0	0	0	0	0	0	0	0.513267	0
Dhingra_Pear_16_GATCAG_L001_R1_001_paired_trimmed_paired_merged_contig_125920	0	0	0	0	0	0	0	0	0	0	0.513267	0
Dhingra_Pear_16_GATCAG_L001_R1_001_paired_trimmed_paired_merged_contig_131179	0	0	0	0	0	0	0	0	0	0	0.514607	0
Dhingra_Pear_16_GATCAG_L001_R1_001_paired_trimmed_paired_merged_contig_103607	0	0	0	0	0	0	0	0	0	0	0.515955	0
Dhingra_Pear_16_GATCAG_L001_R1_001_paired_trimmed_paired_merged_contig_112672	0	0	0	0	0	0	0	0	0	0	0.515955	0.360831
Dhingra_Pear_16_GATCAG_L001_R1_001_paired_trimmed_paired_merged_contig_110321	0	0	0	0	0	0	0	0	0	0	0.517309	0
Dhingra_Pear_16_GATCAG_L001_R1_001_paired_trimmed_paired_merged_contig_132494	0	0	0	0	0	0	0	0	0	0	0.517309	0
Dhingra_Pear_16_GATCAG_L001_R1_001_paired_trimmed_paired_merged_contig_107948	0	0	0	0	0	0	0	0	0	0	0.51867	0
Dhingra_Pear_16_GATCAG_L001_R1_001_paired_trimmed_paired_merged_contig_135351	0	0	0	0	0	0	0	0	0	0	0.51867	0
Dhingra_Pear_16_GATCAG_L001_R1_001_paired_trimmed_paired_merged_contig_48358	0	0	0	0	0	0	0	0	0	0	0.51867	0
Dhingra_Pear_16_GATCAG_L001_R1_001_paired_trimmed_paired_merged_contig_61064	0	0	0	0	0	0	0	0	0	0	0.51867	0
Dhingra_Pear_16_GATCAG_L001_R1_001_paired_trimmed_paired_merged_contig_73944	0	0	0	0	0	0	0	0	0	0	0.520039	0
Dhingra_Pear_16_GATCAG_L001_R1_001_paired_trimmed_paired_merged_contig_119735	0	0	0	0	0	0	0	0	0	0	0.521414	0
Dhingra_Pear_16_GATCAG_L001_R1_001_paired_trimmed_paired_merged_contig_139145	0	0	0	0	0	0	0	0	0	0	0.522798	0
Dhingra_Pear_16_GATCAG_L001_R1_001_paired_trimmed_paired_merged_contig_139208	0	0	0	0	0	0	0	0	0	0	0.524188	0
Dhingra_Pear_16_GATCAG_L001_R1_001_paired_trimmed_paired_merged_contig_72097	0	0	0	0	0	0	0	0	0	0	0.525586	0
Dhingra_Pear_16_GATCAG_L001_R1_001_paired_trimmed_paired_merged_contig_88165	0	0	0	0	0	0	0	0	0	0	0.525586	0
Dhingra_Pear_16_GATCAG_L001_R1_001_paired_trimmed_paired_merged_contig_100018	0	0	0	0	0	0	0	0	0	0	0.526991	0
Dhingra_Pear_16_GATCAG_L001_R1_001_paired_trimmed_paired_merged_contig_113492	0	0	0	0	0	0	0	0	0	0	0.526991	0
Dhingra_Pear_16_GATCAG_L001_R1_001_paired_trimmed_paired_merged_contig_94913	0	0	0	0	0	0	0	0	0	0	0.526991	0.368549
Dhingra_Pear_16_GATCAG_L001_R1_001_paired_trimmed_paired_merged_contig_120362	0	0	0	0	0	0	0	0	0	0	0.529824	0
Dhingra_Pear_16_GATCAG_L001_R1_001_paired_trimmed_paired_merged_contig_121079	0	0	0	0	0	0	0	0	0	0	0.529824	0
Dhingra_Pear_16_GATCAG_L001_R1_001_paired_trimmed_paired_merged_contig_127243	0	0	0	0	0	0	0	0	0	0	0.529824	0
Dhingra_Pear_16_GATCAG_L001_R1_001_paired_trimmed_paired_merged_contig_137135	0	0	0	0	0	0	0	0	0	0	0.529824	0
Dhingra_Pear_16_GATCAG_L001_R1_001_paired_trimmed_paired_merged_contig_136071	0	0	0	0	0	0	0	0	0	0	0.534132	0
Dhingra_Pear_16_GATCAG_L001_R1_001_paired_trimmed_paired_merged_contig_48245	0	0	0	0	0	0	0	0	0	0	0.535583	0
Dhingra_Pear_16_GATCAG_L001_R1_001_paired_trimmed_paired_merged_contig_109952	0	0	0	0	0	0	0	0	0	0	0.535583	0.374558
Dhingra_Pear_16_GATCAG_L001_R1_001_paired_trimmed_paired_merged_contig_108130	0	0	0	0	0	0	0	0	0	0	0.539985	0
Dhingra_Pear_16_GATCAG_L001_R1_001_paired_trimmed_paired_merged_contig_109653	0	0	0	0	0	0	0	0	0	0	0.539985	0.377637
Dhingra_Pear_16_GATCAG_L001_R1_001_paired_trimmed_paired_merged_contig_136812	0	0	0	0	0	0	0	0	0	0	0.541469	0
Dhingra_Pear_16_GATCAG_L001_R1_001_paired_trimmed_paired_merged_contig_81905	0	0	0	0	0	0	0	0	0	0	0.541469	0
Dhingra_Pear_16_GATCAG_L001_R1_001_paired_trimmed_paired_merged_contig_106962	0	0	0	0	0	0	0	0	0	0	0.542961	0
Dhingra_Pear_16_GATCAG_L001_R1_001_paired_trimmed_paired_merged_contig_112547	0	0	0	0	0	0	0	0	0	0	0.542961	0
Dhingra_Pear_16_GATCAG_L001_R1_001_paired_trimmed_paired_merged_contig_114779	0	0	0	0	0	0	0	0	0	0	0.542961	0
Dhingra_Pear_16_GATCAG_L001_R1_001_paired_trimmed_paired_merged_contig_121304	0	0	0	0	0	0	0	0	0	0	0.542961	0
Dhingra_Pear_16_GATCAG_L001_R1_001_paired_trimmed_paired_merged_contig_104788	0	0	0	0	0	0	0	0	0	0	0.54446	0
Dhingra_Pear_16_GATCAG_L001_R1_001_paired_trimmed_paired_merged_contig_126616	0	0	0	0	0	0	0	0	0	0	0.545969	0
Dhingra_Pear_16_GATCAG_L001_R1_001_paired_trimmed_paired_merged_contig_59897	0	0	0	0	0	0	0	0	0	0	0.547485	0
Dhingra_Pear_16_GATCAG_L001_R1_001_paired_trimmed_paired_merged_contig_73316	0	0	0	0	0	0	0	0	0	0	0.547485	0
Dhingra_Pear_16_GATCAG_L001_R1_001_paired_trimmed_paired_merged_contig_129761	0	0	0	0	0	0	0	0	0	0	0.54901	0
Dhingra_Pear_16_GATCAG_L001_R1_001_paired_trimmed_paired_merged_contig_70145	0	0	0	0	0	0	0	0	0	0	0.54901	0
Dhingra_Pear_16_GATCAG_L001_R1_001_paired_trimmed_paired_merged_contig_114327	0	0	0	0	0	0	0	0	0	0	0.54901	0.383948
Dhingra_Pear_16_GATCAG_L001_R1_001_paired_trimmed_paired_merged_contig_74663	0	0	0	0	0	0	0	0	0	0	0.54901	0.383948
Dhingra_Pear_16_GATCAG_L001_R1_001_paired_trimmed_paired_merged_contig_108421	0	0	0	0	0	0	0	0	0	0	0.54901	0.767896
Dhingra_Pear_16_GATCAG_L001_R1_001_paired_trimmed_paired_merged_contig_44193	0	0	0	0	0	0	0	0	0	0	0.553637	0
Dhingra_Pear_16_GATCAG_L001_R1_001_paired_trimmed_paired_merged_contig_104116	0	0	0	0	0	0	0	0	0	0	0.553637	0.387184
Dhingra_Pear_16_GATCAG_L001_R1_001_paired_trimmed_paired_merged_contig_122128	0	0	0	0	0	0	0	0	0	0	0.553637	0.387184
Dhingra_Pear_16_GATCAG_L001_R1_001_paired_trimmed_paired_merged_contig_136620	0	0	0	0	0	0	0	0	0	0	0.558342	0
Dhingra_Pear_16_GATCAG_L001_R1_001_paired_trimmed_paired_merged_contig_22381	0	0	0	0	0	0	0	0	0	0	0.558342	0
Dhingra_Pear_16_GATCAG_L001_R1_001_paired_trimmed_paired_merged_contig_101822	0	0	0	0	0	0	0	0	0	0	0.558342	0.390474
Dhingra_Pear_16_GATCAG_L001_R1_001_paired_trimmed_paired_merged_contig_137132	0	0	0	0	0	0	0	0	0	0	0.559928	0
Dhingra_Pear_16_GATCAG_L001_R1_001_paired_trimmed_paired_merged_contig_35489	0	0	0	0	0	0	0	0	0	0	0.559928	0
Dhingra_Pear_16_GATCAG_L001_R1_001_paired_trimmed_paired_merged_contig_97101	0	0	0	0	0	0	0	0	0	0	0.563128	0
Dhingra_Pear_16_GATCAG_L001_R1_001_paired_trimmed_paired_merged_contig_133168	0	0	0	0	0	0	0	0	0	0	0.564741	0
Dhingra_Pear_16_GATCAG_L001_R1_001_paired_trimmed_paired_merged_contig_40370	0	0	0	0	0	0	0	0	0	0	0.564741	0
Dhingra_Pear_16_GATCAG_L001_R1_001_paired_trimmed_paired_merged_contig_124381	0	0	0	0	0	0	0	0	0	0	0.566364	0
Dhingra_Pear_16_GATCAG_L001_R1_001_paired_trimmed_paired_merged_contig_138567	0	0	0	0	0	0	0	0	0	0	0.566364	0
Dhingra_Pear_16_GATCAG_L001_R1_001_paired_trimmed_paired_merged_contig_139110	0	0	0	0	0	0	0	0	0	0	0.566364	0.396085
Dhingra_Pear_16_GATCAG_L001_R1_001_paired_trimmed_paired_merged_contig_129808	0	0	0	0	0	0	0	0	0	0	0.567996	0
Dhingra_Pear_16_GATCAG_L001_R1_001_paired_trimmed_paired_merged_contig_137064	0	0	0	0	0	0	0	0	0	0	0.567996	0
Dhingra_Pear_16_GATCAG_L001_R1_001_paired_trimmed_paired_merged_contig_119703	0	0	0	0	0	0	0	0	0	0	0.567996	0.397226
Dhingra_Pear_16_GATCAG_L001_R1_001_paired_trimmed_paired_merged_contig_120258	0	0	0	0	0	0	0	0	0	0	0.569638	0
Dhingra_Pear_16_GATCAG_L001_R1_001_paired_trimmed_paired_merged_contig_134352	0	0	0	0	0	0	0	0	0	0	0.571289	0
Dhingra_Pear_16_GATCAG_L001_R1_001_paired_trimmed_paired_merged_contig_102799	0	0	0	0	0	0	0	0	0	0	0.57295	0
Dhingra_Pear_16_GATCAG_L001_R1_001_paired_trimmed_paired_merged_contig_114595	0	0	0	0	0	0	0	0	0	0	0.57462	0
Dhingra_Pear_16_GATCAG_L001_R1_001_paired_trimmed_paired_merged_contig_138151	0	0	0	0	0	0	0	0	0	0	0.57799	0
Dhingra_Pear_16_GATCAG_L001_R1_001_paired_trimmed_paired_merged_contig_100787	0	0	0	0	0	0	0	0	0	0	0.57969	0
Dhingra_Pear_16_GATCAG_L001_R1_001_paired_trimmed_paired_merged_contig_120587	0	0	0	0	0	0	0	0	0	0	0.57969	0
Dhingra_Pear_16_GATCAG_L001_R1_001_paired_trimmed_paired_merged_contig_87712	0	0	0	0	0	0	0	0	0	0	0.57969	0
Dhingra_Pear_16_GATCAG_L001_R1_001_paired_trimmed_paired_merged_contig_98836	0	0	0	0	0	0	0	0	0	0	0.57969	0
Dhingra_Pear_16_GATCAG_L001_R1_001_paired_trimmed_paired_merged_contig_104112	0	0	0	0	0	0	0	0	0	0	0.5814	0
Dhingra_Pear_16_GATCAG_L001_R1_001_paired_trimmed_paired_merged_contig_122178	0	0	0	0	0	0	0	0	0	0	0.5814	0
Dhingra_Pear_16_GATCAG_L001_R1_001_paired_trimmed_paired_merged_contig_138300	0	0	0	0	0	0	0	0	0	0	0.586591	0
Dhingra_Pear_16_GATCAG_L001_R1_001_paired_trimmed_paired_merged_contig_124899	0	0	0	0	0	0	0	0	0	0	0.588342	0
Dhingra_Pear_16_GATCAG_L001_R1_001_paired_trimmed_paired_merged_contig_109856	0	0	0	0	0	0	0	0	0	0	0.591876	0
Dhingra_Pear_16_GATCAG_L001_R1_001_paired_trimmed_paired_merged_contig_57263	0	0	0	0	0	0	0	0	0	0	0.593659	1.24552
Dhingra_Pear_16_GATCAG_L001_R1_001_paired_trimmed_paired_merged_contig_138429	0	0	0	0	0	0	0	0	0	0	0.595452	0
Dhingra_Pear_16_GATCAG_L001_R1_001_paired_trimmed_paired_merged_contig_17319	0	0	0	0	0	0	0	0	0	0	0.595452	0
Dhingra_Pear_16_GATCAG_L001_R1_001_paired_trimmed_paired_merged_contig_51196	0	0	0	0	0	0	0	0	0	0	0.595452	0
Dhingra_Pear_16_GATCAG_L001_R1_001_paired_trimmed_paired_merged_contig_93393	0	0	0	0	0	0	0	0	0	0	0.595452	0.416427
Dhingra_Pear_16_GATCAG_L001_R1_001_paired_trimmed_paired_merged_contig_90912	0	0	0	0	0	0	0	0	0	0	0.597257	0
Dhingra_Pear_16_GATCAG_L001_R1_001_paired_trimmed_paired_merged_contig_125341	0	0	0	0	0	0	0	0	0	0	0.599072	0
Dhingra_Pear_16_GATCAG_L001_R1_001_paired_trimmed_paired_merged_contig_129778	0	0	0	0	0	0	0	0	0	0	0.599072	0
Dhingra_Pear_16_GATCAG_L001_R1_001_paired_trimmed_paired_merged_contig_131546	0	0	0	0	0	0	0	0	0	0	0.599072	0
Dhingra_Pear_16_GATCAG_L001_R1_001_paired_trimmed_paired_merged_contig_123798	0	0	0	0	0	0	0	0	0	0	0.599072	0.418959
Dhingra_Pear_16_GATCAG_L001_R1_001_paired_trimmed_paired_merged_contig_126688	0	0	0	0	0	0	0	0	0	0	0.600898	0
Dhingra_Pear_16_GATCAG_L001_R1_001_paired_trimmed_paired_merged_contig_79412	0	0	0	0	0	0	0	0	0	0	0.600898	0
Dhingra_Pear_16_GATCAG_L001_R1_001_paired_trimmed_paired_merged_contig_126454	0	0	0	0	0	0	0	0	0	0	0.600898	0.420236
Dhingra_Pear_16_GATCAG_L001_R1_001_paired_trimmed_paired_merged_contig_137313	0	0	0	0	0	0	0	0	0	0	0.602736	0
Dhingra_Pear_16_GATCAG_L001_R1_001_paired_trimmed_paired_merged_contig_54871	0	0	0	0	0	0	0	0	0	0	0.602736	0
Dhingra_Pear_16_GATCAG_L001_R1_001_paired_trimmed_paired_merged_contig_96855	0	0	0	0	0	0	0	0	0	0	0.602736	0
Dhingra_Pear_16_GATCAG_L001_R1_001_paired_trimmed_paired_merged_contig_111376	0	0	0	0	0	0	0	0	0	0	0.604585	0
Dhingra_Pear_16_GATCAG_L001_R1_001_paired_trimmed_paired_merged_contig_134178	0	0	0	0	0	0	0	0	0	0	0.604585	0
Dhingra_Pear_16_GATCAG_L001_R1_001_paired_trimmed_paired_merged_contig_118725	0	0	0	0	0	0	0	0	0	0	0.606445	0
Dhingra_Pear_16_GATCAG_L001_R1_001_paired_trimmed_paired_merged_contig_122080	0	0	0	0	0	0	0	0	0	0	0.606445	0
Dhingra_Pear_16_GATCAG_L001_R1_001_paired_trimmed_paired_merged_contig_9440	0	0	0	0	0	0	0	0	0	0	0.606445	0
Dhingra_Pear_16_GATCAG_L001_R1_001_paired_trimmed_paired_merged_contig_137477	0	0	0	0	0	0	0	0	0	0	0.6102	0
Dhingra_Pear_16_GATCAG_L001_R1_001_paired_trimmed_paired_merged_contig_120926	0	0	0	0	0	0	0	0	0	0	0.612095	0
Dhingra_Pear_16_GATCAG_L001_R1_001_paired_trimmed_paired_merged_contig_137932	0	0	0	0	0	0	0	0	0	0	0.612095	0
Dhingra_Pear_16_GATCAG_L001_R1_001_paired_trimmed_paired_merged_contig_116623	0	0	0	0	0	0	0	0	0	0	0.612095	0.428067
Dhingra_Pear_16_GATCAG_L001_R1_001_paired_trimmed_paired_merged_contig_96649	0	0	0	0	0	0	0	0	0	0	0.612095	0.428067
Dhingra_Pear_16_GATCAG_L001_R1_001_paired_trimmed_paired_merged_contig_116917	0	0	0	0	0	0	0	0	0	0	0.614002	0
Dhingra_Pear_16_GATCAG_L001_R1_001_paired_trimmed_paired_merged_contig_123114	0	0	0	0	0	0	0	0	0	0	0.614002	0
Dhingra_Pear_16_GATCAG_L001_R1_001_paired_trimmed_paired_merged_contig_127684	0	0	0	0	0	0	0	0	0	0	0.614002	0
Dhingra_Pear_16_GATCAG_L001_R1_001_paired_trimmed_paired_merged_contig_136525	0	0	0	0	0	0	0	0	0	0	0.614002	0
Dhingra_Pear_16_GATCAG_L001_R1_001_paired_trimmed_paired_merged_contig_139560	0	0	0	0	0	0	0	0	0	0	0.614002	0
Dhingra_Pear_16_GATCAG_L001_R1_001_paired_trimmed_paired_merged_contig_95510	0	0	0	0	0	0	0	0	0	0	0.614002	0
Dhingra_Pear_16_GATCAG_L001_R1_001_paired_trimmed_paired_merged_contig_132892	0	0	0	0	0	0	0	0	0	0	0.614002	0.8588
Dhingra_Pear_16_GATCAG_L001_R1_001_paired_trimmed_paired_merged_contig_135025	0	0	0	0	0	0	0	0	0	0	0.617852	0
Dhingra_Pear_16_GATCAG_L001_R1_001_paired_trimmed_paired_merged_contig_109642	0	0	0	0	0	0	0	0	0	0	0.62175	0
Dhingra_Pear_16_GATCAG_L001_R1_001_paired_trimmed_paired_merged_contig_130686	0	0	0	0	0	0	0	0	0	0	0.62175	0
Dhingra_Pear_16_GATCAG_L001_R1_001_paired_trimmed_paired_merged_contig_140732	0	0	0	0	0	0	0	0	0	0	0.62175	0
Dhingra_Pear_16_GATCAG_L001_R1_001_paired_trimmed_paired_merged_contig_58795	0	0	0	0	0	0	0	0	0	0	0.62175	0
Dhingra_Pear_16_GATCAG_L001_R1_001_paired_trimmed_paired_merged_contig_89962	0	0	0	0	0	0	0	0	0	0	0.62175	0.434818
Dhingra_Pear_16_GATCAG_L001_R1_001_paired_trimmed_paired_merged_contig_103016	0	0	0	0	0	0	0	0	0	0	0.623717	0
Dhingra_Pear_16_GATCAG_L001_R1_001_paired_trimmed_paired_merged_contig_137154	0	0	0	0	0	0	0	0	0	0	0.625697	0.437579
Dhingra_Pear_16_GATCAG_L001_R1_001_paired_trimmed_paired_merged_contig_106992	0	0	0	0	0	0	0	0	0	0	0.62769	0
Dhingra_Pear_16_GATCAG_L001_R1_001_paired_trimmed_paired_merged_contig_60244	0	0	0	0	0	0	0	0	0	0	0.62769	0
Dhingra_Pear_16_GATCAG_L001_R1_001_paired_trimmed_paired_merged_contig_88310	0	0	0	0	0	0	0	0	0	0	0.62769	0
Dhingra_Pear_16_GATCAG_L001_R1_001_paired_trimmed_paired_merged_contig_138370	0	0	0	0	0	0	0	0	0	0	0.629695	0
Dhingra_Pear_16_GATCAG_L001_R1_001_paired_trimmed_paired_merged_contig_140334	0	0	0	0	0	0	0	0	0	0	0.629695	0.440375
Dhingra_Pear_16_GATCAG_L001_R1_001_paired_trimmed_paired_merged_contig_62989	0	0	0	0	0	0	0	0	0	0	0.631714	0
Dhingra_Pear_16_GATCAG_L001_R1_001_paired_trimmed_paired_merged_contig_116595	0	0	0	0	0	0	0	0	0	0	0.633745	0
Dhingra_Pear_16_GATCAG_L001_R1_001_paired_trimmed_paired_merged_contig_140842	0	0	0	0	0	0	0	0	0	0	0.633745	0
Dhingra_Pear_16_GATCAG_L001_R1_001_paired_trimmed_paired_merged_contig_16437	0	0	0	0	0	0	0	0	0	0	0.633745	0.443207
Dhingra_Pear_16_GATCAG_L001_R1_001_paired_trimmed_paired_merged_contig_137234	0	0	0	0	0	0	0	0	0	0	0.635789	0
Dhingra_Pear_16_GATCAG_L001_R1_001_paired_trimmed_paired_merged_contig_52597	0	0	0	0	0	0	0	0	0	0	0.635789	0
Dhingra_Pear_16_GATCAG_L001_R1_001_paired_trimmed_paired_merged_contig_60012	0	0	0	0	0	0	0	0	0	0	0.635789	0
Dhingra_Pear_16_GATCAG_L001_R1_001_paired_trimmed_paired_merged_contig_64874	0	0	0	0	0	0	0	0	0	0	0.635789	0
Dhingra_Pear_16_GATCAG_L001_R1_001_paired_trimmed_paired_merged_contig_78301	0	0	0	0	0	0	0	0	0	0	0.635789	0
Dhingra_Pear_16_GATCAG_L001_R1_001_paired_trimmed_paired_merged_contig_137231	0	0	0	0	0	0	0	0	0	0	0.637847	0
Dhingra_Pear_16_GATCAG_L001_R1_001_paired_trimmed_paired_merged_contig_77441	0	0	0	0	0	0	0	0	0	0	0.637847	0
Dhingra_Pear_16_GATCAG_L001_R1_001_paired_trimmed_paired_merged_contig_78195	0	0	0	0	0	0	0	0	0	0	0.637847	0
Dhingra_Pear_16_GATCAG_L001_R1_001_paired_trimmed_paired_merged_contig_49695	0	0	0	0	0	0	0	0	0	0	0.637847	0.446076
Dhingra_Pear_16_GATCAG_L001_R1_001_paired_trimmed_paired_merged_contig_98689	0	0	0	0	0	0	0	0	0	0	0.639918	0
Dhingra_Pear_16_GATCAG_L001_R1_001_paired_trimmed_paired_merged_contig_58541	0	0	0	0	0	0	0	0	0	0	0.639918	0.223762
Dhingra_Pear_16_GATCAG_L001_R1_001_paired_trimmed_paired_merged_contig_133006	0	0	0	0	0	0	0	0	0	0	0.639918	0.447524
Dhingra_Pear_16_GATCAG_L001_R1_001_paired_trimmed_paired_merged_contig_113672	0	0	0	0	0	0	0	0	0	0	0.642002	0
Dhingra_Pear_16_GATCAG_L001_R1_001_paired_trimmed_paired_merged_contig_123243	0	0	0	0	0	0	0	0	0	0	0.642002	0
Dhingra_Pear_16_GATCAG_L001_R1_001_paired_trimmed_paired_merged_contig_138623	0	0	0	0	0	0	0	0	0	0	0.642002	0.448982
Dhingra_Pear_16_GATCAG_L001_R1_001_paired_trimmed_paired_merged_contig_124944	0	0	0	0	0	0	0	0	0	0	0.642002	0.897964
Dhingra_Pear_16_GATCAG_L001_R1_001_paired_trimmed_paired_merged_contig_101499	0	0	0	0	0	0	0	0	0	0	0.646212	0
Dhingra_Pear_16_GATCAG_L001_R1_001_paired_trimmed_paired_merged_contig_106166	0	0	0	0	0	0	0	0	0	0	0.646212	0
Dhingra_Pear_16_GATCAG_L001_R1_001_paired_trimmed_paired_merged_contig_128723	0	0	0	0	0	0	0	0	0	0	0.646212	0
Dhingra_Pear_16_GATCAG_L001_R1_001_paired_trimmed_paired_merged_contig_140110	0	0	0	0	0	0	0	0	0	0	0.646212	0
Dhingra_Pear_16_GATCAG_L001_R1_001_paired_trimmed_paired_merged_contig_95579	0	0	0	0	0	0	0	0	0	0	0.646212	0
Dhingra_Pear_16_GATCAG_L001_R1_001_paired_trimmed_paired_merged_contig_140886	0	0	0	0	0	0	0	0	0	0	0.648338	0
Dhingra_Pear_16_GATCAG_L001_R1_001_paired_trimmed_paired_merged_contig_64797	0	0	0	0	0	0	0	0	0	0	0.648338	0
Dhingra_Pear_16_GATCAG_L001_R1_001_paired_trimmed_paired_merged_contig_83437	0	0	0	0	0	0	0	0	0	0	0.648338	0
Dhingra_Pear_16_GATCAG_L001_R1_001_paired_trimmed_paired_merged_contig_119030	0	0	0	0	0	0	0	0	0	0	0.650477	0
Dhingra_Pear_16_GATCAG_L001_R1_001_paired_trimmed_paired_merged_contig_135799	0	0	0	0	0	0	0	0	0	0	0.650477	0
Dhingra_Pear_16_GATCAG_L001_R1_001_paired_trimmed_paired_merged_contig_139535	0	0	0	0	0	0	0	0	0	0	0.650477	0
Dhingra_Pear_16_GATCAG_L001_R1_001_paired_trimmed_paired_merged_contig_140221	0	0	0	0	0	0	0	0	0	0	0.650477	0
Dhingra_Pear_16_GATCAG_L001_R1_001_paired_trimmed_paired_merged_contig_73482	0	0	0	0	0	0	0	0	0	0	0.650477	0
Dhingra_Pear_16_GATCAG_L001_R1_001_paired_trimmed_paired_merged_contig_117975	0	0	0	0	0	0	0	0	0	0	0.652631	0
Dhingra_Pear_16_GATCAG_L001_R1_001_paired_trimmed_paired_merged_contig_130940	0	0	0	0	0	0	0	0	0	0	0.652631	0
Dhingra_Pear_16_GATCAG_L001_R1_001_paired_trimmed_paired_merged_contig_135903	0	0	0	0	0	0	0	0	0	0	0.652631	0
Dhingra_Pear_16_GATCAG_L001_R1_001_paired_trimmed_paired_merged_contig_137911	0	0	0	0	0	0	0	0	0	0	0.652631	0
Dhingra_Pear_16_GATCAG_L001_R1_001_paired_trimmed_paired_merged_contig_109618	0	0	0	0	0	0	0	0	0	0	0.6548	0
Dhingra_Pear_16_GATCAG_L001_R1_001_paired_trimmed_paired_merged_contig_113560	0	0	0	0	0	0	0	0	0	0	0.6548	0
Dhingra_Pear_16_GATCAG_L001_R1_001_paired_trimmed_paired_merged_contig_139410	0	0	0	0	0	0	0	0	0	0	0.6548	0
Dhingra_Pear_16_GATCAG_L001_R1_001_paired_trimmed_paired_merged_contig_84341	0	0	0	0	0	0	0	0	0	0	0.6548	0
Dhingra_Pear_16_GATCAG_L001_R1_001_paired_trimmed_paired_merged_contig_93983	0	0	0	0	0	0	0	0	0	0	0.6548	0
Dhingra_Pear_16_GATCAG_L001_R1_001_paired_trimmed_paired_merged_contig_98670	0	0	0	0	0	0	0	0	0	0	0.6548	0
Dhingra_Pear_16_GATCAG_L001_R1_001_paired_trimmed_paired_merged_contig_102732	0	0	0	0	0	0	0	0	0	0	0.656982	0
Dhingra_Pear_16_GATCAG_L001_R1_001_paired_trimmed_paired_merged_contig_125617	0	0	0	0	0	0	0	0	0	0	0.656982	0
Dhingra_Pear_16_GATCAG_L001_R1_001_paired_trimmed_paired_merged_contig_103070	0	0	0	0	0	0	0	0	0	0	0.656982	0.459458
Dhingra_Pear_16_GATCAG_L001_R1_001_paired_trimmed_paired_merged_contig_139960	0	0	0	0	0	0	0	0	0	0	0.659179	0
Dhingra_Pear_16_GATCAG_L001_R1_001_paired_trimmed_paired_merged_contig_138918	0	0	0	0	0	0	0	0	0	0	0.661392	0
Dhingra_Pear_16_GATCAG_L001_R1_001_paired_trimmed_paired_merged_contig_113461	0	0	0	0	0	0	0	0	0	0	0.663618	0
Dhingra_Pear_16_GATCAG_L001_R1_001_paired_trimmed_paired_merged_contig_2873	0	0	0	0	0	0	0	0	0	0	0.663618	0
Dhingra_Pear_16_GATCAG_L001_R1_001_paired_trimmed_paired_merged_contig_54677	0	0	0	0	0	0	0	0	0	0	0.663618	0
Dhingra_Pear_16_GATCAG_L001_R1_001_paired_trimmed_paired_merged_contig_88144	0	0	0	0	0	0	0	0	0	0	0.663618	0
Dhingra_Pear_16_GATCAG_L001_R1_001_paired_trimmed_paired_merged_contig_133673	0	0	0	0	0	0	0	0	0	0	0.663618	0.464099
Dhingra_Pear_16_GATCAG_L001_R1_001_paired_trimmed_paired_merged_contig_135667	0	0	0	0	0	0	0	0	0	0	0.66586	0
Dhingra_Pear_16_GATCAG_L001_R1_001_paired_trimmed_paired_merged_contig_136875	0	0	0	0	0	0	0	0	0	0	0.66586	0
Dhingra_Pear_16_GATCAG_L001_R1_001_paired_trimmed_paired_merged_contig_99271	0	0	0	0	0	0	0	0	0	0	0.668118	0
Dhingra_Pear_16_GATCAG_L001_R1_001_paired_trimmed_paired_merged_contig_108471	0	0	0	0	0	0	0	0	0	0	0.67039	0
Dhingra_Pear_16_GATCAG_L001_R1_001_paired_trimmed_paired_merged_contig_124031	0	0	0	0	0	0	0	0	0	0	0.67039	0
Dhingra_Pear_16_GATCAG_L001_R1_001_paired_trimmed_paired_merged_contig_139871	0	0	0	0	0	0	0	0	0	0	0.67039	0
Dhingra_Pear_16_GATCAG_L001_R1_001_paired_trimmed_paired_merged_contig_135885	0	0	0	0	0	0	0	0	0	0	0.67039	0.468835
Dhingra_Pear_16_GATCAG_L001_R1_001_paired_trimmed_paired_merged_contig_107287	0	0	0	0	0	0	0	0	0	0	0.672678	0
Dhingra_Pear_16_GATCAG_L001_R1_001_paired_trimmed_paired_merged_contig_116157	0	0	0	0	0	0	0	0	0	0	0.672678	0
Dhingra_Pear_16_GATCAG_L001_R1_001_paired_trimmed_paired_merged_contig_138808	0	0	0	0	0	0	0	0	0	0	0.672678	0
Dhingra_Pear_16_GATCAG_L001_R1_001_paired_trimmed_paired_merged_contig_140821	0	0	0	0	0	0	0	0	0	0	0.672678	0
Dhingra_Pear_16_GATCAG_L001_R1_001_paired_trimmed_paired_merged_contig_115501	0	0	0	0	0	0	0	0	0	0	0.674982	0
Dhingra_Pear_16_GATCAG_L001_R1_001_paired_trimmed_paired_merged_contig_123466	0	0	0	0	0	0	0	0	0	0	0.674982	0
Dhingra_Pear_16_GATCAG_L001_R1_001_paired_trimmed_paired_merged_contig_138022	0	0	0	0	0	0	0	0	0	0	0.674982	0
Dhingra_Pear_16_GATCAG_L001_R1_001_paired_trimmed_paired_merged_contig_66623	0	0	0	0	0	0	0	0	0	0	0.674982	0
Dhingra_Pear_16_GATCAG_L001_R1_001_paired_trimmed_paired_merged_contig_135263	0	0	0	0	0	0	0	0	0	0	0.677301	0
Dhingra_Pear_16_GATCAG_L001_R1_001_paired_trimmed_paired_merged_contig_75665	0	0	0	0	0	0	0	0	0	0	0.677301	0
Dhingra_Pear_16_GATCAG_L001_R1_001_paired_trimmed_paired_merged_contig_135251	0	0	0	0	0	0	0	0	0	0	0.677301	0.473668
Dhingra_Pear_16_GATCAG_L001_R1_001_paired_trimmed_paired_merged_contig_140176	0	0	0	0	0	0	0	0	0	0	0.679637	0
Dhingra_Pear_16_GATCAG_L001_R1_001_paired_trimmed_paired_merged_contig_35300	0	0	0	0	0	0	0	0	0	0	0.679637	0
Dhingra_Pear_16_GATCAG_L001_R1_001_paired_trimmed_paired_merged_contig_79332	0	0	0	0	0	0	0	0	0	0	0.679637	0
Dhingra_Pear_16_GATCAG_L001_R1_001_paired_trimmed_paired_merged_contig_106106	0	0	0	0	0	0	0	0	0	0	0.679637	0.475301
Dhingra_Pear_16_GATCAG_L001_R1_001_paired_trimmed_paired_merged_contig_61535	0	0	0	0	0	0	0	0	0	0	0.681988	0
Dhingra_Pear_16_GATCAG_L001_R1_001_paired_trimmed_paired_merged_contig_85092	0	0	0	0	0	0	0	0	0	0	0.681988	0
Dhingra_Pear_16_GATCAG_L001_R1_001_paired_trimmed_paired_merged_contig_110064	0	0	0	0	0	0	0	0	0	0	0.684356	0
Dhingra_Pear_16_GATCAG_L001_R1_001_paired_trimmed_paired_merged_contig_126927	0	0	0	0	0	0	0	0	0	0	0.684356	0
Dhingra_Pear_16_GATCAG_L001_R1_001_paired_trimmed_paired_merged_contig_131756	0	0	0	0	0	0	0	0	0	0	0.684356	0
Dhingra_Pear_16_GATCAG_L001_R1_001_paired_trimmed_paired_merged_contig_134256	0	0	0	0	0	0	0	0	0	0	0.684356	0
Dhingra_Pear_16_GATCAG_L001_R1_001_paired_trimmed_paired_merged_contig_76069	0	0	0	0	0	0	0	0	0	0	0.684356	0
Dhingra_Pear_16_GATCAG_L001_R1_001_paired_trimmed_paired_merged_contig_111401	0	0	0	0	0	0	0	0	0	0	0.686741	0
Dhingra_Pear_16_GATCAG_L001_R1_001_paired_trimmed_paired_merged_contig_135901	0	0	0	0	0	0	0	0	0	0	0.686741	0
Dhingra_Pear_16_GATCAG_L001_R1_001_paired_trimmed_paired_merged_contig_102672	0	0	0	0	0	0	0	0	0	0	0.689142	0
Dhingra_Pear_16_GATCAG_L001_R1_001_paired_trimmed_paired_merged_contig_119186	0	0	0	0	0	0	0	0	0	0	0.689142	0
Dhingra_Pear_16_GATCAG_L001_R1_001_paired_trimmed_paired_merged_contig_137992	0	0	0	0	0	0	0	0	0	0	0.689142	0
Dhingra_Pear_16_GATCAG_L001_R1_001_paired_trimmed_paired_merged_contig_112174	0	0	0	0	0	0	0	0	0	0	0.69156	0
Dhingra_Pear_16_GATCAG_L001_R1_001_paired_trimmed_paired_merged_contig_112486	0	0	0	0	0	0	0	0	0	0	0.69156	0
Dhingra_Pear_16_GATCAG_L001_R1_001_paired_trimmed_paired_merged_contig_139471	0	0	0	0	0	0	0	0	0	0	0.69156	0
Dhingra_Pear_16_GATCAG_L001_R1_001_paired_trimmed_paired_merged_contig_50979	0	0	0	0	0	0	0	0	0	0	0.69156	0
Dhingra_Pear_16_GATCAG_L001_R1_001_paired_trimmed_paired_merged_contig_114162	0	0	0	0	0	0	0	0	0	0	0.69156	0.48364
Dhingra_Pear_16_GATCAG_L001_R1_001_paired_trimmed_paired_merged_contig_100297	0	0	0	0	0	0	0	0	0	0	0.693995	0
Dhingra_Pear_16_GATCAG_L001_R1_001_paired_trimmed_paired_merged_contig_122386	0	0	0	0	0	0	0	0	0	0	0.693995	0
Dhingra_Pear_16_GATCAG_L001_R1_001_paired_trimmed_paired_merged_contig_124043	0	0	0	0	0	0	0	0	0	0	0.693995	0
Dhingra_Pear_16_GATCAG_L001_R1_001_paired_trimmed_paired_merged_contig_129283	0	0	0	0	0	0	0	0	0	0	0.696448	0
Dhingra_Pear_16_GATCAG_L001_R1_001_paired_trimmed_paired_merged_contig_98376	0	0	0	0	0	0	0	0	0	0	0.696448	0.487058
Dhingra_Pear_16_GATCAG_L001_R1_001_paired_trimmed_paired_merged_contig_124344	0	0	0	0	0	0	0	0	0	0	0.698917	0
Dhingra_Pear_16_GATCAG_L001_R1_001_paired_trimmed_paired_merged_contig_135281	0	0	0	0	0	0	0	0	0	0	0.698917	0
Dhingra_Pear_16_GATCAG_L001_R1_001_paired_trimmed_paired_merged_contig_50884	0	0	0	0	0	0	0	0	0	0	0.698917	0
Dhingra_Pear_16_GATCAG_L001_R1_001_paired_trimmed_paired_merged_contig_73048	0	0	0	0	0	0	0	0	0	0	0.698917	0
Dhingra_Pear_16_GATCAG_L001_R1_001_paired_trimmed_paired_merged_contig_96262	0	0	0	0	0	0	0	0	0	0	0.698917	0
Dhingra_Pear_16_GATCAG_L001_R1_001_paired_trimmed_paired_merged_contig_97805	0	0	0	0	0	0	0	0	0	0	0.698917	0
Dhingra_Pear_16_GATCAG_L001_R1_001_paired_trimmed_paired_merged_contig_84819	0	0	0	0	0	0	0	0	0	0	0.698917	0.488785
Dhingra_Pear_16_GATCAG_L001_R1_001_paired_trimmed_paired_merged_contig_102336	0	0	0	0	0	0	0	0	0	0	0.701405	0
Dhingra_Pear_16_GATCAG_L001_R1_001_paired_trimmed_paired_merged_contig_115215	0	0	0	0	0	0	0	0	0	0	0.701405	0
Dhingra_Pear_16_GATCAG_L001_R1_001_paired_trimmed_paired_merged_contig_125414	0	0	0	0	0	0	0	0	0	0	0.701405	0
Dhingra_Pear_16_GATCAG_L001_R1_001_paired_trimmed_paired_merged_contig_110126	0	0	0	0	0	0	0	0	0	0	0.70391	0
Dhingra_Pear_16_GATCAG_L001_R1_001_paired_trimmed_paired_merged_contig_111616	0	0	0	0	0	0	0	0	0	0	0.70391	0
Dhingra_Pear_16_GATCAG_L001_R1_001_paired_trimmed_paired_merged_contig_114756	0	0	0	0	0	0	0	0	0	0	0.70391	0
Dhingra_Pear_16_GATCAG_L001_R1_001_paired_trimmed_paired_merged_contig_114958	0	0	0	0	0	0	0	0	0	0	0.70391	0
Dhingra_Pear_16_GATCAG_L001_R1_001_paired_trimmed_paired_merged_contig_118023	0	0	0	0	0	0	0	0	0	0	0.70391	0
Dhingra_Pear_16_GATCAG_L001_R1_001_paired_trimmed_paired_merged_contig_50698	0	0	0	0	0	0	0	0	0	0	0.70391	0
Dhingra_Pear_16_GATCAG_L001_R1_001_paired_trimmed_paired_merged_contig_85168	0	0	0	0	0	0	0	0	0	0	0.70391	0
Dhingra_Pear_16_GATCAG_L001_R1_001_paired_trimmed_paired_merged_contig_85454	0	0	0	0	0	0	0	0	0	0	0.70391	0
Dhingra_Pear_16_GATCAG_L001_R1_001_paired_trimmed_paired_merged_contig_120151	0	0	0	0	0	0	0	0	0	0	0.706432	0
Dhingra_Pear_16_GATCAG_L001_R1_001_paired_trimmed_paired_merged_contig_122015	0	0	0	0	0	0	0	0	0	0	0.706432	0
Dhingra_Pear_16_GATCAG_L001_R1_001_paired_trimmed_paired_merged_contig_98229	0	0	0	0	0	0	0	0	0	0	0.706432	0
Dhingra_Pear_16_GATCAG_L001_R1_001_paired_trimmed_paired_merged_contig_134037	0	0	0	0	0	0	0	0	0	0	0.708974	0
Dhingra_Pear_16_GATCAG_L001_R1_001_paired_trimmed_paired_merged_contig_2016	0	0	0	0	0	0	0	0	0	0	0.708974	0
Dhingra_Pear_16_GATCAG_L001_R1_001_paired_trimmed_paired_merged_contig_111481	0	0	0	0	0	0	0	0	0	0	0.711533	0
Dhingra_Pear_16_GATCAG_L001_R1_001_paired_trimmed_paired_merged_contig_119272	0	0	0	0	0	0	0	0	0	0	0.711533	0
Dhingra_Pear_16_GATCAG_L001_R1_001_paired_trimmed_paired_merged_contig_129000	0	0	0	0	0	0	0	0	0	0	0.711533	0
Dhingra_Pear_16_GATCAG_L001_R1_001_paired_trimmed_paired_merged_contig_96162	0	0	0	0	0	0	0	0	0	0	0.711533	0.497608
Dhingra_Pear_16_GATCAG_L001_R1_001_paired_trimmed_paired_merged_contig_130190	0	0	0	0	0	0	0	0	0	0	0.714111	0
Dhingra_Pear_16_GATCAG_L001_R1_001_paired_trimmed_paired_merged_contig_131368	0	0	0	0	0	0	0	0	0	0	0.714111	0
Dhingra_Pear_16_GATCAG_L001_R1_001_paired_trimmed_paired_merged_contig_118247	0	0	0	0	0	0	0	0	0	0	0.714111	0.499411
Dhingra_Pear_16_GATCAG_L001_R1_001_paired_trimmed_paired_merged_contig_138903	0	0	0	0	0	0	0	0	0	0	0.714111	0.499411
Dhingra_Pear_16_GATCAG_L001_R1_001_paired_trimmed_paired_merged_contig_128512	0	0	0	0	0	0	0	0	0	0	0.715407	0
Dhingra_Pear_16_GATCAG_L001_R1_001_paired_trimmed_paired_merged_contig_112666	0	0	0	0	0	0	0	0	0	0	0.716708	0
Dhingra_Pear_16_GATCAG_L001_R1_001_paired_trimmed_paired_merged_contig_131871	0	0	0	0	0	0	0	0	0	0	0.716708	0
Dhingra_Pear_16_GATCAG_L001_R1_001_paired_trimmed_paired_merged_contig_39215	0	0	0	0	0	0	0	0	0	0	0.716708	0
Dhingra_Pear_16_GATCAG_L001_R1_001_paired_trimmed_paired_merged_contig_94435	0	0	0	0	0	0	0	0	0	0	0.716708	0
Dhingra_Pear_16_GATCAG_L001_R1_001_paired_trimmed_paired_merged_contig_105993	0	0	0	0	0	0	0	0	0	0	0.719324	0
Dhingra_Pear_16_GATCAG_L001_R1_001_paired_trimmed_paired_merged_contig_122533	0	0	0	0	0	0	0	0	0	0	0.719324	0
Dhingra_Pear_16_GATCAG_L001_R1_001_paired_trimmed_paired_merged_contig_122707	0	0	0	0	0	0	0	0	0	0	0.719324	0
Dhingra_Pear_16_GATCAG_L001_R1_001_paired_trimmed_paired_merged_contig_123995	0	0	0	0	0	0	0	0	0	0	0.719324	0
Dhingra_Pear_16_GATCAG_L001_R1_001_paired_trimmed_paired_merged_contig_124285	0	0	0	0	0	0	0	0	0	0	0.719324	0
Dhingra_Pear_16_GATCAG_L001_R1_001_paired_trimmed_paired_merged_contig_92383	0	0	0	0	0	0	0	0	0	0	0.719324	0
Dhingra_Pear_16_GATCAG_L001_R1_001_paired_trimmed_paired_merged_contig_94349	0	0	0	0	0	0	0	0	0	0	0.719324	0
Dhingra_Pear_16_GATCAG_L001_R1_001_paired_trimmed_paired_merged_contig_110125	0	0	0	0	0	0	0	0	0	0	0.721958	0
Dhingra_Pear_16_GATCAG_L001_R1_001_paired_trimmed_paired_merged_contig_118820	0	0	0	0	0	0	0	0	0	0	0.721958	0
Dhingra_Pear_16_GATCAG_L001_R1_001_paired_trimmed_paired_merged_contig_137789	0	0	0	0	0	0	0	0	0	0	0.721958	0
Dhingra_Pear_16_GATCAG_L001_R1_001_paired_trimmed_paired_merged_contig_16251	0	0	0	0	0	0	0	0	0	0	0.721958	0
Dhingra_Pear_16_GATCAG_L001_R1_001_paired_trimmed_paired_merged_contig_106262	0	0	0	0	0	0	0	0	0	0	0.721958	0.504899
Dhingra_Pear_16_GATCAG_L001_R1_001_paired_trimmed_paired_merged_contig_107377	0	0	0	0	0	0	0	0	0	0	0.724613	0
Dhingra_Pear_16_GATCAG_L001_R1_001_paired_trimmed_paired_merged_contig_124582	0	0	0	0	0	0	0	0	0	0	0.724613	0
Dhingra_Pear_16_GATCAG_L001_R1_001_paired_trimmed_paired_merged_contig_127596	0	0	0	0	0	0	0	0	0	0	0.724613	0
Dhingra_Pear_16_GATCAG_L001_R1_001_paired_trimmed_paired_merged_contig_134803	0	0	0	0	0	0	0	0	0	0	0.724613	0
Dhingra_Pear_16_GATCAG_L001_R1_001_paired_trimmed_paired_merged_contig_135864	0	0	0	0	0	0	0	0	0	0	0.724613	0
Dhingra_Pear_16_GATCAG_L001_R1_001_paired_trimmed_paired_merged_contig_137553	0	0	0	0	0	0	0	0	0	0	0.724613	0
Dhingra_Pear_16_GATCAG_L001_R1_001_paired_trimmed_paired_merged_contig_140531	0	0	0	0	0	0	0	0	0	0	0.724613	0.506755
Dhingra_Pear_16_GATCAG_L001_R1_001_paired_trimmed_paired_merged_contig_76032	0	0	0	0	0	0	0	0	0	0	0.724613	0.506755
Dhingra_Pear_16_GATCAG_L001_R1_001_paired_trimmed_paired_merged_contig_103029	0	0	0	0	0	0	0	0	0	0	0.727287	0
Dhingra_Pear_16_GATCAG_L001_R1_001_paired_trimmed_paired_merged_contig_108996	0	0	0	0	0	0	0	0	0	0	0.727287	0
Dhingra_Pear_16_GATCAG_L001_R1_001_paired_trimmed_paired_merged_contig_119721	0	0	0	0	0	0	0	0	0	0	0.727287	0
Dhingra_Pear_16_GATCAG_L001_R1_001_paired_trimmed_paired_merged_contig_138381	0	0	0	0	0	0	0	0	0	0	0.727287	0
Dhingra_Pear_16_GATCAG_L001_R1_001_paired_trimmed_paired_merged_contig_140828	0	0	0	0	0	0	0	0	0	0	0.727287	0.508625
Dhingra_Pear_16_GATCAG_L001_R1_001_paired_trimmed_paired_merged_contig_91314	0	0	0	0	0	0	0	0	0	0	0.727287	0.508625
Dhingra_Pear_16_GATCAG_L001_R1_001_paired_trimmed_paired_merged_contig_134987	0	0	0	0	0	0	0	0	0	0	0.72998	0
Dhingra_Pear_16_GATCAG_L001_R1_001_paired_trimmed_paired_merged_contig_141227	0	0	0	0	0	0	0	0	0	0	0.72998	0
Dhingra_Pear_16_GATCAG_L001_R1_001_paired_trimmed_paired_merged_contig_116268	0	0	0	0	0	0	0	0	0	0	0.72998	0.510509
Dhingra_Pear_16_GATCAG_L001_R1_001_paired_trimmed_paired_merged_contig_115286	0	0	0	0	0	0	0	0	0	0	0.732694	0
Dhingra_Pear_16_GATCAG_L001_R1_001_paired_trimmed_paired_merged_contig_118740	0	0	0	0	0	0	0	0	0	0	0.732694	0
Dhingra_Pear_16_GATCAG_L001_R1_001_paired_trimmed_paired_merged_contig_136866	0	0	0	0	0	0	0	0	0	0	0.732694	0
Dhingra_Pear_16_GATCAG_L001_R1_001_paired_trimmed_paired_merged_contig_137796	0	0	0	0	0	0	0	0	0	0	0.732694	0
Dhingra_Pear_16_GATCAG_L001_R1_001_paired_trimmed_paired_merged_contig_115609	0	0	0	0	0	0	0	0	0	0	0.735428	0
Dhingra_Pear_16_GATCAG_L001_R1_001_paired_trimmed_paired_merged_contig_129589	0	0	0	0	0	0	0	0	0	0	0.735428	0
Dhingra_Pear_16_GATCAG_L001_R1_001_paired_trimmed_paired_merged_contig_1604	0	0	0	0	0	0	0	0	0	0	0.735428	0
Dhingra_Pear_16_GATCAG_L001_R1_001_paired_trimmed_paired_merged_contig_118541	0	0	0	0	0	0	0	0	0	0	0.738182	0
Dhingra_Pear_16_GATCAG_L001_R1_001_paired_trimmed_paired_merged_contig_128626	0	0	0	0	0	0	0	0	0	0	0.738182	0
Dhingra_Pear_16_GATCAG_L001_R1_001_paired_trimmed_paired_merged_contig_138010	0	0	0	0	0	0	0	0	0	0	0.738182	0
Dhingra_Pear_16_GATCAG_L001_R1_001_paired_trimmed_paired_merged_contig_41799	0	0	0	0	0	0	0	0	0	0	0.738182	0
Dhingra_Pear_16_GATCAG_L001_R1_001_paired_trimmed_paired_merged_contig_57370	0	0	0	0	0	0	0	0	0	0	0.738182	0
Dhingra_Pear_16_GATCAG_L001_R1_001_paired_trimmed_paired_merged_contig_79648	0	0	0	0	0	0	0	0	0	0	0.738182	0.516245
Dhingra_Pear_16_GATCAG_L001_R1_001_paired_trimmed_paired_merged_contig_112793	0	0	0	0	0	0	0	0	0	0	0.740957	0
Dhingra_Pear_16_GATCAG_L001_R1_001_paired_trimmed_paired_merged_contig_118763	0	0	0	0	0	0	0	0	0	0	0.740957	0
Dhingra_Pear_16_GATCAG_L001_R1_001_paired_trimmed_paired_merged_contig_121163	0	0	0	0	0	0	0	0	0	0	0.740957	0
Dhingra_Pear_16_GATCAG_L001_R1_001_paired_trimmed_paired_merged_contig_83867	0	0	0	0	0	0	0	0	0	0	0.740957	0
Dhingra_Pear_16_GATCAG_L001_R1_001_paired_trimmed_paired_merged_contig_90500	0	0	0	0	0	0	0	0	0	0	0.740957	0
Dhingra_Pear_16_GATCAG_L001_R1_001_paired_trimmed_paired_merged_contig_95431	0	0	0	0	0	0	0	0	0	0	0.740957	0.518186
Dhingra_Pear_16_GATCAG_L001_R1_001_paired_trimmed_paired_merged_contig_109890	0	0	0	0	0	0	0	0	0	0	0.743753	0
Dhingra_Pear_16_GATCAG_L001_R1_001_paired_trimmed_paired_merged_contig_129786	0	0	0	0	0	0	0	0	0	0	0.743753	0
Dhingra_Pear_16_GATCAG_L001_R1_001_paired_trimmed_paired_merged_contig_137139	0	0	0	0	0	0	0	0	0	0	0.743753	0
Dhingra_Pear_16_GATCAG_L001_R1_001_paired_trimmed_paired_merged_contig_140850	0	0	0	0	0	0	0	0	0	0	0.743753	0
Dhingra_Pear_16_GATCAG_L001_R1_001_paired_trimmed_paired_merged_contig_1620	0	0	0	0	0	0	0	0	0	0	0.743753	0
Dhingra_Pear_16_GATCAG_L001_R1_001_paired_trimmed_paired_merged_contig_63521	0	0	0	0	0	0	0	0	0	0	0.743753	0
Dhingra_Pear_16_GATCAG_L001_R1_001_paired_trimmed_paired_merged_contig_77986	0	0	0	0	0	0	0	0	0	0	0.743753	0
Dhingra_Pear_16_GATCAG_L001_R1_001_paired_trimmed_paired_merged_contig_89120	0	0	0	0	0	0	0	0	0	0	0.743753	0
Dhingra_Pear_16_GATCAG_L001_R1_001_paired_trimmed_paired_merged_contig_95305	0	0	0	0	0	0	0	0	0	0	0.743753	0
Dhingra_Pear_16_GATCAG_L001_R1_001_paired_trimmed_paired_merged_contig_137705	0	0	0	0	0	0	0	0	0	0	0.746571	0
Dhingra_Pear_16_GATCAG_L001_R1_001_paired_trimmed_paired_merged_contig_111903	0	0	0	0	0	0	0	0	0	0	0.749409	0
Dhingra_Pear_16_GATCAG_L001_R1_001_paired_trimmed_paired_merged_contig_118706	0	0	0	0	0	0	0	0	0	0	0.749409	0
Dhingra_Pear_16_GATCAG_L001_R1_001_paired_trimmed_paired_merged_contig_125888	0	0	0	0	0	0	0	0	0	0	0.749409	0
Dhingra_Pear_16_GATCAG_L001_R1_001_paired_trimmed_paired_merged_contig_139514	0	0	0	0	0	0	0	0	0	0	0.749409	0
Dhingra_Pear_16_GATCAG_L001_R1_001_paired_trimmed_paired_merged_contig_100703	0	0	0	0	0	0	0	0	0	0	0.75227	0
Dhingra_Pear_16_GATCAG_L001_R1_001_paired_trimmed_paired_merged_contig_112058	0	0	0	0	0	0	0	0	0	0	0.75227	0
Dhingra_Pear_16_GATCAG_L001_R1_001_paired_trimmed_paired_merged_contig_115217	0	0	0	0	0	0	0	0	0	0	0.75227	0
Dhingra_Pear_16_GATCAG_L001_R1_001_paired_trimmed_paired_merged_contig_135144	0	0	0	0	0	0	0	0	0	0	0.75227	0
Dhingra_Pear_16_GATCAG_L001_R1_001_paired_trimmed_paired_merged_contig_132168	0	0	0	0	0	0	0	0	0	0	0.75227	0.526097
Dhingra_Pear_16_GATCAG_L001_R1_001_paired_trimmed_paired_merged_contig_115351	0	0	0	0	0	0	0	0	0	0	0.753708	0
Dhingra_Pear_16_GATCAG_L001_R1_001_paired_trimmed_paired_merged_contig_113084	0	0	0	0	0	0	0	0	0	0	0.755152	0
Dhingra_Pear_16_GATCAG_L001_R1_001_paired_trimmed_paired_merged_contig_133973	0	0	0	0	0	0	0	0	0	0	0.755152	0
Dhingra_Pear_16_GATCAG_L001_R1_001_paired_trimmed_paired_merged_contig_78787	0	0	0	0	0	0	0	0	0	0	0.755152	0
Dhingra_Pear_16_GATCAG_L001_R1_001_paired_trimmed_paired_merged_contig_115681	0	0	0	0	0	0	0	0	0	0	0.755152	0.528113
Dhingra_Pear_16_GATCAG_L001_R1_001_paired_trimmed_paired_merged_contig_129111	0	0	0	0	0	0	0	0	0	0	0.758056	0
Dhingra_Pear_16_GATCAG_L001_R1_001_paired_trimmed_paired_merged_contig_125192	0	0	0	0	0	0	0	0	0	0	0.758056	0.530144
Dhingra_Pear_16_GATCAG_L001_R1_001_paired_trimmed_paired_merged_contig_105730	0	0	0	0	0	0	0	0	0	0	0.760983	0
Dhingra_Pear_16_GATCAG_L001_R1_001_paired_trimmed_paired_merged_contig_106154	0	0	0	0	0	0	0	0	0	0	0.760983	0
Dhingra_Pear_16_GATCAG_L001_R1_001_paired_trimmed_paired_merged_contig_135015	0	0	0	0	0	0	0	0	0	0	0.760983	0
Dhingra_Pear_16_GATCAG_L001_R1_001_paired_trimmed_paired_merged_contig_136521	0	0	0	0	0	0	0	0	0	0	0.760983	0
Dhingra_Pear_16_GATCAG_L001_R1_001_paired_trimmed_paired_merged_contig_47062	0	0	0	0	0	0	0	0	0	0	0.760983	0
Dhingra_Pear_16_GATCAG_L001_R1_001_paired_trimmed_paired_merged_contig_71925	0	0	0	0	0	0	0	0	0	0	0.760983	0
Dhingra_Pear_16_GATCAG_L001_R1_001_paired_trimmed_paired_merged_contig_88000	0	0	0	0	0	0	0	0	0	0	0.760983	0
Dhingra_Pear_16_GATCAG_L001_R1_001_paired_trimmed_paired_merged_contig_92490	0	0	0	0	0	0	0	0	0	0	0.760983	0
Dhingra_Pear_16_GATCAG_L001_R1_001_paired_trimmed_paired_merged_contig_69444	0	0	0	0	0	0	0	0	0	0	0.760983	0.532191
Dhingra_Pear_16_GATCAG_L001_R1_001_paired_trimmed_paired_merged_contig_105303	0	0	0	0	0	0	0	0	0	0	0.763933	0
Dhingra_Pear_16_GATCAG_L001_R1_001_paired_trimmed_paired_merged_contig_107017	0	0	0	0	0	0	0	0	0	0	0.763933	0
Dhingra_Pear_16_GATCAG_L001_R1_001_paired_trimmed_paired_merged_contig_110849	0	0	0	0	0	0	0	0	0	0	0.763933	0
Dhingra_Pear_16_GATCAG_L001_R1_001_paired_trimmed_paired_merged_contig_115797	0	0	0	0	0	0	0	0	0	0	0.763933	0
Dhingra_Pear_16_GATCAG_L001_R1_001_paired_trimmed_paired_merged_contig_117117	0	0	0	0	0	0	0	0	0	0	0.763933	0
Dhingra_Pear_16_GATCAG_L001_R1_001_paired_trimmed_paired_merged_contig_132755	0	0	0	0	0	0	0	0	0	0	0.763933	0
Dhingra_Pear_16_GATCAG_L001_R1_001_paired_trimmed_paired_merged_contig_134247	0	0	0	0	0	0	0	0	0	0	0.763933	0
Dhingra_Pear_16_GATCAG_L001_R1_001_paired_trimmed_paired_merged_contig_135883	0	0	0	0	0	0	0	0	0	0	0.763933	0
Dhingra_Pear_16_GATCAG_L001_R1_001_paired_trimmed_paired_merged_contig_136456	0	0	0	0	0	0	0	0	0	0	0.763933	0
Dhingra_Pear_16_GATCAG_L001_R1_001_paired_trimmed_paired_merged_contig_137289	0	0	0	0	0	0	0	0	0	0	0.763933	0
Dhingra_Pear_16_GATCAG_L001_R1_001_paired_trimmed_paired_merged_contig_107171	0	0	0	0	0	0	0	0	0	0	0.766905	0
Dhingra_Pear_16_GATCAG_L001_R1_001_paired_trimmed_paired_merged_contig_109496	0	0	0	0	0	0	0	0	0	0	0.766905	0
Dhingra_Pear_16_GATCAG_L001_R1_001_paired_trimmed_paired_merged_contig_116169	0	0	0	0	0	0	0	0	0	0	0.766905	0
Dhingra_Pear_16_GATCAG_L001_R1_001_paired_trimmed_paired_merged_contig_28792	0	0	0	0	0	0	0	0	0	0	0.766905	0
Dhingra_Pear_16_GATCAG_L001_R1_001_paired_trimmed_paired_merged_contig_99898	0	0	0	0	0	0	0	0	0	0	0.766905	0
Dhingra_Pear_16_GATCAG_L001_R1_001_paired_trimmed_paired_merged_contig_100876	0	0	0	0	0	0	0	0	0	0	0.766905	0.536332
Dhingra_Pear_16_GATCAG_L001_R1_001_paired_trimmed_paired_merged_contig_102427	0	0	0	0	0	0	0	0	0	0	0.769901	0
Dhingra_Pear_16_GATCAG_L001_R1_001_paired_trimmed_paired_merged_contig_105498	0	0	0	0	0	0	0	0	0	0	0.769901	0
Dhingra_Pear_16_GATCAG_L001_R1_001_paired_trimmed_paired_merged_contig_115320	0	0	0	0	0	0	0	0	0	0	0.769901	0
Dhingra_Pear_16_GATCAG_L001_R1_001_paired_trimmed_paired_merged_contig_127865	0	0	0	0	0	0	0	0	0	0	0.769901	0
Dhingra_Pear_16_GATCAG_L001_R1_001_paired_trimmed_paired_merged_contig_128266	0	0	0	0	0	0	0	0	0	0	0.769901	0
Dhingra_Pear_16_GATCAG_L001_R1_001_paired_trimmed_paired_merged_contig_135257	0	0	0	0	0	0	0	0	0	0	0.77292	0
Dhingra_Pear_16_GATCAG_L001_R1_001_paired_trimmed_paired_merged_contig_141226	0	0	0	0	0	0	0	0	0	0	0.77292	0
Dhingra_Pear_16_GATCAG_L001_R1_001_paired_trimmed_paired_merged_contig_75199	0	0	0	0	0	0	0	0	0	0	0.77292	0
Dhingra_Pear_16_GATCAG_L001_R1_001_paired_trimmed_paired_merged_contig_137243	0	0	0	0	0	0	0	0	0	0	0.775963	0
Dhingra_Pear_16_GATCAG_L001_R1_001_paired_trimmed_paired_merged_contig_21270	0	0	0	0	0	0	0	0	0	0	0.775963	1.08533
Dhingra_Pear_16_GATCAG_L001_R1_001_paired_trimmed_paired_merged_contig_82412	0	0	0	0	0	0	0	0	0	0	0.775963	1.628
Dhingra_Pear_16_GATCAG_L001_R1_001_paired_trimmed_paired_merged_contig_101125	0	0	0	0	0	0	0	0	0	0	0.77903	0
Dhingra_Pear_16_GATCAG_L001_R1_001_paired_trimmed_paired_merged_contig_101634	0	0	0	0	0	0	0	0	0	0	0.77903	0
Dhingra_Pear_16_GATCAG_L001_R1_001_paired_trimmed_paired_merged_contig_105194	0	0	0	0	0	0	0	0	0	0	0.77903	0
Dhingra_Pear_16_GATCAG_L001_R1_001_paired_trimmed_paired_merged_contig_108056	0	0	0	0	0	0	0	0	0	0	0.77903	0
Dhingra_Pear_16_GATCAG_L001_R1_001_paired_trimmed_paired_merged_contig_116827	0	0	0	0	0	0	0	0	0	0	0.77903	0
Dhingra_Pear_16_GATCAG_L001_R1_001_paired_trimmed_paired_merged_contig_128280	0	0	0	0	0	0	0	0	0	0	0.77903	0
Dhingra_Pear_16_GATCAG_L001_R1_001_paired_trimmed_paired_merged_contig_74122	0	0	0	0	0	0	0	0	0	0	0.77903	0
Dhingra_Pear_16_GATCAG_L001_R1_001_paired_trimmed_paired_merged_contig_98120	0	0	0	0	0	0	0	0	0	0	0.77903	0
Dhingra_Pear_16_GATCAG_L001_R1_001_paired_trimmed_paired_merged_contig_107387	0	0	0	0	0	0	0	0	0	0	0.782122	0
Dhingra_Pear_16_GATCAG_L001_R1_001_paired_trimmed_paired_merged_contig_110355	0	0	0	0	0	0	0	0	0	0	0.782122	0
Dhingra_Pear_16_GATCAG_L001_R1_001_paired_trimmed_paired_merged_contig_115653	0	0	0	0	0	0	0	0	0	0	0.782122	0
Dhingra_Pear_16_GATCAG_L001_R1_001_paired_trimmed_paired_merged_contig_115718	0	0	0	0	0	0	0	0	0	0	0.782122	0
Dhingra_Pear_16_GATCAG_L001_R1_001_paired_trimmed_paired_merged_contig_115949	0	0	0	0	0	0	0	0	0	0	0.782122	0
Dhingra_Pear_16_GATCAG_L001_R1_001_paired_trimmed_paired_merged_contig_121603	0	0	0	0	0	0	0	0	0	0	0.782122	0
Dhingra_Pear_16_GATCAG_L001_R1_001_paired_trimmed_paired_merged_contig_125985	0	0	0	0	0	0	0	0	0	0	0.782122	0
Dhingra_Pear_16_GATCAG_L001_R1_001_paired_trimmed_paired_merged_contig_133453	0	0	0	0	0	0	0	0	0	0	0.782122	0
Dhingra_Pear_16_GATCAG_L001_R1_001_paired_trimmed_paired_merged_contig_137795	0	0	0	0	0	0	0	0	0	0	0.782122	0
Dhingra_Pear_16_GATCAG_L001_R1_001_paired_trimmed_paired_merged_contig_63140	0	0	0	0	0	0	0	0	0	0	0.782122	0
Dhingra_Pear_16_GATCAG_L001_R1_001_paired_trimmed_paired_merged_contig_78117	0	0	0	0	0	0	0	0	0	0	0.782122	0
Dhingra_Pear_16_GATCAG_L001_R1_001_paired_trimmed_paired_merged_contig_79304	0	0	0	0	0	0	0	0	0	0	0.782122	0
Dhingra_Pear_16_GATCAG_L001_R1_001_paired_trimmed_paired_merged_contig_88980	0	0	0	0	0	0	0	0	0	0	0.782122	0
Dhingra_Pear_16_GATCAG_L001_R1_001_paired_trimmed_paired_merged_contig_93908	0	0	0	0	0	0	0	0	0	0	0.782122	0
Dhingra_Pear_16_GATCAG_L001_R1_001_paired_trimmed_paired_merged_contig_139840	0	0	0	0	0	0	0	0	0	0	0.782122	0.546974
Dhingra_Pear_16_GATCAG_L001_R1_001_paired_trimmed_paired_merged_contig_89169	0	0	0	0	0	0	0	0	0	0	0.782122	0.546974
Dhingra_Pear_16_GATCAG_L001_R1_001_paired_trimmed_paired_merged_contig_122818	0	0	0	0	0	0	0	0	0	0	0.785238	0
Dhingra_Pear_16_GATCAG_L001_R1_001_paired_trimmed_paired_merged_contig_136965	0	0	0	0	0	0	0	0	0	0	0.785238	0
Dhingra_Pear_16_GATCAG_L001_R1_001_paired_trimmed_paired_merged_contig_138716	0	0	0	0	0	0	0	0	0	0	0.785238	0
Dhingra_Pear_16_GATCAG_L001_R1_001_paired_trimmed_paired_merged_contig_79309	0	0	0	0	0	0	0	0	0	0	0.785238	0
Dhingra_Pear_16_GATCAG_L001_R1_001_paired_trimmed_paired_merged_contig_101752	0	0	0	0	0	0	0	0	0	0	0.788379	0
Dhingra_Pear_16_GATCAG_L001_R1_001_paired_trimmed_paired_merged_contig_105908	0	0	0	0	0	0	0	0	0	0	0.788379	0
Dhingra_Pear_16_GATCAG_L001_R1_001_paired_trimmed_paired_merged_contig_126905	0	0	0	0	0	0	0	0	0	0	0.788379	0
Dhingra_Pear_16_GATCAG_L001_R1_001_paired_trimmed_paired_merged_contig_132652	0	0	0	0	0	0	0	0	0	0	0.788379	0
Dhingra_Pear_16_GATCAG_L001_R1_001_paired_trimmed_paired_merged_contig_136219	0	0	0	0	0	0	0	0	0	0	0.788379	0
Dhingra_Pear_16_GATCAG_L001_R1_001_paired_trimmed_paired_merged_contig_140451	0	0	0	0	0	0	0	0	0	0	0.788379	0
Dhingra_Pear_16_GATCAG_L001_R1_001_paired_trimmed_paired_merged_contig_52321	0	0	0	0	0	0	0	0	0	0	0.788379	0
Dhingra_Pear_16_GATCAG_L001_R1_001_paired_trimmed_paired_merged_contig_82087	0	0	0	0	0	0	0	0	0	0	0.788379	0.55135
Dhingra_Pear_16_GATCAG_L001_R1_001_paired_trimmed_paired_merged_contig_119153	0	0	0	0	0	0	0	0	0	0	0.791545	0
Dhingra_Pear_16_GATCAG_L001_R1_001_paired_trimmed_paired_merged_contig_131318	0	0	0	0	0	0	0	0	0	0	0.791545	0
Dhingra_Pear_16_GATCAG_L001_R1_001_paired_trimmed_paired_merged_contig_133941	0	0	0	0	0	0	0	0	0	0	0.791545	0
Dhingra_Pear_16_GATCAG_L001_R1_001_paired_trimmed_paired_merged_contig_46975	0	0	0	0	0	0	0	0	0	0	0.791545	0
Dhingra_Pear_16_GATCAG_L001_R1_001_paired_trimmed_paired_merged_contig_50568	0	0	0	0	0	0	0	0	0	0	0.791545	0
Dhingra_Pear_16_GATCAG_L001_R1_001_paired_trimmed_paired_merged_contig_52006	0	0	0	0	0	0	0	0	0	0	0.791545	0
Dhingra_Pear_16_GATCAG_L001_R1_001_paired_trimmed_paired_merged_contig_78594	0	0	0	0	0	0	0	0	0	0	0.791545	0
Dhingra_Pear_16_GATCAG_L001_R1_001_paired_trimmed_paired_merged_contig_121176	0	0	0	0	0	0	0	0	0	0	0.791545	0.553564
Dhingra_Pear_16_GATCAG_L001_R1_001_paired_trimmed_paired_merged_contig_75853	0	0	0	0	0	0	0	0	0	0	0.794737	0
Dhingra_Pear_16_GATCAG_L001_R1_001_paired_trimmed_paired_merged_contig_104929	0	0	0	0	0	0	0	0	0	0	0.797954	0
Dhingra_Pear_16_GATCAG_L001_R1_001_paired_trimmed_paired_merged_contig_116721	0	0	0	0	0	0	0	0	0	0	0.797954	0
Dhingra_Pear_16_GATCAG_L001_R1_001_paired_trimmed_paired_merged_contig_12813	0	0	0	0	0	0	0	0	0	0	0.797954	0
Dhingra_Pear_16_GATCAG_L001_R1_001_paired_trimmed_paired_merged_contig_133132	0	0	0	0	0	0	0	0	0	0	0.797954	0
Dhingra_Pear_16_GATCAG_L001_R1_001_paired_trimmed_paired_merged_contig_133837	0	0	0	0	0	0	0	0	0	0	0.797954	0
Dhingra_Pear_16_GATCAG_L001_R1_001_paired_trimmed_paired_merged_contig_78268	0	0	0	0	0	0	0	0	0	0	0.797954	0
Dhingra_Pear_16_GATCAG_L001_R1_001_paired_trimmed_paired_merged_contig_88374	0	0	0	0	0	0	0	0	0	0	0.797954	0
Dhingra_Pear_16_GATCAG_L001_R1_001_paired_trimmed_paired_merged_contig_98497	0	0	0	0	0	0	0	0	0	0	0.797954	0
Dhingra_Pear_16_GATCAG_L001_R1_001_paired_trimmed_paired_merged_contig_126252	0	0	0	0	0	0	0	0	0	0	0.797954	0.558046
Dhingra_Pear_16_GATCAG_L001_R1_001_paired_trimmed_paired_merged_contig_124000	0	0	0	0	0	0	0	0	0	0	0.801198	0
Dhingra_Pear_16_GATCAG_L001_R1_001_paired_trimmed_paired_merged_contig_128268	0	0	0	0	0	0	0	0	0	0	0.801198	0
Dhingra_Pear_16_GATCAG_L001_R1_001_paired_trimmed_paired_merged_contig_134281	0	0	0	0	0	0	0	0	0	0	0.801198	0
Dhingra_Pear_16_GATCAG_L001_R1_001_paired_trimmed_paired_merged_contig_135177	0	0	0	0	0	0	0	0	0	0	0.801198	0
Dhingra_Pear_16_GATCAG_L001_R1_001_paired_trimmed_paired_merged_contig_137200	0	0	0	0	0	0	0	0	0	0	0.801198	0
Dhingra_Pear_16_GATCAG_L001_R1_001_paired_trimmed_paired_merged_contig_141127	0	0	0	0	0	0	0	0	0	0	0.801198	0
Dhingra_Pear_16_GATCAG_L001_R1_001_paired_trimmed_paired_merged_contig_106932	0	0	0	0	0	0	0	0	0	0	0.804468	0
Dhingra_Pear_16_GATCAG_L001_R1_001_paired_trimmed_paired_merged_contig_118698	0	0	0	0	0	0	0	0	0	0	0.804468	0
Dhingra_Pear_16_GATCAG_L001_R1_001_paired_trimmed_paired_merged_contig_121934	0	0	0	0	0	0	0	0	0	0	0.804468	0
Dhingra_Pear_16_GATCAG_L001_R1_001_paired_trimmed_paired_merged_contig_127954	0	0	0	0	0	0	0	0	0	0	0.804468	0
Dhingra_Pear_16_GATCAG_L001_R1_001_paired_trimmed_paired_merged_contig_135732	0	0	0	0	0	0	0	0	0	0	0.804468	0
Dhingra_Pear_16_GATCAG_L001_R1_001_paired_trimmed_paired_merged_contig_141348	0	0	0	0	0	0	0	0	0	0	0.804468	0
Dhingra_Pear_16_GATCAG_L001_R1_001_paired_trimmed_paired_merged_contig_85390	0	0	0	0	0	0	0	0	0	0	0.804468	0
Dhingra_Pear_16_GATCAG_L001_R1_001_paired_trimmed_paired_merged_contig_110017	0	0	0	0	0	0	0	0	0	0	0.807765	0
Dhingra_Pear_16_GATCAG_L001_R1_001_paired_trimmed_paired_merged_contig_114134	0	0	0	0	0	0	0	0	0	0	0.807765	0
Dhingra_Pear_16_GATCAG_L001_R1_001_paired_trimmed_paired_merged_contig_128915	0	0	0	0	0	0	0	0	0	0	0.807765	0
Dhingra_Pear_16_GATCAG_L001_R1_001_paired_trimmed_paired_merged_contig_134609	0	0	0	0	0	0	0	0	0	0	0.807765	0
Dhingra_Pear_16_GATCAG_L001_R1_001_paired_trimmed_paired_merged_contig_135285	0	0	0	0	0	0	0	0	0	0	0.807765	0
Dhingra_Pear_16_GATCAG_L001_R1_001_paired_trimmed_paired_merged_contig_37247	0	0	0	0	0	0	0	0	0	0	0.807765	0
Dhingra_Pear_16_GATCAG_L001_R1_001_paired_trimmed_paired_merged_contig_90030	0	0	0	0	0	0	0	0	0	0	0.807765	0
Dhingra_Pear_16_GATCAG_L001_R1_001_paired_trimmed_paired_merged_contig_96806	0	0	0	0	0	0	0	0	0	0	0.807765	0
Dhingra_Pear_16_GATCAG_L001_R1_001_paired_trimmed_paired_merged_contig_116312	0	0	0	0	0	0	0	0	0	0	0.811089	0
Dhingra_Pear_16_GATCAG_L001_R1_001_paired_trimmed_paired_merged_contig_40353	0	0	0	0	0	0	0	0	0	0	0.811089	0
Dhingra_Pear_16_GATCAG_L001_R1_001_paired_trimmed_paired_merged_contig_68889	0	0	0	0	0	0	0	0	0	0	0.811089	0
Dhingra_Pear_16_GATCAG_L001_R1_001_paired_trimmed_paired_merged_contig_85156	0	0	0	0	0	0	0	0	0	0	0.811089	0
Dhingra_Pear_16_GATCAG_L001_R1_001_paired_trimmed_paired_merged_contig_84984	0	0	0	0	0	0	0	0	0	0	0.814441	0
Dhingra_Pear_16_GATCAG_L001_R1_001_paired_trimmed_paired_merged_contig_96535	0	0	0	0	0	0	0	0	0	0	0.814441	0.569576
Dhingra_Pear_16_GATCAG_L001_R1_001_paired_trimmed_paired_merged_contig_96703	0	0	0	0	0	0	0	0	0	0	0.814441	1.13915
Dhingra_Pear_16_GATCAG_L001_R1_001_paired_trimmed_paired_merged_contig_114767	0	0	0	0	0	0	0	0	0	0	0.81782	0
Dhingra_Pear_16_GATCAG_L001_R1_001_paired_trimmed_paired_merged_contig_116458	0	0	0	0	0	0	0	0	0	0	0.81782	0
Dhingra_Pear_16_GATCAG_L001_R1_001_paired_trimmed_paired_merged_contig_129763	0	0	0	0	0	0	0	0	0	0	0.81782	0
Dhingra_Pear_16_GATCAG_L001_R1_001_paired_trimmed_paired_merged_contig_135967	0	0	0	0	0	0	0	0	0	0	0.81782	0
Dhingra_Pear_16_GATCAG_L001_R1_001_paired_trimmed_paired_merged_contig_137271	0	0	0	0	0	0	0	0	0	0	0.81782	0
Dhingra_Pear_16_GATCAG_L001_R1_001_paired_trimmed_paired_merged_contig_96592	0	0	0	0	0	0	0	0	0	0	0.81782	0
Dhingra_Pear_16_GATCAG_L001_R1_001_paired_trimmed_paired_merged_contig_109584	0	0	0	0	0	0	0	0	0	0	0.821228	0
Dhingra_Pear_16_GATCAG_L001_R1_001_paired_trimmed_paired_merged_contig_120221	0	0	0	0	0	0	0	0	0	0	0.821228	0
Dhingra_Pear_16_GATCAG_L001_R1_001_paired_trimmed_paired_merged_contig_133692	0	0	0	0	0	0	0	0	0	0	0.821228	0
Dhingra_Pear_16_GATCAG_L001_R1_001_paired_trimmed_paired_merged_contig_19029	0	0	0	0	0	0	0	0	0	0	0.821228	0
Dhingra_Pear_16_GATCAG_L001_R1_001_paired_trimmed_paired_merged_contig_63324	0	0	0	0	0	0	0	0	0	0	0.821228	0
Dhingra_Pear_16_GATCAG_L001_R1_001_paired_trimmed_paired_merged_contig_100806	0	0	0	0	0	0	0	0	0	0	0.821228	0.574323
Dhingra_Pear_16_GATCAG_L001_R1_001_paired_trimmed_paired_merged_contig_101207	0	0	0	0	0	0	0	0	0	0	0.824664	0
Dhingra_Pear_16_GATCAG_L001_R1_001_paired_trimmed_paired_merged_contig_116440	0	0	0	0	0	0	0	0	0	0	0.824664	0
Dhingra_Pear_16_GATCAG_L001_R1_001_paired_trimmed_paired_merged_contig_128363	0	0	0	0	0	0	0	0	0	0	0.824664	0
Dhingra_Pear_16_GATCAG_L001_R1_001_paired_trimmed_paired_merged_contig_138910	0	0	0	0	0	0	0	0	0	0	0.824664	0
Dhingra_Pear_16_GATCAG_L001_R1_001_paired_trimmed_paired_merged_contig_140406	0	0	0	0	0	0	0	0	0	0	0.824664	0
Dhingra_Pear_16_GATCAG_L001_R1_001_paired_trimmed_paired_merged_contig_46066	0	0	0	0	0	0	0	0	0	0	0.824664	0
Dhingra_Pear_16_GATCAG_L001_R1_001_paired_trimmed_paired_merged_contig_117028	0	0	0	0	0	0	0	0	0	0	0.828129	0
Dhingra_Pear_16_GATCAG_L001_R1_001_paired_trimmed_paired_merged_contig_121745	0	0	0	0	0	0	0	0	0	0	0.828129	0
Dhingra_Pear_16_GATCAG_L001_R1_001_paired_trimmed_paired_merged_contig_124252	0	0	0	0	0	0	0	0	0	0	0.828129	0
Dhingra_Pear_16_GATCAG_L001_R1_001_paired_trimmed_paired_merged_contig_127137	0	0	0	0	0	0	0	0	0	0	0.828129	0
Dhingra_Pear_16_GATCAG_L001_R1_001_paired_trimmed_paired_merged_contig_135262	0	0	0	0	0	0	0	0	0	0	0.828129	0
Dhingra_Pear_16_GATCAG_L001_R1_001_paired_trimmed_paired_merged_contig_136280	0	0	0	0	0	0	0	0	0	0	0.828129	0
Dhingra_Pear_16_GATCAG_L001_R1_001_paired_trimmed_paired_merged_contig_138013	0	0	0	0	0	0	0	0	0	0	0.828129	0
Dhingra_Pear_16_GATCAG_L001_R1_001_paired_trimmed_paired_merged_contig_140700	0	0	0	0	0	0	0	0	0	0	0.828129	0
Dhingra_Pear_16_GATCAG_L001_R1_001_paired_trimmed_paired_merged_contig_25064	0	0	0	0	0	0	0	0	0	0	0.828129	0
Dhingra_Pear_16_GATCAG_L001_R1_001_paired_trimmed_paired_merged_contig_102372	0	0	0	0	0	0	0	0	0	0	0.831623	0
Dhingra_Pear_16_GATCAG_L001_R1_001_paired_trimmed_paired_merged_contig_104971	0	0	0	0	0	0	0	0	0	0	0.831623	0
Dhingra_Pear_16_GATCAG_L001_R1_001_paired_trimmed_paired_merged_contig_113514	0	0	0	0	0	0	0	0	0	0	0.831623	0
Dhingra_Pear_16_GATCAG_L001_R1_001_paired_trimmed_paired_merged_contig_136018	0	0	0	0	0	0	0	0	0	0	0.831623	0
Dhingra_Pear_16_GATCAG_L001_R1_001_paired_trimmed_paired_merged_contig_67853	0	0	0	0	0	0	0	0	0	0	0.831623	0
Dhingra_Pear_16_GATCAG_L001_R1_001_paired_trimmed_paired_merged_contig_108159	0	0	0	0	0	0	0	0	0	0	0.835147	0
Dhingra_Pear_16_GATCAG_L001_R1_001_paired_trimmed_paired_merged_contig_111814	0	0	0	0	0	0	0	0	0	0	0.835147	0
Dhingra_Pear_16_GATCAG_L001_R1_001_paired_trimmed_paired_merged_contig_88292	0	0	0	0	0	0	0	0	0	0	0.835147	0
Dhingra_Pear_16_GATCAG_L001_R1_001_paired_trimmed_paired_merged_contig_70274	0	0	0	0	0	0	0	0	0	0	0.835147	0.584057
Dhingra_Pear_16_GATCAG_L001_R1_001_paired_trimmed_paired_merged_contig_117711	0	0	0	0	0	0	0	0	0	0	0.838701	0
Dhingra_Pear_16_GATCAG_L001_R1_001_paired_trimmed_paired_merged_contig_121296	0	0	0	0	0	0	0	0	0	0	0.838701	0
Dhingra_Pear_16_GATCAG_L001_R1_001_paired_trimmed_paired_merged_contig_134909	0	0	0	0	0	0	0	0	0	0	0.838701	0
Dhingra_Pear_16_GATCAG_L001_R1_001_paired_trimmed_paired_merged_contig_138582	0	0	0	0	0	0	0	0	0	0	0.838701	0
Dhingra_Pear_16_GATCAG_L001_R1_001_paired_trimmed_paired_merged_contig_51259	0	0	0	0	0	0	0	0	0	0	0.838701	0
Dhingra_Pear_16_GATCAG_L001_R1_001_paired_trimmed_paired_merged_contig_106101	0	0	0	0	0	0	0	0	0	0	0.838701	0.586542
Dhingra_Pear_16_GATCAG_L001_R1_001_paired_trimmed_paired_merged_contig_130627	0	0	0	0	0	0	0	0	0	0	0.842285	0
Dhingra_Pear_16_GATCAG_L001_R1_001_paired_trimmed_paired_merged_contig_22947	0	0	0	0	0	0	0	0	0	0	0.842285	0
Dhingra_Pear_16_GATCAG_L001_R1_001_paired_trimmed_paired_merged_contig_26578	0	0	0	0	0	0	0	0	0	0	0.842285	0
Dhingra_Pear_16_GATCAG_L001_R1_001_paired_trimmed_paired_merged_contig_100505	0	0	0	0	0	0	0	0	0	0	0.8459	0
Dhingra_Pear_16_GATCAG_L001_R1_001_paired_trimmed_paired_merged_contig_110101	0	0	0	0	0	0	0	0	0	0	0.8459	0
Dhingra_Pear_16_GATCAG_L001_R1_001_paired_trimmed_paired_merged_contig_123844	0	0	0	0	0	0	0	0	0	0	0.8459	0
Dhingra_Pear_16_GATCAG_L001_R1_001_paired_trimmed_paired_merged_contig_132243	0	0	0	0	0	0	0	0	0	0	0.8459	0
Dhingra_Pear_16_GATCAG_L001_R1_001_paired_trimmed_paired_merged_contig_137013	0	0	0	0	0	0	0	0	0	0	0.8459	0
Dhingra_Pear_16_GATCAG_L001_R1_001_paired_trimmed_paired_merged_contig_47000	0	0	0	0	0	0	0	0	0	0	0.8459	0
Dhingra_Pear_16_GATCAG_L001_R1_001_paired_trimmed_paired_merged_contig_63452	0	0	0	0	0	0	0	0	0	0	0.8459	0
Dhingra_Pear_16_GATCAG_L001_R1_001_paired_trimmed_paired_merged_contig_94415	0	0	0	0	0	0	0	0	0	0	0.8459	0
Dhingra_Pear_16_GATCAG_L001_R1_001_paired_trimmed_paired_merged_contig_35247	0	0	0	0	0	0	0	0	0	0	0.8459	0.591577
Dhingra_Pear_16_GATCAG_L001_R1_001_paired_trimmed_paired_merged_contig_131619	0	0	0	0	0	0	0	0	0	0	0.849546	0
Dhingra_Pear_16_GATCAG_L001_R1_001_paired_trimmed_paired_merged_contig_58468	0	0	0	0	0	0	0	0	0	0	0.849546	0
Dhingra_Pear_16_GATCAG_L001_R1_001_paired_trimmed_paired_merged_contig_74600	0	0	0	0	0	0	0	0	0	0	0.849546	0
Dhingra_Pear_16_GATCAG_L001_R1_001_paired_trimmed_paired_merged_contig_92942	0	0	0	0	0	0	0	0	0	0	0.849546	0
Dhingra_Pear_16_GATCAG_L001_R1_001_paired_trimmed_paired_merged_contig_95179	0	0	0	0	0	0	0	0	0	0	0.849546	0
Dhingra_Pear_16_GATCAG_L001_R1_001_paired_trimmed_paired_merged_contig_100692	0	0	0	0	0	0	0	0	0	0	0.853224	0
Dhingra_Pear_16_GATCAG_L001_R1_001_paired_trimmed_paired_merged_contig_116014	0	0	0	0	0	0	0	0	0	0	0.853224	0
Dhingra_Pear_16_GATCAG_L001_R1_001_paired_trimmed_paired_merged_contig_131968	0	0	0	0	0	0	0	0	0	0	0.853224	0
Dhingra_Pear_16_GATCAG_L001_R1_001_paired_trimmed_paired_merged_contig_135758	0	0	0	0	0	0	0	0	0	0	0.853224	0
Dhingra_Pear_16_GATCAG_L001_R1_001_paired_trimmed_paired_merged_contig_53078	0	0	0	0	0	0	0	0	0	0	0.853224	0
Dhingra_Pear_16_GATCAG_L001_R1_001_paired_trimmed_paired_merged_contig_96139	0	0	0	0	0	0	0	0	0	0	0.853224	0
Dhingra_Pear_16_GATCAG_L001_R1_001_paired_trimmed_paired_merged_contig_134641	0	0	0	0	0	0	0	0	0	0	0.853224	1.1934
Dhingra_Pear_16_GATCAG_L001_R1_001_paired_trimmed_paired_merged_contig_100007	0	0	0	0	0	0	0	0	0	0	0.856933	0
Dhingra_Pear_16_GATCAG_L001_R1_001_paired_trimmed_paired_merged_contig_110955	0	0	0	0	0	0	0	0	0	0	0.856933	0
Dhingra_Pear_16_GATCAG_L001_R1_001_paired_trimmed_paired_merged_contig_136617	0	0	0	0	0	0	0	0	0	0	0.856933	0
Dhingra_Pear_16_GATCAG_L001_R1_001_paired_trimmed_paired_merged_contig_138063	0	0	0	0	0	0	0	0	0	0	0.856933	0
Dhingra_Pear_16_GATCAG_L001_R1_001_paired_trimmed_paired_merged_contig_39109	0	0	0	0	0	0	0	0	0	0	0.856933	0
Dhingra_Pear_16_GATCAG_L001_R1_001_paired_trimmed_paired_merged_contig_82408	0	0	0	0	0	0	0	0	0	0	0.856933	0
Dhingra_Pear_16_GATCAG_L001_R1_001_paired_trimmed_paired_merged_contig_112389	0	0	0	0	0	0	0	0	0	0	0.860675	0
Dhingra_Pear_16_GATCAG_L001_R1_001_paired_trimmed_paired_merged_contig_119902	0	0	0	0	0	0	0	0	0	0	0.860675	0
Dhingra_Pear_16_GATCAG_L001_R1_001_paired_trimmed_paired_merged_contig_139261	0	0	0	0	0	0	0	0	0	0	0.860675	0
Dhingra_Pear_16_GATCAG_L001_R1_001_paired_trimmed_paired_merged_contig_141229	0	0	0	0	0	0	0	0	0	0	0.860675	0
Dhingra_Pear_16_GATCAG_L001_R1_001_paired_trimmed_paired_merged_contig_36202	0	0	0	0	0	0	0	0	0	0	0.860675	0
Dhingra_Pear_16_GATCAG_L001_R1_001_paired_trimmed_paired_merged_contig_117706	0	0	0	0	0	0	0	0	0	0	0.86445	0
Dhingra_Pear_16_GATCAG_L001_R1_001_paired_trimmed_paired_merged_contig_122367	0	0	0	0	0	0	0	0	0	0	0.86445	0
Dhingra_Pear_16_GATCAG_L001_R1_001_paired_trimmed_paired_merged_contig_125930	0	0	0	0	0	0	0	0	0	0	0.86445	0
Dhingra_Pear_16_GATCAG_L001_R1_001_paired_trimmed_paired_merged_contig_126726	0	0	0	0	0	0	0	0	0	0	0.86445	0
Dhingra_Pear_16_GATCAG_L001_R1_001_paired_trimmed_paired_merged_contig_129931	0	0	0	0	0	0	0	0	0	0	0.86445	0
Dhingra_Pear_16_GATCAG_L001_R1_001_paired_trimmed_paired_merged_contig_133234	0	0	0	0	0	0	0	0	0	0	0.86445	0
Dhingra_Pear_16_GATCAG_L001_R1_001_paired_trimmed_paired_merged_contig_137442	0	0	0	0	0	0	0	0	0	0	0.86445	0
Dhingra_Pear_16_GATCAG_L001_R1_001_paired_trimmed_paired_merged_contig_137563	0	0	0	0	0	0	0	0	0	0	0.86445	0
Dhingra_Pear_16_GATCAG_L001_R1_001_paired_trimmed_paired_merged_contig_93121	0	0	0	0	0	0	0	0	0	0	0.86445	0
Dhingra_Pear_16_GATCAG_L001_R1_001_paired_trimmed_paired_merged_contig_108780	0	0	0	0	0	0	0	0	0	0	0.868258	0
Dhingra_Pear_16_GATCAG_L001_R1_001_paired_trimmed_paired_merged_contig_111355	0	0	0	0	0	0	0	0	0	0	0.868258	0
Dhingra_Pear_16_GATCAG_L001_R1_001_paired_trimmed_paired_merged_contig_117171	0	0	0	0	0	0	0	0	0	0	0.868258	0
Dhingra_Pear_16_GATCAG_L001_R1_001_paired_trimmed_paired_merged_contig_117810	0	0	0	0	0	0	0	0	0	0	0.868258	0
Dhingra_Pear_16_GATCAG_L001_R1_001_paired_trimmed_paired_merged_contig_134791	0	0	0	0	0	0	0	0	0	0	0.868258	0
Dhingra_Pear_16_GATCAG_L001_R1_001_paired_trimmed_paired_merged_contig_138001	0	0	0	0	0	0	0	0	0	0	0.868258	0
Dhingra_Pear_16_GATCAG_L001_R1_001_paired_trimmed_paired_merged_contig_141001	0	0	0	0	0	0	0	0	0	0	0.868258	0.607213
Dhingra_Pear_16_GATCAG_L001_R1_001_paired_trimmed_paired_merged_contig_107357	0	0	0	0	0	0	0	0	0	0	0.8721	0
Dhingra_Pear_16_GATCAG_L001_R1_001_paired_trimmed_paired_merged_contig_111946	0	0	0	0	0	0	0	0	0	0	0.8721	0
Dhingra_Pear_16_GATCAG_L001_R1_001_paired_trimmed_paired_merged_contig_115228	0	0	0	0	0	0	0	0	0	0	0.8721	0
Dhingra_Pear_16_GATCAG_L001_R1_001_paired_trimmed_paired_merged_contig_136881	0	0	0	0	0	0	0	0	0	0	0.8721	0
Dhingra_Pear_16_GATCAG_L001_R1_001_paired_trimmed_paired_merged_contig_96252	0	0	0	0	0	0	0	0	0	0	0.874034	0
Dhingra_Pear_16_GATCAG_L001_R1_001_paired_trimmed_paired_merged_contig_131386	0	0	0	0	0	0	0	0	0	0	0.875976	0
Dhingra_Pear_16_GATCAG_L001_R1_001_paired_trimmed_paired_merged_contig_134670	0	0	0	0	0	0	0	0	0	0	0.875976	0
Dhingra_Pear_16_GATCAG_L001_R1_001_paired_trimmed_paired_merged_contig_79716	0	0	0	0	0	0	0	0	0	0	0.875976	0
Dhingra_Pear_16_GATCAG_L001_R1_001_paired_trimmed_paired_merged_contig_104335	0	0	0	0	0	0	0	0	0	0	0.879887	0
Dhingra_Pear_16_GATCAG_L001_R1_001_paired_trimmed_paired_merged_contig_107745	0	0	0	0	0	0	0	0	0	0	0.879887	0
Dhingra_Pear_16_GATCAG_L001_R1_001_paired_trimmed_paired_merged_contig_112647	0	0	0	0	0	0	0	0	0	0	0.879887	0
Dhingra_Pear_16_GATCAG_L001_R1_001_paired_trimmed_paired_merged_contig_114027	0	0	0	0	0	0	0	0	0	0	0.879887	0
Dhingra_Pear_16_GATCAG_L001_R1_001_paired_trimmed_paired_merged_contig_121947	0	0	0	0	0	0	0	0	0	0	0.879887	0
Dhingra_Pear_16_GATCAG_L001_R1_001_paired_trimmed_paired_merged_contig_125474	0	0	0	0	0	0	0	0	0	0	0.879887	0
Dhingra_Pear_16_GATCAG_L001_R1_001_paired_trimmed_paired_merged_contig_134759	0	0	0	0	0	0	0	0	0	0	0.879887	0
Dhingra_Pear_16_GATCAG_L001_R1_001_paired_trimmed_paired_merged_contig_140061	0	0	0	0	0	0	0	0	0	0	0.879887	0
Dhingra_Pear_16_GATCAG_L001_R1_001_paired_trimmed_paired_merged_contig_44657	0	0	0	0	0	0	0	0	0	0	0.879887	0
Dhingra_Pear_16_GATCAG_L001_R1_001_paired_trimmed_paired_merged_contig_58313	0	0	0	0	0	0	0	0	0	0	0.879887	0
Dhingra_Pear_16_GATCAG_L001_R1_001_paired_trimmed_paired_merged_contig_77322	0	0	0	0	0	0	0	0	0	0	0.883833	0
Dhingra_Pear_16_GATCAG_L001_R1_001_paired_trimmed_paired_merged_contig_103975	0	0	0	0	0	0	0	0	0	0	0.887814	0
Dhingra_Pear_16_GATCAG_L001_R1_001_paired_trimmed_paired_merged_contig_114919	0	0	0	0	0	0	0	0	0	0	0.887814	0
Dhingra_Pear_16_GATCAG_L001_R1_001_paired_trimmed_paired_merged_contig_127092	0	0	0	0	0	0	0	0	0	0	0.887814	0
Dhingra_Pear_16_GATCAG_L001_R1_001_paired_trimmed_paired_merged_contig_89626	0	0	0	0	0	0	0	0	0	0	0.887814	0
Dhingra_Pear_16_GATCAG_L001_R1_001_paired_trimmed_paired_merged_contig_81549	0	0	0	0	0	0	0	0	0	0	0.887814	0.620889
Dhingra_Pear_16_GATCAG_L001_R1_001_paired_trimmed_paired_merged_contig_102957	0	0	0	0	0	0	0	0	0	0	0.891831	0
Dhingra_Pear_16_GATCAG_L001_R1_001_paired_trimmed_paired_merged_contig_113508	0	0	0	0	0	0	0	0	0	0	0.891831	0
Dhingra_Pear_16_GATCAG_L001_R1_001_paired_trimmed_paired_merged_contig_121288	0	0	0	0	0	0	0	0	0	0	0.891831	0
Dhingra_Pear_16_GATCAG_L001_R1_001_paired_trimmed_paired_merged_contig_122528	0	0	0	0	0	0	0	0	0	0	0.891831	0
Dhingra_Pear_16_GATCAG_L001_R1_001_paired_trimmed_paired_merged_contig_134431	0	0	0	0	0	0	0	0	0	0	0.891831	0
Dhingra_Pear_16_GATCAG_L001_R1_001_paired_trimmed_paired_merged_contig_68278	0	0	0	0	0	0	0	0	0	0	0.891831	0
Dhingra_Pear_16_GATCAG_L001_R1_001_paired_trimmed_paired_merged_contig_84419	0	0	0	0	0	0	0	0	0	0	0.891831	0
Dhingra_Pear_16_GATCAG_L001_R1_001_paired_trimmed_paired_merged_contig_96068	0	0	0	0	0	0	0	0	0	0	0.891831	0
Dhingra_Pear_16_GATCAG_L001_R1_001_paired_trimmed_paired_merged_contig_121173	0	0	0	0	0	0	0	0	0	0	0.891831	0.623699
Dhingra_Pear_16_GATCAG_L001_R1_001_paired_trimmed_paired_merged_contig_134117	0	0	0	0	0	0	0	0	0	0	0.891831	0.623699
Dhingra_Pear_16_GATCAG_L001_R1_001_paired_trimmed_paired_merged_contig_92064	0	0	0	0	0	0	0	0	0	0	0.891831	0.623699
Dhingra_Pear_16_GATCAG_L001_R1_001_paired_trimmed_paired_merged_contig_106368	0	0	0	0	0	0	0	0	0	0	0.895885	0
Dhingra_Pear_16_GATCAG_L001_R1_001_paired_trimmed_paired_merged_contig_60994	0	0	0	0	0	0	0	0	0	0	0.895885	0
Dhingra_Pear_16_GATCAG_L001_R1_001_paired_trimmed_paired_merged_contig_87745	0	0	0	0	0	0	0	0	0	0	0.895885	0
Dhingra_Pear_16_GATCAG_L001_R1_001_paired_trimmed_paired_merged_contig_108931	0	0	0	0	0	0	0	0	0	0	0.899976	0
Dhingra_Pear_16_GATCAG_L001_R1_001_paired_trimmed_paired_merged_contig_125683	0	0	0	0	0	0	0	0	0	0	0.899976	0
Dhingra_Pear_16_GATCAG_L001_R1_001_paired_trimmed_paired_merged_contig_52361	0	0	0	0	0	0	0	0	0	0	0.899976	0
Dhingra_Pear_16_GATCAG_L001_R1_001_paired_trimmed_paired_merged_contig_78143	0	0	0	0	0	0	0	0	0	0	0.899976	0
Dhingra_Pear_16_GATCAG_L001_R1_001_paired_trimmed_paired_merged_contig_127125	0	0	0	0	0	0	0	0	0	0	0.904104	0
Dhingra_Pear_16_GATCAG_L001_R1_001_paired_trimmed_paired_merged_contig_129232	0	0	0	0	0	0	0	0	0	0	0.904104	0
Dhingra_Pear_16_GATCAG_L001_R1_001_paired_trimmed_paired_merged_contig_138803	0	0	0	0	0	0	0	0	0	0	0.904104	0
Dhingra_Pear_16_GATCAG_L001_R1_001_paired_trimmed_paired_merged_contig_138984	0	0	0	0	0	0	0	0	0	0	0.904104	0
Dhingra_Pear_16_GATCAG_L001_R1_001_paired_trimmed_paired_merged_contig_22995	0	0	0	0	0	0	0	0	0	0	0.904104	0
Dhingra_Pear_16_GATCAG_L001_R1_001_paired_trimmed_paired_merged_contig_65288	0	0	0	0	0	0	0	0	0	0	0.904104	0
Dhingra_Pear_16_GATCAG_L001_R1_001_paired_trimmed_paired_merged_contig_92535	0	0	0	0	0	0	0	0	0	0	0.904104	0
Dhingra_Pear_16_GATCAG_L001_R1_001_paired_trimmed_paired_merged_contig_95141	0	0	0	0	0	0	0	0	0	0	0.904104	0
Dhingra_Pear_16_GATCAG_L001_R1_001_paired_trimmed_paired_merged_contig_91407	0	0	0	0	0	0	0	0	0	0	0.904104	0.632282
Dhingra_Pear_16_GATCAG_L001_R1_001_paired_trimmed_paired_merged_contig_112057	0	0	0	0	0	0	0	0	0	0	0.90827	0
Dhingra_Pear_16_GATCAG_L001_R1_001_paired_trimmed_paired_merged_contig_121565	0	0	0	0	0	0	0	0	0	0	0.90827	0
Dhingra_Pear_16_GATCAG_L001_R1_001_paired_trimmed_paired_merged_contig_121902	0	0	0	0	0	0	0	0	0	0	0.90827	0
Dhingra_Pear_16_GATCAG_L001_R1_001_paired_trimmed_paired_merged_contig_127753	0	0	0	0	0	0	0	0	0	0	0.90827	0
Dhingra_Pear_16_GATCAG_L001_R1_001_paired_trimmed_paired_merged_contig_134302	0	0	0	0	0	0	0	0	0	0	0.90827	0
Dhingra_Pear_16_GATCAG_L001_R1_001_paired_trimmed_paired_merged_contig_135705	0	0	0	0	0	0	0	0	0	0	0.90827	0
Dhingra_Pear_16_GATCAG_L001_R1_001_paired_trimmed_paired_merged_contig_69400	0	0	0	0	0	0	0	0	0	0	0.90827	0
Dhingra_Pear_16_GATCAG_L001_R1_001_paired_trimmed_paired_merged_contig_80174	0	0	0	0	0	0	0	0	0	0	0.90827	0
Dhingra_Pear_16_GATCAG_L001_R1_001_paired_trimmed_paired_merged_contig_65057	0	0	0	0	0	0	0	0	0	0	0.90827	0.635195
Dhingra_Pear_16_GATCAG_L001_R1_001_paired_trimmed_paired_merged_contig_92403	0	0	0	0	0	0	0	0	0	0	0.90827	0.635195
Dhingra_Pear_16_GATCAG_L001_R1_001_paired_trimmed_paired_merged_contig_108086	0	0	0	0	0	0	0	0	0	0	0.912475	0
Dhingra_Pear_16_GATCAG_L001_R1_001_paired_trimmed_paired_merged_contig_130561	0	0	0	0	0	0	0	0	0	0	0.912475	0
Dhingra_Pear_16_GATCAG_L001_R1_001_paired_trimmed_paired_merged_contig_137909	0	0	0	0	0	0	0	0	0	0	0.912475	0
Dhingra_Pear_16_GATCAG_L001_R1_001_paired_trimmed_paired_merged_contig_84734	0	0	0	0	0	0	0	0	0	0	0.912475	0
Dhingra_Pear_16_GATCAG_L001_R1_001_paired_trimmed_paired_merged_contig_91600	0	0	0	0	0	0	0	0	0	0	0.912475	0.638136
Dhingra_Pear_16_GATCAG_L001_R1_001_paired_trimmed_paired_merged_contig_103028	0	0	0	0	0	0	0	0	0	0	0.916719	0
Dhingra_Pear_16_GATCAG_L001_R1_001_paired_trimmed_paired_merged_contig_118455	0	0	0	0	0	0	0	0	0	0	0.916719	0
Dhingra_Pear_16_GATCAG_L001_R1_001_paired_trimmed_paired_merged_contig_124250	0	0	0	0	0	0	0	0	0	0	0.916719	0
Dhingra_Pear_16_GATCAG_L001_R1_001_paired_trimmed_paired_merged_contig_141309	0	0	0	0	0	0	0	0	0	0	0.916719	0
Dhingra_Pear_16_GATCAG_L001_R1_001_paired_trimmed_paired_merged_contig_40640	0	0	0	0	0	0	0	0	0	0	0.916719	0
Dhingra_Pear_16_GATCAG_L001_R1_001_paired_trimmed_paired_merged_contig_91889	0	0	0	0	0	0	0	0	0	0	0.916719	0
Dhingra_Pear_16_GATCAG_L001_R1_001_paired_trimmed_paired_merged_contig_94528	0	0	0	0	0	0	0	0	0	0	0.916719	0
Dhingra_Pear_16_GATCAG_L001_R1_001_paired_trimmed_paired_merged_contig_131167	0	0	0	0	0	0	0	0	0	0	0.921003	0
Dhingra_Pear_16_GATCAG_L001_R1_001_paired_trimmed_paired_merged_contig_131290	0	0	0	0	0	0	0	0	0	0	0.921003	0
Dhingra_Pear_16_GATCAG_L001_R1_001_paired_trimmed_paired_merged_contig_132223	0	0	0	0	0	0	0	0	0	0	0.921003	0
Dhingra_Pear_16_GATCAG_L001_R1_001_paired_trimmed_paired_merged_contig_132424	0	0	0	0	0	0	0	0	0	0	0.921003	0
Dhingra_Pear_16_GATCAG_L001_R1_001_paired_trimmed_paired_merged_contig_35099	0	0	0	0	0	0	0	0	0	0	0.921003	0
Dhingra_Pear_16_GATCAG_L001_R1_001_paired_trimmed_paired_merged_contig_45752	0	0	0	0	0	0	0	0	0	0	0.921003	0
Dhingra_Pear_16_GATCAG_L001_R1_001_paired_trimmed_paired_merged_contig_133379	0	0	0	0	0	0	0	0	0	0	0.925327	0
Dhingra_Pear_16_GATCAG_L001_R1_001_paired_trimmed_paired_merged_contig_137791	0	0	0	0	0	0	0	0	0	0	0.925327	0
Dhingra_Pear_16_GATCAG_L001_R1_001_paired_trimmed_paired_merged_contig_34367	0	0	0	0	0	0	0	0	0	0	0.925327	0
Dhingra_Pear_16_GATCAG_L001_R1_001_paired_trimmed_paired_merged_contig_98936	0	0	0	0	0	0	0	0	0	0	0.925327	0
Dhingra_Pear_16_GATCAG_L001_R1_001_paired_trimmed_paired_merged_contig_123475	0	0	0	0	0	0	0	0	0	0	0.925327	0.647124
Dhingra_Pear_16_GATCAG_L001_R1_001_paired_trimmed_paired_merged_contig_46063	0	0	0	0	0	0	0	0	0	0	0.925327	0.647124
Dhingra_Pear_16_GATCAG_L001_R1_001_paired_trimmed_paired_merged_contig_90171	0	0	0	0	0	0	0	0	0	0	0.927504	0
Dhingra_Pear_16_GATCAG_L001_R1_001_paired_trimmed_paired_merged_contig_108135	0	0	0	0	0	0	0	0	0	0	0.929692	0
Dhingra_Pear_16_GATCAG_L001_R1_001_paired_trimmed_paired_merged_contig_110518	0	0	0	0	0	0	0	0	0	0	0.929692	0
Dhingra_Pear_16_GATCAG_L001_R1_001_paired_trimmed_paired_merged_contig_122028	0	0	0	0	0	0	0	0	0	0	0.929692	0
Dhingra_Pear_16_GATCAG_L001_R1_001_paired_trimmed_paired_merged_contig_140136	0	0	0	0	0	0	0	0	0	0	0.929692	0
Dhingra_Pear_16_GATCAG_L001_R1_001_paired_trimmed_paired_merged_contig_114077	0	0	0	0	0	0	0	0	0	0	0.934098	0
Dhingra_Pear_16_GATCAG_L001_R1_001_paired_trimmed_paired_merged_contig_125375	0	0	0	0	0	0	0	0	0	0	0.934098	0
Dhingra_Pear_16_GATCAG_L001_R1_001_paired_trimmed_paired_merged_contig_128033	0	0	0	0	0	0	0	0	0	0	0.934098	0
Dhingra_Pear_16_GATCAG_L001_R1_001_paired_trimmed_paired_merged_contig_141223	0	0	0	0	0	0	0	0	0	0	0.934098	0
Dhingra_Pear_16_GATCAG_L001_R1_001_paired_trimmed_paired_merged_contig_100762	0	0	0	0	0	0	0	0	0	0	0.934098	0.653258
Dhingra_Pear_16_GATCAG_L001_R1_001_paired_trimmed_paired_merged_contig_115738	0	0	0	0	0	0	0	0	0	0	0.938546	0
Dhingra_Pear_16_GATCAG_L001_R1_001_paired_trimmed_paired_merged_contig_118160	0	0	0	0	0	0	0	0	0	0	0.938546	0
Dhingra_Pear_16_GATCAG_L001_R1_001_paired_trimmed_paired_merged_contig_128310	0	0	0	0	0	0	0	0	0	0	0.938546	0
Dhingra_Pear_16_GATCAG_L001_R1_001_paired_trimmed_paired_merged_contig_134463	0	0	0	0	0	0	0	0	0	0	0.938546	0
Dhingra_Pear_16_GATCAG_L001_R1_001_paired_trimmed_paired_merged_contig_82562	0	0	0	0	0	0	0	0	0	0	0.938546	0
Dhingra_Pear_16_GATCAG_L001_R1_001_paired_trimmed_paired_merged_contig_106268	0	0	0	0	0	0	0	0	0	0	0.943037	0
Dhingra_Pear_16_GATCAG_L001_R1_001_paired_trimmed_paired_merged_contig_137845	0	0	0	0	0	0	0	0	0	0	0.947571	0
Dhingra_Pear_16_GATCAG_L001_R1_001_paired_trimmed_paired_merged_contig_15106	0	0	0	0	0	0	0	0	0	0	0.947571	0
Dhingra_Pear_16_GATCAG_L001_R1_001_paired_trimmed_paired_merged_contig_59673	0	0	0	0	0	0	0	0	0	0	0.947571	0
Dhingra_Pear_16_GATCAG_L001_R1_001_paired_trimmed_paired_merged_contig_80498	0	0	0	0	0	0	0	0	0	0	0.947571	0
Dhingra_Pear_16_GATCAG_L001_R1_001_paired_trimmed_paired_merged_contig_138642	0	0	0	0	0	0	0	0	0	0	0.952148	0
Dhingra_Pear_16_GATCAG_L001_R1_001_paired_trimmed_paired_merged_contig_27865	0	0	0	0	0	0	0	0	0	0	0.952148	0.665881
Dhingra_Pear_16_GATCAG_L001_R1_001_paired_trimmed_paired_merged_contig_130626	0	0	0	0	0	0	0	0	0	0	0.95677	0
Dhingra_Pear_16_GATCAG_L001_R1_001_paired_trimmed_paired_merged_contig_130786	0	0	0	0	0	0	0	0	0	0	0.95677	0
Dhingra_Pear_16_GATCAG_L001_R1_001_paired_trimmed_paired_merged_contig_66222	0	0	0	0	0	0	0	0	0	0	0.95677	0.669114
Dhingra_Pear_16_GATCAG_L001_R1_001_paired_trimmed_paired_merged_contig_98939	0	0	0	0	0	0	0	0	0	0	0.95677	0.669114
Dhingra_Pear_16_GATCAG_L001_R1_001_paired_trimmed_paired_merged_contig_137852	0	0	0	0	0	0	0	0	0	0	0.961437	0
Dhingra_Pear_16_GATCAG_L001_R1_001_paired_trimmed_paired_merged_contig_71447	0	0	0	0	0	0	0	0	0	0	0.961437	0
Dhingra_Pear_16_GATCAG_L001_R1_001_paired_trimmed_paired_merged_contig_72764	0	0	0	0	0	0	0	0	0	0	0.961437	0
Dhingra_Pear_16_GATCAG_L001_R1_001_paired_trimmed_paired_merged_contig_90252	0	0	0	0	0	0	0	0	0	0	0.961437	0
Dhingra_Pear_16_GATCAG_L001_R1_001_paired_trimmed_paired_merged_contig_117588	0	0	0	0	0	0	0	0	0	0	0.961437	0.672378
Dhingra_Pear_16_GATCAG_L001_R1_001_paired_trimmed_paired_merged_contig_64817	0	0	0	0	0	0	0	0	0	0	0.961437	0.672378
Dhingra_Pear_16_GATCAG_L001_R1_001_paired_trimmed_paired_merged_contig_101678	0	0	0	0	0	0	0	0	0	0	0.96615	0
Dhingra_Pear_16_GATCAG_L001_R1_001_paired_trimmed_paired_merged_contig_106988	0	0	0	0	0	0	0	0	0	0	0.96615	0
Dhingra_Pear_16_GATCAG_L001_R1_001_paired_trimmed_paired_merged_contig_131129	0	0	0	0	0	0	0	0	0	0	0.96615	0
Dhingra_Pear_16_GATCAG_L001_R1_001_paired_trimmed_paired_merged_contig_46498	0	0	0	0	0	0	0	0	0	0	0.96615	0
Dhingra_Pear_16_GATCAG_L001_R1_001_paired_trimmed_paired_merged_contig_60202	0	0	0	0	0	0	0	0	0	0	0.96615	0
Dhingra_Pear_16_GATCAG_L001_R1_001_paired_trimmed_paired_merged_contig_97674	0	0	0	0	0	0	0	0	0	0	0.96615	0
Dhingra_Pear_16_GATCAG_L001_R1_001_paired_trimmed_paired_merged_contig_129513	0	0	0	0	0	0	0	0	0	0	0.96615	0.675674
Dhingra_Pear_16_GATCAG_L001_R1_001_paired_trimmed_paired_merged_contig_45468	0	0	0	0	0	0	0	0	0	0	0.96615	0.675674
Dhingra_Pear_16_GATCAG_L001_R1_001_paired_trimmed_paired_merged_contig_104993	0	0	0	0	0	0	0	0	0	0	0.97091	0
Dhingra_Pear_16_GATCAG_L001_R1_001_paired_trimmed_paired_merged_contig_106223	0	0	0	0	0	0	0	0	0	0	0.97091	0
Dhingra_Pear_16_GATCAG_L001_R1_001_paired_trimmed_paired_merged_contig_135574	0	0	0	0	0	0	0	0	0	0	0.97091	0
Dhingra_Pear_16_GATCAG_L001_R1_001_paired_trimmed_paired_merged_contig_77226	0	0	0	0	0	0	0	0	0	0	0.97091	0
Dhingra_Pear_16_GATCAG_L001_R1_001_paired_trimmed_paired_merged_contig_139147	0	0	0	0	0	0	0	0	0	0	0.97091	0.679002
Dhingra_Pear_16_GATCAG_L001_R1_001_paired_trimmed_paired_merged_contig_103444	0	0	0	0	0	0	0	0	0	0	0.975716	0
Dhingra_Pear_16_GATCAG_L001_R1_001_paired_trimmed_paired_merged_contig_120438	0	0	0	0	0	0	0	0	0	0	0.975716	0
Dhingra_Pear_16_GATCAG_L001_R1_001_paired_trimmed_paired_merged_contig_75043	0	0	0	0	0	0	0	0	0	0	0.975716	0
Dhingra_Pear_16_GATCAG_L001_R1_001_paired_trimmed_paired_merged_contig_99928	0	0	0	0	0	0	0	0	0	0	0.975716	0
Dhingra_Pear_16_GATCAG_L001_R1_001_paired_trimmed_paired_merged_contig_117366	0	0	0	0	0	0	0	0	0	0	0.975716	0.682363
Dhingra_Pear_16_GATCAG_L001_R1_001_paired_trimmed_paired_merged_contig_103795	0	0	0	0	0	0	0	0	0	0	0.98057	0
Dhingra_Pear_16_GATCAG_L001_R1_001_paired_trimmed_paired_merged_contig_125099	0	0	0	0	0	0	0	0	0	0	0.98057	0
Dhingra_Pear_16_GATCAG_L001_R1_001_paired_trimmed_paired_merged_contig_133412	0	0	0	0	0	0	0	0	0	0	0.98057	0
Dhingra_Pear_16_GATCAG_L001_R1_001_paired_trimmed_paired_merged_contig_135379	0	0	0	0	0	0	0	0	0	0	0.98057	0
Dhingra_Pear_16_GATCAG_L001_R1_001_paired_trimmed_paired_merged_contig_43133	0	0	0	0	0	0	0	0	0	0	0.98057	0
Dhingra_Pear_16_GATCAG_L001_R1_001_paired_trimmed_paired_merged_contig_84268	0	0	0	0	0	0	0	0	0	0	0.98057	0
Dhingra_Pear_16_GATCAG_L001_R1_001_paired_trimmed_paired_merged_contig_99606	0	0	0	0	0	0	0	0	0	0	0.98057	0
Dhingra_Pear_16_GATCAG_L001_R1_001_paired_trimmed_paired_merged_contig_138694	0	0	0	0	0	0	0	0	0	0	1.01334	0
Dhingra_Pear_16_GATCAG_L001_R1_001_paired_trimmed_paired_merged_contig_91412	0	0	0	0	0	0	0	0	0	0	1.02122	0
Dhingra_Pear_16_GATCAG_L001_R1_001_paired_trimmed_paired_merged_contig_100335	0	0	0	0	0	0	0	0	0	0	1.04283	0.364649
Dhingra_Pear_16_GATCAG_L001_R1_001_paired_trimmed_paired_merged_contig_80735	0	0	0	0	0	0	0	0	0	0	1.05398	0
Dhingra_Pear_16_GATCAG_L001_R1_001_paired_trimmed_paired_merged_contig_100800	0	0	0	0	0	0	0	0	0	0	1.10417	0
Dhingra_Pear_16_GATCAG_L001_R1_001_paired_trimmed_paired_merged_contig_121991	0	0	0	0	0	0	0	0	0	0	1.11668	0
Dhingra_Pear_16_GATCAG_L001_R1_001_paired_trimmed_paired_merged_contig_93568	0	0	0	0	0	0	0	0	0	0	1.12948	0
Dhingra_Pear_16_GATCAG_L001_R1_001_paired_trimmed_paired_merged_contig_108985	0	0	0	0	0	0	0	0	0	0	1.14258	0
Dhingra_Pear_16_GATCAG_L001_R1_001_paired_trimmed_paired_merged_contig_108503	0	0	0	0	0	0	0	0	0	0	1.14924	0
Dhingra_Pear_16_GATCAG_L001_R1_001_paired_trimmed_paired_merged_contig_85834	0	0	0	0	0	0	0	0	0	0	1.1526	0
Dhingra_Pear_16_GATCAG_L001_R1_001_paired_trimmed_paired_merged_contig_134253	0	0	0	0	0	0	0	0	0	0	1.15598	0.404215
Dhingra_Pear_16_GATCAG_L001_R1_001_paired_trimmed_paired_merged_contig_120757	0	0	0	0	0	0	0	0	0	0	1.21663	0
Dhingra_Pear_16_GATCAG_L001_R1_001_paired_trimmed_paired_merged_contig_138725	0	0	0	0	0	0	0	0	0	0	1.2357	0
Dhingra_Pear_16_GATCAG_L001_R1_001_paired_trimmed_paired_merged_contig_124700	0	0	0	0	0	0	0	0	0	0	1.23959	0
Dhingra_Pear_16_GATCAG_L001_R1_001_paired_trimmed_paired_merged_contig_113586	0	0	0	0	0	0	0	0	0	0	1.25139	0
Dhingra_Pear_16_GATCAG_L001_R1_001_paired_trimmed_paired_merged_contig_123683	0	0	0	0	0	0	0	0	0	0	1.25538	0.438973
Dhingra_Pear_16_GATCAG_L001_R1_001_paired_trimmed_paired_merged_contig_29162	0	0	0	0	0	0	0	0	0	0	1.27569	0
Dhingra_Pear_16_GATCAG_L001_R1_001_paired_trimmed_paired_merged_contig_125207	0	0	0	0	0	0	0	0	0	0	1.30095	0
Dhingra_Pear_16_GATCAG_L001_R1_001_paired_trimmed_paired_merged_contig_138575	0	0	0	0	0	0	0	0	0	0	1.30526	0
Dhingra_Pear_16_GATCAG_L001_R1_001_paired_trimmed_paired_merged_contig_129329	0	0	0	0	0	0	0	0	0	0	1.30526	0.456415
Dhingra_Pear_16_GATCAG_L001_R1_001_paired_trimmed_paired_merged_contig_116936	0	0	0	0	0	0	0	0	0	0	1.3096	0
Dhingra_Pear_16_GATCAG_L001_R1_001_paired_trimmed_paired_merged_contig_138356	0	0	0	0	0	0	0	0	0	0	1.32278	0
Dhingra_Pear_16_GATCAG_L001_R1_001_paired_trimmed_paired_merged_contig_86127	0	0	0	0	0	0	0	0	0	0	1.32724	0
Dhingra_Pear_16_GATCAG_L001_R1_001_paired_trimmed_paired_merged_contig_116088	0	0	0	0	0	0	0	0	0	0	1.36241	0
Dhingra_Pear_16_GATCAG_L001_R1_001_paired_trimmed_paired_merged_contig_124053	0	0	0	0	0	0	0	0	0	0	1.38799	0
Dhingra_Pear_16_GATCAG_L001_R1_001_paired_trimmed_paired_merged_contig_134970	0	0	0	0	0	0	0	0	0	0	1.3929	0
Dhingra_Pear_16_GATCAG_L001_R1_001_paired_trimmed_paired_merged_contig_36413	0	0	0	0	0	0	0	0	0	0	1.40281	0
Dhingra_Pear_16_GATCAG_L001_R1_001_paired_trimmed_paired_merged_contig_133365	0	0	0	0	0	0	0	0	0	0	1.41286	0
Dhingra_Pear_16_GATCAG_L001_R1_001_paired_trimmed_paired_merged_contig_136217	0	0	0	0	0	0	0	0	0	0	1.41286	0
Dhingra_Pear_16_GATCAG_L001_R1_001_paired_trimmed_paired_merged_contig_106664	0	0	0	0	0	0	0	0	0	0	1.41795	0
Dhingra_Pear_16_GATCAG_L001_R1_001_paired_trimmed_paired_merged_contig_141145	0	0	0	0	0	0	0	0	0	0	1.41795	0
Dhingra_Pear_16_GATCAG_L001_R1_001_paired_trimmed_paired_merged_contig_104509	0	0	0	0	0	0	0	0	0	0	1.42307	0
Dhingra_Pear_16_GATCAG_L001_R1_001_paired_trimmed_paired_merged_contig_132496	0	0	0	0	0	0	0	0	0	0	1.43342	0
Dhingra_Pear_16_GATCAG_L001_R1_001_paired_trimmed_paired_merged_contig_139097	0	0	0	0	0	0	0	0	0	0	1.44923	0
Dhingra_Pear_16_GATCAG_L001_R1_001_paired_trimmed_paired_merged_contig_129603	0	0	0	0	0	0	0	0	0	0	1.44923	0.506755
Dhingra_Pear_16_GATCAG_L001_R1_001_paired_trimmed_paired_merged_contig_86523	0	0	0	0	0	0	0	0	0	0	1.47086	0
Dhingra_Pear_16_GATCAG_L001_R1_001_paired_trimmed_paired_merged_contig_96847	0	0	0	0	0	0	0	0	0	0	1.47636	0
Dhingra_Pear_16_GATCAG_L001_R1_001_paired_trimmed_paired_merged_contig_92571	0	0	0	0	0	0	0	0	0	0	1.48191	0.518186
Dhingra_Pear_16_GATCAG_L001_R1_001_paired_trimmed_paired_merged_contig_121338	0	0	0	0	0	0	0	0	0	0	1.48751	0
Dhingra_Pear_16_GATCAG_L001_R1_001_paired_trimmed_paired_merged_contig_137528	0	0	0	0	0	0	0	0	0	0	1.5103	0
Dhingra_Pear_16_GATCAG_L001_R1_001_paired_trimmed_paired_merged_contig_103763	0	0	0	0	0	0	0	0	0	0	1.5103	0.528113
Dhingra_Pear_16_GATCAG_L001_R1_001_paired_trimmed_paired_merged_contig_57844	0	0	0	0	0	0	0	0	0	0	1.51611	0
Dhingra_Pear_16_GATCAG_L001_R1_001_paired_trimmed_paired_merged_contig_122583	0	0	0	0	0	0	0	0	0	0	1.5398	0
Dhingra_Pear_16_GATCAG_L001_R1_001_paired_trimmed_paired_merged_contig_141301	0	0	0	0	0	0	0	0	0	0	1.55193	0
Dhingra_Pear_16_GATCAG_L001_R1_001_paired_trimmed_paired_merged_contig_109033	0	0	0	0	0	0	0	0	0	0	1.55806	0
Dhingra_Pear_16_GATCAG_L001_R1_001_paired_trimmed_paired_merged_contig_135093	0	0	0	0	0	0	0	0	0	0	1.56424	0
Dhingra_Pear_16_GATCAG_L001_R1_001_paired_trimmed_paired_merged_contig_29170	0	0	0	0	0	0	0	0	0	0	1.56424	0
Dhingra_Pear_16_GATCAG_L001_R1_001_paired_trimmed_paired_merged_contig_20063	0	0	0	0	0	0	0	0	0	0	1.58309	0
Dhingra_Pear_16_GATCAG_L001_R1_001_paired_trimmed_paired_merged_contig_109748	0	0	0	0	0	0	0	0	0	0	1.59591	0
Dhingra_Pear_16_GATCAG_L001_R1_001_paired_trimmed_paired_merged_contig_108863	0	0	0	0	0	0	0	0	0	0	1.6774	0
Dhingra_Pear_16_GATCAG_L001_R1_001_paired_trimmed_paired_merged_contig_42648	0	0	0	0	0	0	0	0	0	0	1.6774	0
Dhingra_Pear_16_GATCAG_L001_R1_001_paired_trimmed_paired_merged_contig_100978	0	0	0	0	0	0	0	0	0	0	1.6774	0.586542
Dhingra_Pear_16_GATCAG_L001_R1_001_paired_trimmed_paired_merged_contig_96505	0	0	0	0	0	0	0	0	0	0	1.68457	0
Dhingra_Pear_16_GATCAG_L001_R1_001_paired_trimmed_paired_merged_contig_84079	0	0	0	0	0	0	0	0	0	0	1.69909	0.594127
Dhingra_Pear_16_GATCAG_L001_R1_001_paired_trimmed_paired_merged_contig_136148	0	0	0	0	0	0	0	0	0	0	1.70645	0.596699
Dhingra_Pear_16_GATCAG_L001_R1_001_paired_trimmed_paired_merged_contig_118696	0	0	0	0	0	0	0	0	0	0	1.75195	0
Dhingra_Pear_16_GATCAG_L001_R1_001_paired_trimmed_paired_merged_contig_120370	0	0	0	0	0	0	0	0	0	0	1.75195	0
Dhingra_Pear_16_GATCAG_L001_R1_001_paired_trimmed_paired_merged_contig_26668	0	0	0	0	0	0	0	0	0	0	1.75195	0
Dhingra_Pear_16_GATCAG_L001_R1_001_paired_trimmed_paired_merged_contig_50471	0	0	0	0	0	0	0	0	0	0	1.75977	0
Dhingra_Pear_16_GATCAG_L001_R1_001_paired_trimmed_paired_merged_contig_104834	0	0	0	0	0	0	0	0	0	0	1.77563	0
Dhingra_Pear_16_GATCAG_L001_R1_001_paired_trimmed_paired_merged_contig_121629	0	0	0	0	0	0	0	0	0	0	1.77563	0
Dhingra_Pear_16_GATCAG_L001_R1_001_paired_trimmed_paired_merged_contig_92431	0	0	0	0	0	0	0	0	0	0	1.77563	0
Dhingra_Pear_16_GATCAG_L001_R1_001_paired_trimmed_paired_merged_contig_107651	0	0	0	0	0	0	0	0	0	0	1.79177	0
Dhingra_Pear_16_GATCAG_L001_R1_001_paired_trimmed_paired_merged_contig_94982	0	0	0	0	0	0	0	0	0	0	1.79177	0
Dhingra_Pear_16_GATCAG_L001_R1_001_paired_trimmed_paired_merged_contig_56194	0	0	0	0	0	0	0	0	0	0	1.79995	0
Dhingra_Pear_16_GATCAG_L001_R1_001_paired_trimmed_paired_merged_contig_118265	0	0	0	0	0	0	0	0	0	0	1.81654	0
Dhingra_Pear_16_GATCAG_L001_R1_001_paired_trimmed_paired_merged_contig_58197	0	0	0	0	0	0	0	0	0	0	1.81654	0
Dhingra_Pear_16_GATCAG_L001_R1_001_paired_trimmed_paired_merged_contig_126082	0	0	0	0	0	0	0	0	0	0	1.82495	0
Dhingra_Pear_16_GATCAG_L001_R1_001_paired_trimmed_paired_merged_contig_113537	0	0	0	0	0	0	0	0	0	0	1.83344	0
Dhingra_Pear_16_GATCAG_L001_R1_001_paired_trimmed_paired_merged_contig_130583	0	0	0	0	0	0	0	0	0	0	1.88307	0.438973
Dhingra_Pear_16_GATCAG_L001_R1_001_paired_trimmed_paired_merged_contig_43366	0	0	0	0	0	0	0	0	0	0	1.9043	0.665881
Dhingra_Pear_16_GATCAG_L001_R1_001_paired_trimmed_paired_merged_contig_139780	0	0	0	0	0	0	0	0	0	0	1.90737	0.444637
Dhingra_Pear_16_GATCAG_L001_R1_001_paired_trimmed_paired_merged_contig_108131	0	0	0	0	0	0	0	0	0	0	1.9323	0
Dhingra_Pear_16_GATCAG_L001_R1_001_paired_trimmed_paired_merged_contig_22071	0	0	0	0	0	0	0	0	0	0	1.94182	0
Dhingra_Pear_16_GATCAG_L001_R1_001_paired_trimmed_paired_merged_contig_24198	0	0	0	0	0	0	0	0	0	0	1.96114	0
Dhingra_Pear_16_GATCAG_L001_R1_001_paired_trimmed_paired_merged_contig_114744	0	0	0	0	0	0	0	0	0	0	2.1346	0
Dhingra_Pear_16_GATCAG_L001_R1_001_paired_trimmed_paired_merged_contig_36125	0	0	0	0	0	0	0	0	0	0	2.1346	0
Dhingra_Pear_16_GATCAG_L001_R1_001_paired_trimmed_paired_merged_contig_82839	0	0	0	0	0	0	0	0	0	0	2.29848	0.401858
Dhingra_Pear_16_GATCAG_L001_R1_001_paired_trimmed_paired_merged_contig_137974	0	0	0	0	0	0	0	0	0	0	2.3256	0
Dhingra_Pear_16_GATCAG_L001_R1_001_paired_trimmed_paired_merged_contig_134342	0	0	0	0	0	0	0	0	0	0	2.4233	0
Dhingra_Pear_16_GATCAG_L001_R1_001_paired_trimmed_paired_merged_contig_27058	0	0	0	0	0	0	0	0	0	0	2.44332	0.569576
Dhingra_Pear_16_GATCAG_L001_R1_001_paired_trimmed_paired_merged_contig_111936	0	0	0	0	0	0	0	0	0	0	2.48439	0
Dhingra_Pear_16_GATCAG_L001_R1_001_paired_trimmed_paired_merged_contig_79741	0	0	0	0	0	0	0	0	0	0.0265336	0	0
Dhingra_Pear_16_GATCAG_L001_R1_001_paired_trimmed_paired_merged_contig_46493	0	0	0	0	0	0	0	0	0	0.102671	0	0
Dhingra_Pear_16_GATCAG_L001_R1_001_paired_trimmed_paired_merged_contig_88629	0	0	0	0	0	0	0	0	0	0.133235	0	0
Dhingra_Pear_16_GATCAG_L001_R1_001_paired_trimmed_paired_merged_contig_51946	0	0	0	0	0	0	0	0	0	0.139313	0	0
Dhingra_Pear_16_GATCAG_L001_R1_001_paired_trimmed_paired_merged_contig_113085	0	0	0	0	0	0	0	0	0	0.162581	0	0
Dhingra_Pear_16_GATCAG_L001_R1_001_paired_trimmed_paired_merged_contig_113470	0	0	0	0	0	0	0	0	0	0.172102	0	0
Dhingra_Pear_16_GATCAG_L001_R1_001_paired_trimmed_paired_merged_contig_61312	0	0	0	0	0	0	0	0	0	0.175991	0.222706	0
Dhingra_Pear_16_GATCAG_L001_R1_001_paired_trimmed_paired_merged_contig_67547	0	0	0	0	0	0	0	0	0	0.17679	0	0
Dhingra_Pear_16_GATCAG_L001_R1_001_paired_trimmed_paired_merged_contig_115844	0	0	0	0	0	0	0	0	0	0.180687	0	0
Dhingra_Pear_16_GATCAG_L001_R1_001_paired_trimmed_paired_merged_contig_101959	0	0	0	0	0	0	0	0	0	0.188334	0	0
Dhingra_Pear_16_GATCAG_L001_R1_001_paired_trimmed_paired_merged_contig_128990	0	0	0	0	0	0	0	0	0	0.196162	0.24823	0.173599
Dhingra_Pear_16_GATCAG_L001_R1_001_paired_trimmed_paired_merged_contig_109647	0	0	0	0	0	0	0	0	0	0.216623	0.274123	0.191707
Dhingra_Pear_16_GATCAG_L001_R1_001_paired_trimmed_paired_merged_contig_52698	0	0	0	0	0	0	0	0	0	0.220925	0	0.391028
Dhingra_Pear_16_GATCAG_L001_R1_001_paired_trimmed_paired_merged_contig_117129	0	0	0	0	0	0	0	0	0	0.226714	0.573784	0.60191
Dhingra_Pear_16_GATCAG_L001_R1_001_paired_trimmed_paired_merged_contig_112290	0	0	0	0	0	0	0	0	0	0.228376	0	0
Dhingra_Pear_16_GATCAG_L001_R1_001_paired_trimmed_paired_merged_contig_135420	0	0	0	0	0	0	0	0	0	0.230403	0.58312	0
Dhingra_Pear_16_GATCAG_L001_R1_001_paired_trimmed_paired_merged_contig_137502	0	0	0	0	0	0	0	0	0	0.240358	0	0
Dhingra_Pear_16_GATCAG_L001_R1_001_paired_trimmed_paired_merged_contig_37040	0	0	0	0	0	0	0	0	0	0.256593	0	0
Dhingra_Pear_16_GATCAG_L001_R1_001_paired_trimmed_paired_merged_contig_87691	0	0	0	0	0	0	0	0	0	0.259155	0	0.229347
Dhingra_Pear_16_GATCAG_L001_R1_001_paired_trimmed_paired_merged_contig_56014	0	0	0	0	0	0	0	0	0	0.262651	0	0
Dhingra_Pear_16_GATCAG_L001_R1_001_paired_trimmed_paired_merged_contig_69350	0	0	0	0	0	0	0	0	0	0.265336	0	0
Dhingra_Pear_16_GATCAG_L001_R1_001_paired_trimmed_paired_merged_contig_66717	0	0	0	0	0	0	0	0	0	0.270403	0.342178	0.478602
Dhingra_Pear_16_GATCAG_L001_R1_001_paired_trimmed_paired_merged_contig_92296	0	0	0	0	0	0	0	0	0	0.278627	0	0
Dhingra_Pear_16_GATCAG_L001_R1_001_paired_trimmed_paired_merged_contig_112863	0	0	0	0	0	0	0	0	0	0.283702	0	0.25107
Dhingra_Pear_16_GATCAG_L001_R1_001_paired_trimmed_paired_merged_contig_130415	0	0	0	0	0	0	0	0	0	0.285784	0	0
Dhingra_Pear_16_GATCAG_L001_R1_001_paired_trimmed_paired_merged_contig_24019	0	0	0	0	0	0	0	0	0	0.293319	0	0
Dhingra_Pear_16_GATCAG_L001_R1_001_paired_trimmed_paired_merged_contig_139156	0	0	0	0	0	0	0	0	0	0.293319	0	0.259581
Dhingra_Pear_16_GATCAG_L001_R1_001_paired_trimmed_paired_merged_contig_106510	0	0	0	0	0	0	0	0	0	0.293872	0	0.260071
Dhingra_Pear_16_GATCAG_L001_R1_001_paired_trimmed_paired_merged_contig_118595	0	0	0	0	0	0	0	0	0	0.294428	0	0
Dhingra_Pear_16_GATCAG_L001_R1_001_paired_trimmed_paired_merged_contig_74183	0	0	0	0	0	0	0	0	0	0.294985	0	0
Dhingra_Pear_16_GATCAG_L001_R1_001_paired_trimmed_paired_merged_contig_85917	0	0	0	0	0	0	0	0	0	0.295545	0.373994	0.523102
Dhingra_Pear_16_GATCAG_L001_R1_001_paired_trimmed_paired_merged_contig_49418	0	0	0	0	0	0	0	0	0	0.296107	0.749409	0.262048
Dhingra_Pear_16_GATCAG_L001_R1_001_paired_trimmed_paired_merged_contig_119515	0	0	0	0	0	0	0	0	0	0.301262	0.381228	0
Dhingra_Pear_16_GATCAG_L001_R1_001_paired_trimmed_paired_merged_contig_38063	0	0	0	0	0	0	0	0	0	0.302432	0	0
Dhingra_Pear_16_GATCAG_L001_R1_001_paired_trimmed_paired_merged_contig_97196	0	0	0	0	0	0	0	0	0	0.302432	0	0
Dhingra_Pear_16_GATCAG_L001_R1_001_paired_trimmed_paired_merged_contig_120923	0	0	0	0	0	0	0	0	0	0.302432	0.382708	0
Dhingra_Pear_16_GATCAG_L001_R1_001_paired_trimmed_paired_merged_contig_87520	0	0	0	0	0	0	0	0	0	0.30302	0	0.268166
Dhingra_Pear_16_GATCAG_L001_R1_001_paired_trimmed_paired_merged_contig_116449	0	0	0	0	0	0	0	0	0	0.303611	0	0
Dhingra_Pear_16_GATCAG_L001_R1_001_paired_trimmed_paired_merged_contig_135341	0	0	0	0	0	0	0	0	0	0.303611	0	0
Dhingra_Pear_16_GATCAG_L001_R1_001_paired_trimmed_paired_merged_contig_136044	0	0	0	0	0	0	0	0	0	0.304204	0	0
Dhingra_Pear_16_GATCAG_L001_R1_001_paired_trimmed_paired_merged_contig_117824	0	0	0	0	0	0	0	0	0	0.306599	0	0.271334
Dhingra_Pear_16_GATCAG_L001_R1_001_paired_trimmed_paired_merged_contig_135827	0	0	0	0	0	0	0	0	0	0.309032	0	0.546974
Dhingra_Pear_16_GATCAG_L001_R1_001_paired_trimmed_paired_merged_contig_93510	0	0	0	0	0	0	0	0	0	0.310883	0	0
Dhingra_Pear_16_GATCAG_L001_R1_001_paired_trimmed_paired_merged_contig_32087	0	0	0	0	0	0	0	0	0	0.318512	0	0
Dhingra_Pear_16_GATCAG_L001_R1_001_paired_trimmed_paired_merged_contig_34307	0	0	0	0	0	0	0	0	0	0.318512	0	0.281876
Dhingra_Pear_16_GATCAG_L001_R1_001_paired_trimmed_paired_merged_contig_137790	0	0	0	0	0	0	0	0	0	0.319164	0	0.282454
Dhingra_Pear_16_GATCAG_L001_R1_001_paired_trimmed_paired_merged_contig_77213	0	0	0	0	0	0	0	0	0	0.321802	0	0
Dhingra_Pear_16_GATCAG_L001_R1_001_paired_trimmed_paired_merged_contig_140455	0	0	0	0	0	0	0	0	0	0.321802	0	0.284788
Dhingra_Pear_16_GATCAG_L001_R1_001_paired_trimmed_paired_merged_contig_124423	0	0	0	0	0	0	0	0	0	0.321802	0.40722	0
Dhingra_Pear_16_GATCAG_L001_R1_001_paired_trimmed_paired_merged_contig_141184	0	0	0	0	0	0	0	0	0	0.326525	0	0.866902
Dhingra_Pear_16_GATCAG_L001_R1_001_paired_trimmed_paired_merged_contig_107355	0	0	0	0	0	0	0	0	0	0.327899	0.414936	0.290184
Dhingra_Pear_16_GATCAG_L001_R1_001_paired_trimmed_paired_merged_contig_116948	0	0	0	0	0	0	0	0	0	0.328591	0	0
Dhingra_Pear_16_GATCAG_L001_R1_001_paired_trimmed_paired_merged_contig_115716	0	0	0	0	0	0	0	0	0	0.334951	0	0
Dhingra_Pear_16_GATCAG_L001_R1_001_paired_trimmed_paired_merged_contig_109149	0	0	0	0	0	0	0	0	0	0.336398	0	0.297705
Dhingra_Pear_16_GATCAG_L001_R1_001_paired_trimmed_paired_merged_contig_136418	0	0	0	0	0	0	0	0	0	0.337126	0	0
Dhingra_Pear_16_GATCAG_L001_R1_001_paired_trimmed_paired_merged_contig_33930	0	0	0	0	0	0	0	0	0	0.337857	0	0
Dhingra_Pear_16_GATCAG_L001_R1_001_paired_trimmed_paired_merged_contig_96295	0	0	0	0	0	0	0	0	0	0.337857	0.427537	0
Dhingra_Pear_16_GATCAG_L001_R1_001_paired_trimmed_paired_merged_contig_106728	0	0	0	0	0	0	0	0	0	0.34007	0.860675	0
Dhingra_Pear_16_GATCAG_L001_R1_001_paired_trimmed_paired_merged_contig_126304	0	0	0	0	0	0	0	0	0	0.342313	0	0.302939
Dhingra_Pear_16_GATCAG_L001_R1_001_paired_trimmed_paired_merged_contig_18663	0	0	0	0	0	0	0	0	0	0.344585	0.43605	0.30495
Dhingra_Pear_16_GATCAG_L001_R1_001_paired_trimmed_paired_merged_contig_113204	0	0	0	0	0	0	0	0	0	0.345349	0	0
Dhingra_Pear_16_GATCAG_L001_R1_001_paired_trimmed_paired_merged_contig_107214	0	0	0	0	0	0	0	0	0	0.346116	0	0.306305
Dhingra_Pear_16_GATCAG_L001_R1_001_paired_trimmed_paired_merged_contig_60709	0	0	0	0	0	0	0	0	0	0.350005	0	0
Dhingra_Pear_16_GATCAG_L001_R1_001_paired_trimmed_paired_merged_contig_120467	0	0	0	0	0	0	0	0	0	0.350793	0	0
Dhingra_Pear_16_GATCAG_L001_R1_001_paired_trimmed_paired_merged_contig_93049	0	0	0	0	0	0	0	0	0	0.353982	0	0
Dhingra_Pear_16_GATCAG_L001_R1_001_paired_trimmed_paired_merged_contig_125534	0	0	0	0	0	0	0	0	0	0.356412	0	0
Dhingra_Pear_16_GATCAG_L001_R1_001_paired_trimmed_paired_merged_contig_109365	0	0	0	0	0	0	0	0	0	0.35723	0	0
Dhingra_Pear_16_GATCAG_L001_R1_001_paired_trimmed_paired_merged_contig_121377	0	0	0	0	0	0	0	0	0	0.358051	0	0
Dhingra_Pear_16_GATCAG_L001_R1_001_paired_trimmed_paired_merged_contig_96662	0	0	0	0	0	0	0	0	0	0.358051	0	0
Dhingra_Pear_16_GATCAG_L001_R1_001_paired_trimmed_paired_merged_contig_122760	0	0	0	0	0	0	0	0	0	0.358876	0	0
Dhingra_Pear_16_GATCAG_L001_R1_001_paired_trimmed_paired_merged_contig_122001	0	0	0	0	0	0	0	0	0	0.358876	0.454135	0
Dhingra_Pear_16_GATCAG_L001_R1_001_paired_trimmed_paired_merged_contig_123183	0	0	0	0	0	0	0	0	0	0.358876	0.454135	0
Dhingra_Pear_16_GATCAG_L001_R1_001_paired_trimmed_paired_merged_contig_73837	0	0	0	0	0	0	0	0	0	0.358876	0.454135	0
Dhingra_Pear_16_GATCAG_L001_R1_001_paired_trimmed_paired_merged_contig_113611	0	0	0	0	0	0	0	0	0	0.359705	0	0
Dhingra_Pear_16_GATCAG_L001_R1_001_paired_trimmed_paired_merged_contig_119946	0	0	0	0	0	0	0	0	0	0.359705	0	0
Dhingra_Pear_16_GATCAG_L001_R1_001_paired_trimmed_paired_merged_contig_24321	0	0	0	0	0	0	0	0	0	0.360538	0	0
Dhingra_Pear_16_GATCAG_L001_R1_001_paired_trimmed_paired_merged_contig_25983	0	0	0	0	0	0	0	0	0	0.362215	0	0
Dhingra_Pear_16_GATCAG_L001_R1_001_paired_trimmed_paired_merged_contig_91808	0	0	0	0	0	0	0	0	0	0.362215	0	0
Dhingra_Pear_16_GATCAG_L001_R1_001_paired_trimmed_paired_merged_contig_111468	0	0	0	0	0	0	0	0	0	0.363907	0	0
Dhingra_Pear_16_GATCAG_L001_R1_001_paired_trimmed_paired_merged_contig_82636	0	0	0	0	0	0	0	0	0	0.363907	0	0.32205
Dhingra_Pear_16_GATCAG_L001_R1_001_paired_trimmed_paired_merged_contig_32759	0	0	0	0	0	0	0	0	0	0.365616	0	0
Dhingra_Pear_16_GATCAG_L001_R1_001_paired_trimmed_paired_merged_contig_110065	0	0	0	0	0	0	0	0	0	0.366476	0	0
Dhingra_Pear_16_GATCAG_L001_R1_001_paired_trimmed_paired_merged_contig_128899	0	0	0	0	0	0	0	0	0	0.366476	0	0
Dhingra_Pear_16_GATCAG_L001_R1_001_paired_trimmed_paired_merged_contig_42175	0	0	0	0	0	0	0	0	0	0.369081	0	0.653258
Dhingra_Pear_16_GATCAG_L001_R1_001_paired_trimmed_paired_merged_contig_1219	0	0	0	0	0	0	0	0	0	0.369958	0	0
Dhingra_Pear_16_GATCAG_L001_R1_001_paired_trimmed_paired_merged_contig_129994	0	0	0	0	0	0	0	0	0	0.371724	0.470393	0
Dhingra_Pear_16_GATCAG_L001_R1_001_paired_trimmed_paired_merged_contig_137727	0	0	0	0	0	0	0	0	0	0.371724	0.470393	0
Dhingra_Pear_16_GATCAG_L001_R1_001_paired_trimmed_paired_merged_contig_122271	0	0	0	0	0	0	0	0	0	0.372613	0	0
Dhingra_Pear_16_GATCAG_L001_R1_001_paired_trimmed_paired_merged_contig_122854	0	0	0	0	0	0	0	0	0	0.372613	0	0.329755
Dhingra_Pear_16_GATCAG_L001_R1_001_paired_trimmed_paired_merged_contig_91583	0	0	0	0	0	0	0	0	0	0.373507	0	0
Dhingra_Pear_16_GATCAG_L001_R1_001_paired_trimmed_paired_merged_contig_115282	0	0	0	0	0	0	0	0	0	0.374404	0	0
Dhingra_Pear_16_GATCAG_L001_R1_001_paired_trimmed_paired_merged_contig_125955	0	0	0	0	0	0	0	0	0	0.375307	0	0
Dhingra_Pear_16_GATCAG_L001_R1_001_paired_trimmed_paired_merged_contig_137542	0	0	0	0	0	0	0	0	0	0.376213	0	0
Dhingra_Pear_16_GATCAG_L001_R1_001_paired_trimmed_paired_merged_contig_104767	0	0	0	0	0	0	0	0	0	0.378959	0	0
Dhingra_Pear_16_GATCAG_L001_R1_001_paired_trimmed_paired_merged_contig_125448	0	0	0	0	0	0	0	0	0	0.378959	0.479549	0
Dhingra_Pear_16_GATCAG_L001_R1_001_paired_trimmed_paired_merged_contig_117579	0	0	0	0	0	0	0	0	0	0.381746	0	0
Dhingra_Pear_16_GATCAG_L001_R1_001_paired_trimmed_paired_merged_contig_122792	0	0	0	0	0	0	0	0	0	0.381746	0	0
Dhingra_Pear_16_GATCAG_L001_R1_001_paired_trimmed_paired_merged_contig_36127	0	0	0	0	0	0	0	0	0	0.382684	0	0
Dhingra_Pear_16_GATCAG_L001_R1_001_paired_trimmed_paired_merged_contig_25547	0	0	0	0	0	0	0	0	0	0.385525	0	0
Dhingra_Pear_16_GATCAG_L001_R1_001_paired_trimmed_paired_merged_contig_120504	0	0	0	0	0	0	0	0	0	0.387443	0	0
Dhingra_Pear_16_GATCAG_L001_R1_001_paired_trimmed_paired_merged_contig_64050	0	0	0	0	0	0	0	0	0	0.387443	0	0
Dhingra_Pear_16_GATCAG_L001_R1_001_paired_trimmed_paired_merged_contig_105656	0	0	0	0	0	0	0	0	0	0.38841	0	0.343734
Dhingra_Pear_16_GATCAG_L001_R1_001_paired_trimmed_paired_merged_contig_103463	0	0	0	0	0	0	0	0	0	0.389381	0	0
Dhingra_Pear_16_GATCAG_L001_R1_001_paired_trimmed_paired_merged_contig_111024	0	0	0	0	0	0	0	0	0	0.390357	0	0
Dhingra_Pear_16_GATCAG_L001_R1_001_paired_trimmed_paired_merged_contig_87738	0	0	0	0	0	0	0	0	0	0.390357	0	0
Dhingra_Pear_16_GATCAG_L001_R1_001_paired_trimmed_paired_merged_contig_115736	0	0	0	0	0	0	0	0	0	0.392323	0	0.347198
Dhingra_Pear_16_GATCAG_L001_R1_001_paired_trimmed_paired_merged_contig_96745	0	0	0	0	0	0	0	0	0	0.393314	0	0.348074
Dhingra_Pear_16_GATCAG_L001_R1_001_paired_trimmed_paired_merged_contig_124798	0	0	0	0	0	0	0	0	0	0.394309	0	0
Dhingra_Pear_16_GATCAG_L001_R1_001_paired_trimmed_paired_merged_contig_83981	0	0	0	0	0	0	0	0	0	0.394309	0	0.348955
Dhingra_Pear_16_GATCAG_L001_R1_001_paired_trimmed_paired_merged_contig_80795	0	0	0	0	0	0	0	0	0	0.39531	0	0
Dhingra_Pear_16_GATCAG_L001_R1_001_paired_trimmed_paired_merged_contig_118977	0	0	0	0	0	0	0	0	0	0.396316	0	0
Dhingra_Pear_16_GATCAG_L001_R1_001_paired_trimmed_paired_merged_contig_115361	0	0	0	0	0	0	0	0	0	0.397327	0	0
Dhingra_Pear_16_GATCAG_L001_R1_001_paired_trimmed_paired_merged_contig_135129	0	0	0	0	0	0	0	0	0	0.397327	0	0
Dhingra_Pear_16_GATCAG_L001_R1_001_paired_trimmed_paired_merged_contig_124448	0	0	0	0	0	0	0	0	0	0.398343	0	0
Dhingra_Pear_16_GATCAG_L001_R1_001_paired_trimmed_paired_merged_contig_105812	0	0	0	0	0	0	0	0	0	0.399365	0	0
Dhingra_Pear_16_GATCAG_L001_R1_001_paired_trimmed_paired_merged_contig_119560	0	0	0	0	0	0	0	0	0	0.400391	0	0
Dhingra_Pear_16_GATCAG_L001_R1_001_paired_trimmed_paired_merged_contig_132289	0	0	0	0	0	0	0	0	0	0.402461	0	0
Dhingra_Pear_16_GATCAG_L001_R1_001_paired_trimmed_paired_merged_contig_140718	0	0	0	0	0	0	0	0	0	0.402461	0	0
Dhingra_Pear_16_GATCAG_L001_R1_001_paired_trimmed_paired_merged_contig_83138	0	0	0	0	0	0	0	0	0	0.402461	0	0
Dhingra_Pear_16_GATCAG_L001_R1_001_paired_trimmed_paired_merged_contig_136978	0	0	0	0	0	0	0	0	0	0.403503	0	0
Dhingra_Pear_16_GATCAG_L001_R1_001_paired_trimmed_paired_merged_contig_89691	0	0	0	0	0	0	0	0	0	0.403503	0	0
Dhingra_Pear_16_GATCAG_L001_R1_001_paired_trimmed_paired_merged_contig_128746	0	0	0	0	0	0	0	0	0	0.404551	0	0
Dhingra_Pear_16_GATCAG_L001_R1_001_paired_trimmed_paired_merged_contig_120942	0	0	0	0	0	0	0	0	0	0.405605	0	0
Dhingra_Pear_16_GATCAG_L001_R1_001_paired_trimmed_paired_merged_contig_135641	0	0	0	0	0	0	0	0	0	0.407728	0	0
Dhingra_Pear_16_GATCAG_L001_R1_001_paired_trimmed_paired_merged_contig_125490	0	0	0	0	0	0	0	0	0	0.409874	0	0
Dhingra_Pear_16_GATCAG_L001_R1_001_paired_trimmed_paired_merged_contig_125916	0	0	0	0	0	0	0	0	0	0.409874	0	0
Dhingra_Pear_16_GATCAG_L001_R1_001_paired_trimmed_paired_merged_contig_119901	0	0	0	0	0	0	0	0	0	0.410956	0	0
Dhingra_Pear_16_GATCAG_L001_R1_001_paired_trimmed_paired_merged_contig_135995	0	0	0	0	0	0	0	0	0	0.413136	0	0
Dhingra_Pear_16_GATCAG_L001_R1_001_paired_trimmed_paired_merged_contig_78417	0	0	0	0	0	0	0	0	0	0.413136	0	0
Dhingra_Pear_16_GATCAG_L001_R1_001_paired_trimmed_paired_merged_contig_102560	0	0	0	0	0	0	0	0	0	0.414235	0	0
Dhingra_Pear_16_GATCAG_L001_R1_001_paired_trimmed_paired_merged_contig_92668	0	0	0	0	0	0	0	0	0	0.415339	0	0
Dhingra_Pear_16_GATCAG_L001_R1_001_paired_trimmed_paired_merged_contig_136838	0	0	0	0	0	0	0	0	0	0.415339	1.05117	0
Dhingra_Pear_16_GATCAG_L001_R1_001_paired_trimmed_paired_merged_contig_111790	0	0	0	0	0	0	0	0	0	0.41645	0	0
Dhingra_Pear_16_GATCAG_L001_R1_001_paired_trimmed_paired_merged_contig_82337	0	0	0	0	0	0	0	0	0	0.41645	0	0
Dhingra_Pear_16_GATCAG_L001_R1_001_paired_trimmed_paired_merged_contig_82787	0	0	0	0	0	0	0	0	0	0.41645	0	0.368549
Dhingra_Pear_16_GATCAG_L001_R1_001_paired_trimmed_paired_merged_contig_116439	0	0	0	0	0	0	0	0	0	0.41645	3.16195	1.84275
Dhingra_Pear_16_GATCAG_L001_R1_001_paired_trimmed_paired_merged_contig_124919	0	0	0	0	0	0	0	0	0	0.417566	0	0
Dhingra_Pear_16_GATCAG_L001_R1_001_paired_trimmed_paired_merged_contig_110772	0	0	0	0	0	0	0	0	0	0.418689	0	0
Dhingra_Pear_16_GATCAG_L001_R1_001_paired_trimmed_paired_merged_contig_19730	0	0	0	0	0	0	0	0	0	0.419817	0.531252	0
Dhingra_Pear_16_GATCAG_L001_R1_001_paired_trimmed_paired_merged_contig_53697	0	0	0	0	0	0	0	0	0	0.420952	0	0
Dhingra_Pear_16_GATCAG_L001_R1_001_paired_trimmed_paired_merged_contig_89001	0	0	0	0	0	0	0	0	0	0.420952	0	0
Dhingra_Pear_16_GATCAG_L001_R1_001_paired_trimmed_paired_merged_contig_90719	0	0	0	0	0	0	0	0	0	0.420952	0	0.372534
Dhingra_Pear_16_GATCAG_L001_R1_001_paired_trimmed_paired_merged_contig_114518	0	0	0	0	0	0	0	0	0	0.420952	0.532688	0
Dhingra_Pear_16_GATCAG_L001_R1_001_paired_trimmed_paired_merged_contig_74309	0	0	0	0	0	0	0	0	0	0.422093	0.534132	0
Dhingra_Pear_16_GATCAG_L001_R1_001_paired_trimmed_paired_merged_contig_128191	0	0	0	0	0	0	0	0	0	0.42324	0	0
Dhingra_Pear_16_GATCAG_L001_R1_001_paired_trimmed_paired_merged_contig_114246	0	0	0	0	0	0	0	0	0	0.42324	0	0.749116
Dhingra_Pear_16_GATCAG_L001_R1_001_paired_trimmed_paired_merged_contig_85103	0	0	0	0	0	0	0	0	0	0.424393	0	0
Dhingra_Pear_16_GATCAG_L001_R1_001_paired_trimmed_paired_merged_contig_128448	0	0	0	0	0	0	0	0	0	0.425553	0	0
Dhingra_Pear_16_GATCAG_L001_R1_001_paired_trimmed_paired_merged_contig_138956	0	0	0	0	0	0	0	0	0	0.426718	0	0
Dhingra_Pear_16_GATCAG_L001_R1_001_paired_trimmed_paired_merged_contig_95862	0	0	0	0	0	0	0	0	0	0.426718	1.61996	0
Dhingra_Pear_16_GATCAG_L001_R1_001_paired_trimmed_paired_merged_contig_45869	0	0	0	0	0	0	0	0	0	0.427891	0	0
Dhingra_Pear_16_GATCAG_L001_R1_001_paired_trimmed_paired_merged_contig_97669	0	0	0	0	0	0	0	0	0	0.42907	0.542961	0
Dhingra_Pear_16_GATCAG_L001_R1_001_paired_trimmed_paired_merged_contig_101367	0	0	0	0	0	0	0	0	0	0.430255	0	0
Dhingra_Pear_16_GATCAG_L001_R1_001_paired_trimmed_paired_merged_contig_122723	0	0	0	0	0	0	0	0	0	0.430255	0	0
Dhingra_Pear_16_GATCAG_L001_R1_001_paired_trimmed_paired_merged_contig_128883	0	0	0	0	0	0	0	0	0	0.430255	0	0
Dhingra_Pear_16_GATCAG_L001_R1_001_paired_trimmed_paired_merged_contig_134847	0	0	0	0	0	0	0	0	0	0.430255	0	0
Dhingra_Pear_16_GATCAG_L001_R1_001_paired_trimmed_paired_merged_contig_101446	0	0	0	0	0	0	0	0	0	0.431447	0	0.572732
Dhingra_Pear_16_GATCAG_L001_R1_001_paired_trimmed_paired_merged_contig_120794	0	0	0	0	0	0	0	0	0	0.432645	0	0
Dhingra_Pear_16_GATCAG_L001_R1_001_paired_trimmed_paired_merged_contig_122043	0	0	0	0	0	0	0	0	0	0.432645	0	0
Dhingra_Pear_16_GATCAG_L001_R1_001_paired_trimmed_paired_merged_contig_132387	0	0	0	0	0	0	0	0	0	0.432645	0	0.382882
Dhingra_Pear_16_GATCAG_L001_R1_001_paired_trimmed_paired_merged_contig_123692	0	0	0	0	0	0	0	0	0	0.43385	0	0
Dhingra_Pear_16_GATCAG_L001_R1_001_paired_trimmed_paired_merged_contig_94357	0	0	0	0	0	0	0	0	0	0.43385	0	0
Dhingra_Pear_16_GATCAG_L001_R1_001_paired_trimmed_paired_merged_contig_137388	0	0	0	0	0	0	0	0	0	0.435062	0	0.385021
Dhingra_Pear_16_GATCAG_L001_R1_001_paired_trimmed_paired_merged_contig_86786	0	0	0	0	0	0	0	0	0	0.436281	0	0.386099
Dhingra_Pear_16_GATCAG_L001_R1_001_paired_trimmed_paired_merged_contig_114687	0	0	0	0	0	0	0	0	0	0.437506	0	0
Dhingra_Pear_16_GATCAG_L001_R1_001_paired_trimmed_paired_merged_contig_124061	0	0	0	0	0	0	0	0	0	0.437506	0	0
Dhingra_Pear_16_GATCAG_L001_R1_001_paired_trimmed_paired_merged_contig_97270	0	0	0	0	0	0	0	0	0	0.437506	0	0
Dhingra_Pear_16_GATCAG_L001_R1_001_paired_trimmed_paired_merged_contig_131432	0	0	0	0	0	0	0	0	0	0.438739	0	0.388274
Dhingra_Pear_16_GATCAG_L001_R1_001_paired_trimmed_paired_merged_contig_136544	0	0	0	0	0	0	0	0	0	0.438739	0.555196	0
Dhingra_Pear_16_GATCAG_L001_R1_001_paired_trimmed_paired_merged_contig_137397	0	0	0	0	0	0	0	0	0	0.439978	0	0
Dhingra_Pear_16_GATCAG_L001_R1_001_paired_trimmed_paired_merged_contig_34392	0	0	0	0	0	0	0	0	0	0.4406	0	0
Dhingra_Pear_16_GATCAG_L001_R1_001_paired_trimmed_paired_merged_contig_111126	0	0	0	0	0	0	0	0	0	0.442478	0	0
Dhingra_Pear_16_GATCAG_L001_R1_001_paired_trimmed_paired_merged_contig_141147	0	0	0	0	0	0	0	0	0	0.442478	0	0
Dhingra_Pear_16_GATCAG_L001_R1_001_paired_trimmed_paired_merged_contig_116150	0	0	0	0	0	0	0	0	0	0.442478	0.559928	0
Dhingra_Pear_16_GATCAG_L001_R1_001_paired_trimmed_paired_merged_contig_113091	0	0	0	0	0	0	0	0	0	0.443739	0	0
Dhingra_Pear_16_GATCAG_L001_R1_001_paired_trimmed_paired_merged_contig_137019	0	0	0	0	0	0	0	0	0	0.443739	0	0
Dhingra_Pear_16_GATCAG_L001_R1_001_paired_trimmed_paired_merged_contig_28197	0	0	0	0	0	0	0	0	0	0.443739	0	0
Dhingra_Pear_16_GATCAG_L001_R1_001_paired_trimmed_paired_merged_contig_112405	0	0	0	0	0	0	0	0	0	0.443739	0.561523	0
Dhingra_Pear_16_GATCAG_L001_R1_001_paired_trimmed_paired_merged_contig_114347	0	0	0	0	0	0	0	0	0	0.443739	0.561523	0.392699
Dhingra_Pear_16_GATCAG_L001_R1_001_paired_trimmed_paired_merged_contig_135988	0	0	0	0	0	0	0	0	0	0.445006	0	0
Dhingra_Pear_16_GATCAG_L001_R1_001_paired_trimmed_paired_merged_contig_20341	0	0	0	0	0	0	0	0	0	0.445006	0	0
Dhingra_Pear_16_GATCAG_L001_R1_001_paired_trimmed_paired_merged_contig_100799	0	0	0	0	0	0	0	0	0	0.446282	0	0
Dhingra_Pear_16_GATCAG_L001_R1_001_paired_trimmed_paired_merged_contig_140326	0	0	0	0	0	0	0	0	0	0.446282	0	0
Dhingra_Pear_16_GATCAG_L001_R1_001_paired_trimmed_paired_merged_contig_110261	0	0	0	0	0	0	0	0	0	0.447564	0	0
Dhingra_Pear_16_GATCAG_L001_R1_001_paired_trimmed_paired_merged_contig_91148	0	0	0	0	0	0	0	0	0	0.447564	0	0.396085
Dhingra_Pear_16_GATCAG_L001_R1_001_paired_trimmed_paired_merged_contig_135787	0	0	0	0	0	0	0	0	0	0.447564	0.566364	0
Dhingra_Pear_16_GATCAG_L001_R1_001_paired_trimmed_paired_merged_contig_40522	0	0	0	0	0	0	0	0	0	0.447564	0.566364	0.396085
Dhingra_Pear_16_GATCAG_L001_R1_001_paired_trimmed_paired_merged_contig_97402	0	0	0	0	0	0	0	0	0	0.448854	0	0
Dhingra_Pear_16_GATCAG_L001_R1_001_paired_trimmed_paired_merged_contig_137120	0	0	0	0	0	0	0	0	0	0.448854	0	0.397226
Dhingra_Pear_16_GATCAG_L001_R1_001_paired_trimmed_paired_merged_contig_23034	0	0	0	0	0	0	0	0	0	0.451456	0	0
Dhingra_Pear_16_GATCAG_L001_R1_001_paired_trimmed_paired_merged_contig_79527	0	0	0	0	0	0	0	0	0	0.451456	0	0
Dhingra_Pear_16_GATCAG_L001_R1_001_paired_trimmed_paired_merged_contig_92584	0	0	0	0	0	0	0	0	0	0.451456	0	0
Dhingra_Pear_16_GATCAG_L001_R1_001_paired_trimmed_paired_merged_contig_121614	0	0	0	0	0	0	0	0	0	0.452768	0	0
Dhingra_Pear_16_GATCAG_L001_R1_001_paired_trimmed_paired_merged_contig_108095	0	0	0	0	0	0	0	0	0	0.454088	0	0
Dhingra_Pear_16_GATCAG_L001_R1_001_paired_trimmed_paired_merged_contig_119329	0	0	0	0	0	0	0	0	0	0.454088	0	0
Dhingra_Pear_16_GATCAG_L001_R1_001_paired_trimmed_paired_merged_contig_15937	0	0	0	0	0	0	0	0	0	0.454088	0	0
Dhingra_Pear_16_GATCAG_L001_R1_001_paired_trimmed_paired_merged_contig_98432	0	0	0	0	0	0	0	0	0	0.454088	0	0
Dhingra_Pear_16_GATCAG_L001_R1_001_paired_trimmed_paired_merged_contig_81960	0	0	0	0	0	0	0	0	0	0.454088	0.57462	0
Dhingra_Pear_16_GATCAG_L001_R1_001_paired_trimmed_paired_merged_contig_96152	0	0	0	0	0	0	0	0	0	0.454088	1.14924	0.401858
Dhingra_Pear_16_GATCAG_L001_R1_001_paired_trimmed_paired_merged_contig_107835	0	0	0	0	0	0	0	0	0	0.455416	0	0
Dhingra_Pear_16_GATCAG_L001_R1_001_paired_trimmed_paired_merged_contig_139327	0	0	0	0	0	0	0	0	0	0.456751	0	0
Dhingra_Pear_16_GATCAG_L001_R1_001_paired_trimmed_paired_merged_contig_140610	0	0	0	0	0	0	0	0	0	0.456751	0	0
Dhingra_Pear_16_GATCAG_L001_R1_001_paired_trimmed_paired_merged_contig_79973	0	0	0	0	0	0	0	0	0	0.456751	0	0
Dhingra_Pear_16_GATCAG_L001_R1_001_paired_trimmed_paired_merged_contig_101713	0	0	0	0	0	0	0	0	0	0.456751	0.57799	0
Dhingra_Pear_16_GATCAG_L001_R1_001_paired_trimmed_paired_merged_contig_61289	0	0	0	0	0	0	0	0	0	0.458095	0	0
Dhingra_Pear_16_GATCAG_L001_R1_001_paired_trimmed_paired_merged_contig_114185	0	0	0	0	0	0	0	0	0	0.458095	0	0.405404
Dhingra_Pear_16_GATCAG_L001_R1_001_paired_trimmed_paired_merged_contig_108997	0	0	0	0	0	0	0	0	0	0.459446	0	0
Dhingra_Pear_16_GATCAG_L001_R1_001_paired_trimmed_paired_merged_contig_139655	0	0	0	0	0	0	0	0	0	0.459446	0	0
Dhingra_Pear_16_GATCAG_L001_R1_001_paired_trimmed_paired_merged_contig_139908	0	0	0	0	0	0	0	0	0	0.460805	0	0
Dhingra_Pear_16_GATCAG_L001_R1_001_paired_trimmed_paired_merged_contig_29316	0	0	0	0	0	0	0	0	0	0.460805	0	0
Dhingra_Pear_16_GATCAG_L001_R1_001_paired_trimmed_paired_merged_contig_105228	0	0	0	0	0	0	0	0	0	0.460805	0	0.407803
Dhingra_Pear_16_GATCAG_L001_R1_001_paired_trimmed_paired_merged_contig_121988	0	0	0	0	0	0	0	0	0	0.460805	0.58312	0.407803
Dhingra_Pear_16_GATCAG_L001_R1_001_paired_trimmed_paired_merged_contig_113912	0	0	0	0	0	0	0	0	0	0.463548	0	0
Dhingra_Pear_16_GATCAG_L001_R1_001_paired_trimmed_paired_merged_contig_129333	0	0	0	0	0	0	0	0	0	0.463548	0	0
Dhingra_Pear_16_GATCAG_L001_R1_001_paired_trimmed_paired_merged_contig_129764	0	0	0	0	0	0	0	0	0	0.463548	0	0
Dhingra_Pear_16_GATCAG_L001_R1_001_paired_trimmed_paired_merged_contig_90947	0	0	0	0	0	0	0	0	0	0.463548	0	0.41023
Dhingra_Pear_16_GATCAG_L001_R1_001_paired_trimmed_paired_merged_contig_100382	0	0	0	0	0	0	0	0	0	0.464932	0	0
Dhingra_Pear_16_GATCAG_L001_R1_001_paired_trimmed_paired_merged_contig_112695	0	0	0	0	0	0	0	0	0	0.464932	0	0
Dhingra_Pear_16_GATCAG_L001_R1_001_paired_trimmed_paired_merged_contig_73190	0	0	0	0	0	0	0	0	0	0.464932	0	0
Dhingra_Pear_16_GATCAG_L001_R1_001_paired_trimmed_paired_merged_contig_125407	0	0	0	0	0	0	0	0	0	0.466324	0	0
Dhingra_Pear_16_GATCAG_L001_R1_001_paired_trimmed_paired_merged_contig_138134	0	0	0	0	0	0	0	0	0	0.466324	0	0
Dhingra_Pear_16_GATCAG_L001_R1_001_paired_trimmed_paired_merged_contig_123499	0	0	0	0	0	0	0	0	0	0.466324	0	0.412687
Dhingra_Pear_16_GATCAG_L001_R1_001_paired_trimmed_paired_merged_contig_140396	0	0	0	0	0	0	0	0	0	0.467724	0	0
Dhingra_Pear_16_GATCAG_L001_R1_001_paired_trimmed_paired_merged_contig_81726	0	0	0	0	0	0	0	0	0	0.467724	0	0
Dhingra_Pear_16_GATCAG_L001_R1_001_paired_trimmed_paired_merged_contig_93279	0	0	0	0	0	0	0	0	0	0.467724	0	0
Dhingra_Pear_16_GATCAG_L001_R1_001_paired_trimmed_paired_merged_contig_118323	0	0	0	0	0	0	0	0	0	0.467724	0	0.413926
Dhingra_Pear_16_GATCAG_L001_R1_001_paired_trimmed_paired_merged_contig_111382	0	0	0	0	0	0	0	0	0	0.469133	0	0.415173
Dhingra_Pear_16_GATCAG_L001_R1_001_paired_trimmed_paired_merged_contig_78051	0	0	0	0	0	0	0	0	0	0.469133	0	0.415173
Dhingra_Pear_16_GATCAG_L001_R1_001_paired_trimmed_paired_merged_contig_44621	0	0	0	0	0	0	0	0	0	0.469133	0.593659	0
Dhingra_Pear_16_GATCAG_L001_R1_001_paired_trimmed_paired_merged_contig_29648	0	0	0	0	0	0	0	0	0	0.470551	0	0
Dhingra_Pear_16_GATCAG_L001_R1_001_paired_trimmed_paired_merged_contig_130206	0	0	0	0	0	0	0	0	0	0.471977	0	0
Dhingra_Pear_16_GATCAG_L001_R1_001_paired_trimmed_paired_merged_contig_47221	0	0	0	0	0	0	0	0	0	0.471977	0	0
Dhingra_Pear_16_GATCAG_L001_R1_001_paired_trimmed_paired_merged_contig_129699	0	0	0	0	0	0	0	0	0	0.471977	0.597257	0
Dhingra_Pear_16_GATCAG_L001_R1_001_paired_trimmed_paired_merged_contig_105969	0	0	0	0	0	0	0	0	0	0.473411	0	0
Dhingra_Pear_16_GATCAG_L001_R1_001_paired_trimmed_paired_merged_contig_129559	0	0	0	0	0	0	0	0	0	0.473411	0	0
Dhingra_Pear_16_GATCAG_L001_R1_001_paired_trimmed_paired_merged_contig_55586	0	0	0	0	0	0	0	0	0	0.473411	0	0
Dhingra_Pear_16_GATCAG_L001_R1_001_paired_trimmed_paired_merged_contig_139001	0	0	0	0	0	0	0	0	0	0.474854	0	0
Dhingra_Pear_16_GATCAG_L001_R1_001_paired_trimmed_paired_merged_contig_141113	0	0	0	0	0	0	0	0	0	0.474854	0	0
Dhingra_Pear_16_GATCAG_L001_R1_001_paired_trimmed_paired_merged_contig_71457	0	0	0	0	0	0	0	0	0	0.474854	0	0
Dhingra_Pear_16_GATCAG_L001_R1_001_paired_trimmed_paired_merged_contig_116981	0	0	0	0	0	0	0	0	0	0.474854	0	0.420236
Dhingra_Pear_16_GATCAG_L001_R1_001_paired_trimmed_paired_merged_contig_122380	0	0	0	0	0	0	0	0	0	0.474854	0.600898	0
Dhingra_Pear_16_GATCAG_L001_R1_001_paired_trimmed_paired_merged_contig_102750	0	0	0	0	0	0	0	0	0	0.476307	0	0
Dhingra_Pear_16_GATCAG_L001_R1_001_paired_trimmed_paired_merged_contig_126231	0	0	0	0	0	0	0	0	0	0.476307	0	0
Dhingra_Pear_16_GATCAG_L001_R1_001_paired_trimmed_paired_merged_contig_128454	0	0	0	0	0	0	0	0	0	0.476307	0	0
Dhingra_Pear_16_GATCAG_L001_R1_001_paired_trimmed_paired_merged_contig_130270	0	0	0	0	0	0	0	0	0	0.476307	0	0
Dhingra_Pear_16_GATCAG_L001_R1_001_paired_trimmed_paired_merged_contig_132902	0	0	0	0	0	0	0	0	0	0.476307	0	0
Dhingra_Pear_16_GATCAG_L001_R1_001_paired_trimmed_paired_merged_contig_92497	0	0	0	0	0	0	0	0	0	0.476307	0.602736	0
Dhingra_Pear_16_GATCAG_L001_R1_001_paired_trimmed_paired_merged_contig_85759	0	0	0	0	0	0	0	0	0	0.477768	0	0.422814
Dhingra_Pear_16_GATCAG_L001_R1_001_paired_trimmed_paired_merged_contig_102240	0	0	0	0	0	0	0	0	0	0.477768	0.604585	0.845628
Dhingra_Pear_16_GATCAG_L001_R1_001_paired_trimmed_paired_merged_contig_137773	0	0	0	0	0	0	0	0	0	0.479238	0	0
Dhingra_Pear_16_GATCAG_L001_R1_001_paired_trimmed_paired_merged_contig_136845	0	0	0	0	0	0	0	0	0	0.479238	0	0.424115
Dhingra_Pear_16_GATCAG_L001_R1_001_paired_trimmed_paired_merged_contig_135559	0	0	0	0	0	0	0	0	0	0.480717	0	0
Dhingra_Pear_16_GATCAG_L001_R1_001_paired_trimmed_paired_merged_contig_35656	0	0	0	0	0	0	0	0	0	0.480717	0.608317	0
Dhingra_Pear_16_GATCAG_L001_R1_001_paired_trimmed_paired_merged_contig_74455	0	0	0	0	0	0	0	0	0	0.482205	0	0
Dhingra_Pear_16_GATCAG_L001_R1_001_paired_trimmed_paired_merged_contig_103470	0	0	0	0	0	0	0	0	0	0.482205	0	0.426741
Dhingra_Pear_16_GATCAG_L001_R1_001_paired_trimmed_paired_merged_contig_54603	0	0	0	0	0	0	0	0	0	0.482205	0	0.426741
Dhingra_Pear_16_GATCAG_L001_R1_001_paired_trimmed_paired_merged_contig_119542	0	0	0	0	0	0	0	0	0	0.483703	0	0
Dhingra_Pear_16_GATCAG_L001_R1_001_paired_trimmed_paired_merged_contig_99123	0	0	0	0	0	0	0	0	0	0.483703	0	0
Dhingra_Pear_16_GATCAG_L001_R1_001_paired_trimmed_paired_merged_contig_14010	0	0	0	0	0	0	0	0	0	0.48521	0	0
Dhingra_Pear_16_GATCAG_L001_R1_001_paired_trimmed_paired_merged_contig_138073	0	0	0	0	0	0	0	0	0	0.48521	0	0.4294
Dhingra_Pear_16_GATCAG_L001_R1_001_paired_trimmed_paired_merged_contig_107439	0	0	0	0	0	0	0	0	0	0.48521	0.614002	0
Dhingra_Pear_16_GATCAG_L001_R1_001_paired_trimmed_paired_merged_contig_140504	0	0	0	0	0	0	0	0	0	0.486726	0	0
Dhingra_Pear_16_GATCAG_L001_R1_001_paired_trimmed_paired_merged_contig_36024	0	0	0	0	0	0	0	0	0	0.486726	0	0
Dhingra_Pear_16_GATCAG_L001_R1_001_paired_trimmed_paired_merged_contig_74288	0	0	0	0	0	0	0	0	0	0.486726	0	0
Dhingra_Pear_16_GATCAG_L001_R1_001_paired_trimmed_paired_merged_contig_98973	0	0	0	0	0	0	0	0	0	0.486726	0	0
Dhingra_Pear_16_GATCAG_L001_R1_001_paired_trimmed_paired_merged_contig_85618	0	0	0	0	0	0	0	0	0	0.486726	0	0.430742
Dhingra_Pear_16_GATCAG_L001_R1_001_paired_trimmed_paired_merged_contig_90221	0	0	0	0	0	0	0	0	0	0.486726	0	0.430742
Dhingra_Pear_16_GATCAG_L001_R1_001_paired_trimmed_paired_merged_contig_124095	0	0	0	0	0	0	0	0	0	0.488252	0	0
Dhingra_Pear_16_GATCAG_L001_R1_001_paired_trimmed_paired_merged_contig_134476	0	0	0	0	0	0	0	0	0	0.488252	0	0
Dhingra_Pear_16_GATCAG_L001_R1_001_paired_trimmed_paired_merged_contig_87145	0	0	0	0	0	0	0	0	0	0.488252	0	0
Dhingra_Pear_16_GATCAG_L001_R1_001_paired_trimmed_paired_merged_contig_140563	0	0	0	0	0	0	0	0	0	0.488252	0	0.864184
Dhingra_Pear_16_GATCAG_L001_R1_001_paired_trimmed_paired_merged_contig_108647	0	0	0	0	0	0	0	0	0	0.488252	0.617852	0
Dhingra_Pear_16_GATCAG_L001_R1_001_paired_trimmed_paired_merged_contig_126641	0	0	0	0	0	0	0	0	0	0.489787	0	0
Dhingra_Pear_16_GATCAG_L001_R1_001_paired_trimmed_paired_merged_contig_129905	0	0	0	0	0	0	0	0	0	0.489787	0	0
Dhingra_Pear_16_GATCAG_L001_R1_001_paired_trimmed_paired_merged_contig_131395	0	0	0	0	0	0	0	0	0	0.489787	0	0
Dhingra_Pear_16_GATCAG_L001_R1_001_paired_trimmed_paired_merged_contig_134513	0	0	0	0	0	0	0	0	0	0.489787	0	0
Dhingra_Pear_16_GATCAG_L001_R1_001_paired_trimmed_paired_merged_contig_134633	0	0	0	0	0	0	0	0	0	0.489787	0	0
Dhingra_Pear_16_GATCAG_L001_R1_001_paired_trimmed_paired_merged_contig_140114	0	0	0	0	0	0	0	0	0	0.489787	0	0
Dhingra_Pear_16_GATCAG_L001_R1_001_paired_trimmed_paired_merged_contig_110474	0	0	0	0	0	0	0	0	0	0.489787	0.619795	0
Dhingra_Pear_16_GATCAG_L001_R1_001_paired_trimmed_paired_merged_contig_109430	0	0	0	0	0	0	0	0	0	0.492887	0	0
Dhingra_Pear_16_GATCAG_L001_R1_001_paired_trimmed_paired_merged_contig_97926	0	0	0	0	0	0	0	0	0	0.492887	0	0
Dhingra_Pear_16_GATCAG_L001_R1_001_paired_trimmed_paired_merged_contig_104833	0	0	0	0	0	0	0	0	0	0.494452	0	0
Dhingra_Pear_16_GATCAG_L001_R1_001_paired_trimmed_paired_merged_contig_122851	0	0	0	0	0	0	0	0	0	0.494452	0	0
Dhingra_Pear_16_GATCAG_L001_R1_001_paired_trimmed_paired_merged_contig_126492	0	0	0	0	0	0	0	0	0	0.494452	0	0
Dhingra_Pear_16_GATCAG_L001_R1_001_paired_trimmed_paired_merged_contig_136925	0	0	0	0	0	0	0	0	0	0.494452	0	0
Dhingra_Pear_16_GATCAG_L001_R1_001_paired_trimmed_paired_merged_contig_113277	0	0	0	0	0	0	0	0	0	0.496026	0	0
Dhingra_Pear_16_GATCAG_L001_R1_001_paired_trimmed_paired_merged_contig_127080	0	0	0	0	0	0	0	0	0	0.496026	0	0
Dhingra_Pear_16_GATCAG_L001_R1_001_paired_trimmed_paired_merged_contig_97129	0	0	0	0	0	0	0	0	0	0.496026	0.62769	0
Dhingra_Pear_16_GATCAG_L001_R1_001_paired_trimmed_paired_merged_contig_140847	0	0	0	0	0	0	0	0	0	0.497611	0	0
Dhingra_Pear_16_GATCAG_L001_R1_001_paired_trimmed_paired_merged_contig_72558	0	0	0	0	0	0	0	0	0	0.497611	0	0
Dhingra_Pear_16_GATCAG_L001_R1_001_paired_trimmed_paired_merged_contig_138916	0	0	0	0	0	0	0	0	0	0.497611	0	0.440375
Dhingra_Pear_16_GATCAG_L001_R1_001_paired_trimmed_paired_merged_contig_129026	0	0	0	0	0	0	0	0	0	0.499206	0	0
Dhingra_Pear_16_GATCAG_L001_R1_001_paired_trimmed_paired_merged_contig_46786	0	0	0	0	0	0	0	0	0	0.499206	0	0
Dhingra_Pear_16_GATCAG_L001_R1_001_paired_trimmed_paired_merged_contig_90915	0	0	0	0	0	0	0	0	0	0.499206	0	0
Dhingra_Pear_16_GATCAG_L001_R1_001_paired_trimmed_paired_merged_contig_113431	0	0	0	0	0	0	0	0	0	0.500811	0	0
Dhingra_Pear_16_GATCAG_L001_R1_001_paired_trimmed_paired_merged_contig_81715	0	0	0	0	0	0	0	0	0	0.500811	0	0
Dhingra_Pear_16_GATCAG_L001_R1_001_paired_trimmed_paired_merged_contig_139772	0	0	0	0	0	0	0	0	0	0.502427	0	0
Dhingra_Pear_16_GATCAG_L001_R1_001_paired_trimmed_paired_merged_contig_140280	0	0	0	0	0	0	0	0	0	0.502427	0	0
Dhingra_Pear_16_GATCAG_L001_R1_001_paired_trimmed_paired_merged_contig_7791	0	0	0	0	0	0	0	0	0	0.502427	0	0
Dhingra_Pear_16_GATCAG_L001_R1_001_paired_trimmed_paired_merged_contig_83271	0	0	0	0	0	0	0	0	0	0.504053	0	0.446076
Dhingra_Pear_16_GATCAG_L001_R1_001_paired_trimmed_paired_merged_contig_14538	0	0	0	0	0	0	0	0	0	0.505689	0.639918	0
Dhingra_Pear_16_GATCAG_L001_R1_001_paired_trimmed_paired_merged_contig_125489	0	0	0	0	0	0	0	0	0	0.507336	0	0
Dhingra_Pear_16_GATCAG_L001_R1_001_paired_trimmed_paired_merged_contig_17083	0	0	0	0	0	0	0	0	0	0.507336	0	0
Dhingra_Pear_16_GATCAG_L001_R1_001_paired_trimmed_paired_merged_contig_128462	0	0	0	0	0	0	0	0	0	0.507336	0	0.448982
Dhingra_Pear_16_GATCAG_L001_R1_001_paired_trimmed_paired_merged_contig_133526	0	0	0	0	0	0	0	0	0	0.508994	0	0
Dhingra_Pear_16_GATCAG_L001_R1_001_paired_trimmed_paired_merged_contig_134423	0	0	0	0	0	0	0	0	0	0.508994	0	0
Dhingra_Pear_16_GATCAG_L001_R1_001_paired_trimmed_paired_merged_contig_71903	0	0	0	0	0	0	0	0	0	0.508994	0	0
Dhingra_Pear_16_GATCAG_L001_R1_001_paired_trimmed_paired_merged_contig_96775	0	0	0	0	0	0	0	0	0	0.508994	0	0
Dhingra_Pear_16_GATCAG_L001_R1_001_paired_trimmed_paired_merged_contig_132271	0	0	0	0	0	0	0	0	0	0.512343	0	0
Dhingra_Pear_16_GATCAG_L001_R1_001_paired_trimmed_paired_merged_contig_133078	0	0	0	0	0	0	0	0	0	0.512343	0	0
Dhingra_Pear_16_GATCAG_L001_R1_001_paired_trimmed_paired_merged_contig_137671	0	0	0	0	0	0	0	0	0	0.512343	0	0
Dhingra_Pear_16_GATCAG_L001_R1_001_paired_trimmed_paired_merged_contig_77922	0	0	0	0	0	0	0	0	0	0.512343	0	0
[truncated: 138,078 more rows]

## Sheet: anjou.masigpro.edesign
	Time	Replicate	Group
Anjou_Harvest_R1	0	1	1
Anjou_Harvest_R2	0	1	1
Anjou_Harvest_R3	0	1	1
Anjou_50C_R1	30	2	1
Anjou_50C_R2	30	2	1
Anjou_50C_R3	30	2	1
Anjou_100C_R1	60	3	1
Anjou_100C_R2	60	3	1
Anjou_100C_R3	60	3	1
Anjou_100R_R1	67	4	1
Anjou_100R_R2	67	4	1
Anjou_100R_R3	67	4	1

## Sheet: bartlett.masigpro.data
	Bartlett_Harvest_R1	Bartlett_Harvest_R2	Bartlett_Harvest_R3	Bartlett_50C_R1	Bartlett_50C_R2	Bartlett_50C_R3	Bartlett_100C_R1	Bartlett_100C_R2	Bartlett_100C_R3	Bartlett_100R_R1	Bartlett_100R_R2	Bartlett_100R_R3
Dhingra_Pear_16_GATCAG_L001_R1_001 (paired) trimmed (paired) merged contig 115	0	0	0	0	0	0	0	0	0	0	0	0
Dhingra_Pear_16_GATCAG_L001_R1_001 (paired) trimmed (paired) merged contig 749 mapping	0	0	0	0	0	0	0	0	0	0	0	0
Dhingra_Pear_16_GATCAG_L001_R1_001 (paired) trimmed (paired) merged contig 979 mapping	0	0	0	0	0	0	0	0	0	0	0	0
Dhingra_Pear_16_GATCAG_L001_R1_001 (paired) trimmed (paired) merged contig 1047	0	0	0	0	0	0	0	0	0	0	0	0
Dhingra_Pear_16_GATCAG_L001_R1_001 (paired) trimmed (paired) merged contig 1254 mapping	0	0	0	0	0	0	0	0	0	0	0	0
Dhingra_Pear_16_GATCAG_L001_R1_001 (paired) trimmed (paired) merged contig 1652 mapping	0	0	0	0	0	0	0	0	0	0	0	0
Dhingra_Pear_16_GATCAG_L001_R1_001 (paired) trimmed (paired) merged contig 1755	0	0	0	0	0	0	0	0	0	0	0	0
Dhingra_Pear_16_GATCAG_L001_R1_001 (paired) trimmed (paired) merged contig 1811	0	0	0	0	0	0	0	0	0	0	0	0
Dhingra_Pear_16_GATCAG_L001_R1_001 (paired) trimmed (paired) merged contig 2343 mapping	0	0	0	0	0	0	0	0	0	0	0	0
Dhingra_Pear_16_GATCAG_L001_R1_001 (paired) trimmed (paired) merged contig 2570	0	0	0	0	0	0	0	0	0	0	0	0
Dhingra_Pear_16_GATCAG_L001_R1_001 (paired) trimmed (paired) merged contig 2610 mapping	0	0	0	0	0	0	0	0	0	0	0	0
Dhingra_Pear_16_GATCAG_L001_R1_001 (paired) trimmed (paired) merged contig 2645 mapping	0	0	0	0	0	0	0	0	0	0	0	0
Dhingra_Pear_16_GATCAG_L001_R1_001 (paired) trimmed (paired) merged contig 3092	0	0	0	0	0	0	0	0	0	0	0	0
Dhingra_Pear_16_GATCAG_L001_R1_001 (paired) trimmed (paired) merged contig 3134 mapping	0	0	0	0	0	0	0	0	0	0	0	0
Dhingra_Pear_16_GATCAG_L001_R1_001 (paired) trimmed (paired) merged contig 3144	0	0	0	0	0	0	0	0	0	0	0	0
Dhingra_Pear_16_GATCAG_L001_R1_001 (paired) trimmed (paired) merged contig 3191	0	0	0	0	0	0	0	0	0	0	0	0
Dhingra_Pear_16_GATCAG_L001_R1_001 (paired) trimmed (paired) merged contig 3612	0	0	0	0	0	0	0	0	0	0	0	0
Dhingra_Pear_16_GATCAG_L001_R1_001 (paired) trimmed (paired) merged contig 3655	0	0	0	0	0	0	0	0	0	0	0	0
Dhingra_Pear_16_GATCAG_L001_R1_001 (paired) trimmed (paired) merged contig 3708 mapping	0	0	0	0	0	0	0	0	0	0	0	0
Dhingra_Pear_16_GATCAG_L001_R1_001 (paired) trimmed (paired) merged contig 3768	0	0	0	0	0	0	0	0	0	0	0	0
Dhingra_Pear_16_GATCAG_L001_R1_001 (paired) trimmed (paired) merged contig 3810 mapping	0	0	0	0	0	0	0	0	0	0	0	0
Dhingra_Pear_16_GATCAG_L001_R1_001 (paired) trimmed (paired) merged contig 3856	0	0	0	0	0	0	0	0	0	0	0	0
Dhingra_Pear_16_GATCAG_L001_R1_001 (paired) trimmed (paired) merged contig 3898 mapping	0	0	0	0	0	0	0	0	0	0	0	0
Dhingra_Pear_16_GATCAG_L001_R1_001 (paired) trimmed (paired) merged contig 4062	0	0	0	0	0	0	0	0	0	0	0	0
Dhingra_Pear_16_GATCAG_L001_R1_001 (paired) trimmed (paired) merged contig 4206 mapping	0	0	0	0	0	0	0	0	0	0	0	0
Dhingra_Pear_16_GATCAG_L001_R1_001 (paired) trimmed (paired) merged contig 4356	0	0	0	0	0	0	0	0	0	0	0	0
Dhingra_Pear_16_GATCAG_L001_R1_001 (paired) trimmed (paired) merged contig 4452 mapping	0	0	0	0	0	0	0	0	0	0	0	0
Dhingra_Pear_16_GATCAG_L001_R1_001 (paired) trimmed (paired) merged contig 4573	0	0	0	0	0	0	0	0	0	0	0	0
Dhingra_Pear_16_GATCAG_L001_R1_001 (paired) trimmed (paired) merged contig 4726 mapping	0	0	0	0	0	0	0	0	0	0	0	0
Dhingra_Pear_16_GATCAG_L001_R1_001 (paired) trimmed (paired) merged contig 4969	0	0	0	0	0	0	0	0	0	0	0	0
Dhingra_Pear_16_GATCAG_L001_R1_001 (paired) trimmed (paired) merged contig 5093	0	0	0	0	0	0	0	0	0	0	0	0
Dhingra_Pear_16_GATCAG_L001_R1_001 (paired) trimmed (paired) merged contig 5513 mapping	0	0	0	0	0	0	0	0	0	0	0	0
Dhingra_Pear_16_GATCAG_L001_R1_001 (paired) trimmed (paired) merged contig 5673	0	0	0	0	0	0	0	0	0	0	0	0
Dhingra_Pear_16_GATCAG_L001_R1_001 (paired) trimmed (paired) merged contig 5937	0	0	0	0	0	0	0	0	0	0	0	0
Dhingra_Pear_16_GATCAG_L001_R1_001 (paired) trimmed (paired) merged contig 5941 mapping	0	0	0	0	0	0	0	0	0	0	0	0
Dhingra_Pear_16_GATCAG_L001_R1_001 (paired) trimmed (paired) merged contig 6160 mapping	0	0	0	0	0	0	0	0	0	0	0	0
Dhingra_Pear_16_GATCAG_L001_R1_001 (paired) trimmed (paired) merged contig 6315	0	0	0	0	0	0	0	0	0	0	0	0
Dhingra_Pear_16_GATCAG_L001_R1_001 (paired) trimmed (paired) merged contig 6416	0	0	0	0	0	0	0	0	0	0	0	0
Dhingra_Pear_16_GATCAG_L001_R1_001 (paired) trimmed (paired) merged contig 6470	0	0	0	0	0	0	0	0	0	0	0	0
Dhingra_Pear_16_GATCAG_L001_R1_001 (paired) trimmed (paired) merged contig 6474 mapping	0	0	0	0	0	0	0	0	0	0	0	0
Dhingra_Pear_16_GATCAG_L001_R1_001 (paired) trimmed (paired) merged contig 6560 mapping	0	0	0	0	0	0	0	0	0	0	0	0
Dhingra_Pear_16_GATCAG_L001_R1_001 (paired) trimmed (paired) merged contig 6644	0	0	0	0	0	0	0	0	0	0	0	0
Dhingra_Pear_16_GATCAG_L001_R1_001 (paired) trimmed (paired) merged contig 6841 mapping	0	0	0	0	0	0	0	0	0	0	0	0
Dhingra_Pear_16_GATCAG_L001_R1_001 (paired) trimmed (paired) merged contig 6850	0	0	0	0	0	0	0	0	0	0	0	0
Dhingra_Pear_16_GATCAG_L001_R1_001 (paired) trimmed (paired) merged contig 6856	0	0	0	0	0	0	0	0	0	0	0	0
Dhingra_Pear_16_GATCAG_L001_R1_001 (paired) trimmed (paired) merged contig 6873	0	0	0	0	0	0	0	0	0	0	0	0
Dhingra_Pear_16_GATCAG_L001_R1_001 (paired) trimmed (paired) merged contig 7005	0	0	0	0	0	0	0	0	0	0	0	0
Dhingra_Pear_16_GATCAG_L001_R1_001 (paired) trimmed (paired) merged contig 7274 mapping	0	0	0	0	0	0	0	0	0	0	0	0
Dhingra_Pear_16_GATCAG_L001_R1_001 (paired) trimmed (paired) merged contig 7367 mapping	0	0	0	0	0	0	0	0	0	0	0	0
Dhingra_Pear_16_GATCAG_L001_R1_001 (paired) trimmed (paired) merged contig 7630 mapping	0	0	0	0	0	0	0	0	0	0	0	0
Dhingra_Pear_16_GATCAG_L001_R1_001 (paired) trimmed (paired) merged contig 7682 mapping	0	0	0	0	0	0	0	0	0	0	0	0
Dhingra_Pear_16_GATCAG_L001_R1_001 (paired) trimmed (paired) merged contig 7766	0	0	0	0	0	0	0	0	0	0	0	0
Dhingra_Pear_16_GATCAG_L001_R1_001 (paired) trimmed (paired) merged contig 7834 mapping	0	0	0	0	0	0	0	0	0	0	0	0
Dhingra_Pear_16_GATCAG_L001_R1_001 (paired) trimmed (paired) merged contig 7841	0	0	0	0	0	0	0	0	0	0	0	0
Dhingra_Pear_16_GATCAG_L001_R1_001 (paired) trimmed (paired) merged contig 7876	0	0	0	0	0	0	0	0	0	0	0	0
Dhingra_Pear_16_GATCAG_L001_R1_001 (paired) trimmed (paired) merged contig 8015 mapping	0	0	0	0	0	0	0	0	0	0	0	0
Dhingra_Pear_16_GATCAG_L001_R1_001 (paired) trimmed (paired) merged contig 8113	0	0	0	0	0	0	0	0	0	0	0	0
Dhingra_Pear_16_GATCAG_L001_R1_001 (paired) trimmed (paired) merged contig 8156	0	0	0	0	0	0	0	0	0	0	0	0
Dhingra_Pear_16_GATCAG_L001_R1_001 (paired) trimmed (paired) merged contig 8312	0	0	0	0	0	0	0	0	0	0	0	0
Dhingra_Pear_16_GATCAG_L001_R1_001 (paired) trimmed (paired) merged contig 8609	0	0	0	0	0	0	0	0	0	0	0	0
Dhingra_Pear_16_GATCAG_L001_R1_001 (paired) trimmed (paired) merged contig 8664 mapping	0	0	0	0	0	0	0	0	0	0	0	0
Dhingra_Pear_16_GATCAG_L001_R1_001 (paired) trimmed (paired) merged contig 8839	0	0	0	0	0	0	0	0	0	0	0	0
Dhingra_Pear_16_GATCAG_L001_R1_001 (paired) trimmed (paired) merged contig 8857 mapping	0	0	0	0	0	0	0	0	0	0	0	0
Dhingra_Pear_16_GATCAG_L001_R1_001 (paired) trimmed (paired) merged contig 8894	0	0	0	0	0	0	0	0	0	0	0	0
Dhingra_Pear_16_GATCAG_L001_R1_001 (paired) trimmed (paired) merged contig 8936	0	0	0	0	0	0	0	0	0	0	0	0
Dhingra_Pear_16_GATCAG_L001_R1_001 (paired) trimmed (paired) merged contig 8996	0	0	0	0	0	0	0	0	0	0	0	0
Dhingra_Pear_16_GATCAG_L001_R1_001 (paired) trimmed (paired) merged contig 9008	0	0	0	0	0	0	0	0	0	0	0	0
Dhingra_Pear_16_GATCAG_L001_R1_001 (paired) trimmed (paired) merged contig 9098	0	0	0	0	0	0	0	0	0	0	0	0
Dhingra_Pear_16_GATCAG_L001_R1_001 (paired) trimmed (paired) merged contig 9192	0	0	0	0	0	0	0	0	0	0	0	0
Dhingra_Pear_16_GATCAG_L001_R1_001 (paired) trimmed (paired) merged contig 9242 mapping	0	0	0	0	0	0	0	0	0	0	0	0
Dhingra_Pear_16_GATCAG_L001_R1_001 (paired) trimmed (paired) merged contig 9572	0	0	0	0	0	0	0	0	0	0	0	0
Dhingra_Pear_16_GATCAG_L001_R1_001 (paired) trimmed (paired) merged contig 9585 mapping	0	0	0	0	0	0	0	0	0	0	0	0
Dhingra_Pear_16_GATCAG_L001_R1_001 (paired) trimmed (paired) merged contig 9800	0	0	0	0	0	0	0	0	0	0	0	0
Dhingra_Pear_16_GATCAG_L001_R1_001 (paired) trimmed (paired) merged contig 9808 mapping	0	0	0	0	0	0	0	0	0	0	0	0
Dhingra_Pear_16_GATCAG_L001_R1_001 (paired) trimmed (paired) merged contig 9828 mapping	0	0	0	0	0	0	0	0	0	0	0	0
Dhingra_Pear_16_GATCAG_L001_R1_001 (paired) trimmed (paired) merged contig 9849 mapping	0	0	0	0	0	0	0	0	0	0	0	0
Dhingra_Pear_16_GATCAG_L001_R1_001 (paired) trimmed (paired) merged contig 10023	0	0	0	0	0	0	0	0	0	0	0	0
Dhingra_Pear_16_GATCAG_L001_R1_001 (paired) trimmed (paired) merged contig 10092	0	0	0	0	0	0	0	0	0	0	0	0
Dhingra_Pear_16_GATCAG_L001_R1_001 (paired) trimmed (paired) merged contig 10323	0	0	0	0	0	0	0	0	0	0	0	0
Dhingra_Pear_16_GATCAG_L001_R1_001 (paired) trimmed (paired) merged contig 10370	0	0	0	0	0	0	0	0	0	0	0	0
Dhingra_Pear_16_GATCAG_L001_R1_001 (paired) trimmed (paired) merged contig 10403	0	0	0	0	0	0	0	0	0	0	0	0
Dhingra_Pear_16_GATCAG_L001_R1_001 (paired) trimmed (paired) merged contig 10428 mapping	0	0	0	0	0	0	0	0	0	0	0	0
Dhingra_Pear_16_GATCAG_L001_R1_001 (paired) trimmed (paired) merged contig 10457 mapping	0	0	0	0	0	0	0	0	0	0	0	0
Dhingra_Pear_16_GATCAG_L001_R1_001 (paired) trimmed (paired) merged contig 10458 mapping	0	0	0	0	0	0	0	0	0	0	0	0
Dhingra_Pear_16_GATCAG_L001_R1_001 (paired) trimmed (paired) merged contig 10479 mapping	0	0	0	0	0	0	0	0	0	0	0	0
Dhingra_Pear_16_GATCAG_L001_R1_001 (paired) trimmed (paired) merged contig 10561	0	0	0	0	0	0	0	0	0	0	0	0
Dhingra_Pear_16_GATCAG_L001_R1_001 (paired) trimmed (paired) merged contig 10563 mapping	0	0	0	0	0	0	0	0	0	0	0	0
Dhingra_Pear_16_GATCAG_L001_R1_001 (paired) trimmed (paired) merged contig 10639 mapping	0	0	0	0	0	0	0	0	0	0	0	0
Dhingra_Pear_16_GATCAG_L001_R1_001 (paired) trimmed (paired) merged contig 10780 mapping	0	0	0	0	0	0	0	0	0	0	0	0
Dhingra_Pear_16_GATCAG_L001_R1_001 (paired) trimmed (paired) merged contig 10783	0	0	0	0	0	0	0	0	0	0	0	0
Dhingra_Pear_16_GATCAG_L001_R1_001 (paired) trimmed (paired) merged contig 10882	0	0	0	0	0	0	0	0	0	0	0	0
Dhingra_Pear_16_GATCAG_L001_R1_001 (paired) trimmed (paired) merged contig 10923	0	0	0	0	0	0	0	0	0	0	0	0
Dhingra_Pear_16_GATCAG_L001_R1_001 (paired) trimmed (paired) merged contig 11004	0	0	0	0	0	0	0	0	0	0	0	0
Dhingra_Pear_16_GATCAG_L001_R1_001 (paired) trimmed (paired) merged contig 11100	0	0	0	0	0	0	0	0	0	0	0	0
Dhingra_Pear_16_GATCAG_L001_R1_001 (paired) trimmed (paired) merged contig 11124	0	0	0	0	0	0	0	0	0	0	0	0
Dhingra_Pear_16_GATCAG_L001_R1_001 (paired) trimmed (paired) merged contig 11199	0	0	0	0	0	0	0	0	0	0	0	0
Dhingra_Pear_16_GATCAG_L001_R1_001 (paired) trimmed (paired) merged contig 11224 mapping	0	0	0	0	0	0	0	0	0	0	0	0
Dhingra_Pear_16_GATCAG_L001_R1_001 (paired) trimmed (paired) merged contig 11421	0	0	0	0	0	0	0	0	0	0	0	0
Dhingra_Pear_16_GATCAG_L001_R1_001 (paired) trimmed (paired) merged contig 11426 mapping	0	0	0	0	0	0	0	0	0	0	0	0
Dhingra_Pear_16_GATCAG_L001_R1_001 (paired) trimmed (paired) merged contig 11520 mapping	0	0	0	0	0	0	0	0	0	0	0	0
Dhingra_Pear_16_GATCAG_L001_R1_001 (paired) trimmed (paired) merged contig 11553	0	0	0	0	0	0	0	0	0	0	0	0
Dhingra_Pear_16_GATCAG_L001_R1_001 (paired) trimmed (paired) merged contig 11573	0	0	0	0	0	0	0	0	0	0	0	0
Dhingra_Pear_16_GATCAG_L001_R1_001 (paired) trimmed (paired) merged contig 11738 mapping	0	0	0	0	0	0	0	0	0	0	0	0
Dhingra_Pear_16_GATCAG_L001_R1_001 (paired) trimmed (paired) merged contig 11802 mapping	0	0	0	0	0	0	0	0	0	0	0	0
Dhingra_Pear_16_GATCAG_L001_R1_001 (paired) trimmed (paired) merged contig 12035 mapping	0	0	0	0	0	0	0	0	0	0	0	0
Dhingra_Pear_16_GATCAG_L001_R1_001 (paired) trimmed (paired) merged contig 12072 mapping	0	0	0	0	0	0	0	0	0	0	0	0
Dhingra_Pear_16_GATCAG_L001_R1_001 (paired) trimmed (paired) merged contig 12104	0	0	0	0	0	0	0	0	0	0	0	0
Dhingra_Pear_16_GATCAG_L001_R1_001 (paired) trimmed (paired) merged contig 12163	0	0	0	0	0	0	0	0	0	0	0	0
Dhingra_Pear_16_GATCAG_L001_R1_001 (paired) trimmed (paired) merged contig 12184	0	0	0	0	0	0	0	0	0	0	0	0
Dhingra_Pear_16_GATCAG_L001_R1_001 (paired) trimmed (paired) merged contig 12303 mapping	0	0	0	0	0	0	0	0	0	0	0	0
Dhingra_Pear_16_GATCAG_L001_R1_001 (paired) trimmed (paired) merged contig 12340	0	0	0	0	0	0	0	0	0	0	0	0
Dhingra_Pear_16_GATCAG_L001_R1_001 (paired) trimmed (paired) merged contig 12350	0	0	0	0	0	0	0	0	0	0	0	0
Dhingra_Pear_16_GATCAG_L001_R1_001 (paired) trimmed (paired) merged contig 12382 mapping	0	0	0	0	0	0	0	0	0	0	0	0
Dhingra_Pear_16_GATCAG_L001_R1_001 (paired) trimmed (paired) merged contig 12438	0	0	0	0	0	0	0	0	0	0	0	0
Dhingra_Pear_16_GATCAG_L001_R1_001 (paired) trimmed (paired) merged contig 12612 mapping	0	0	0	0	0	0	0	0	0	0	0	0
Dhingra_Pear_16_GATCAG_L001_R1_001 (paired) trimmed (paired) merged contig 13004	0	0	0	0	0	0	0	0	0	0	0	0
Dhingra_Pear_16_GATCAG_L001_R1_001 (paired) trimmed (paired) merged contig 13054	0	0	0	0	0	0	0	0	0	0	0	0
Dhingra_Pear_16_GATCAG_L001_R1_001 (paired) trimmed (paired) merged contig 13159	0	0	0	0	0	0	0	0	0	0	0	0
Dhingra_Pear_16_GATCAG_L001_R1_001 (paired) trimmed (paired) merged contig 13165 mapping	0	0	0	0	0	0	0	0	0	0	0	0
Dhingra_Pear_16_GATCAG_L001_R1_001 (paired) trimmed (paired) merged contig 13211 mapping	0	0	0	0	0	0	0	0	0	0	0	0
Dhingra_Pear_16_GATCAG_L001_R1_001 (paired) trimmed (paired) merged contig 13255	0	0	0	0	0	0	0	0	0	0	0	0
Dhingra_Pear_16_GATCAG_L001_R1_001 (paired) trimmed (paired) merged contig 13330	0	0	0	0	0	0	0	0	0	0	0	0
Dhingra_Pear_16_GATCAG_L001_R1_001 (paired) trimmed (paired) merged contig 13481	0	0	0	0	0	0	0	0	0	0	0	0
Dhingra_Pear_16_GATCAG_L001_R1_001 (paired) trimmed (paired) merged contig 13608	0	0	0	0	0	0	0	0	0	0	0	0
Dhingra_Pear_16_GATCAG_L001_R1_001 (paired) trimmed (paired) merged contig 13612	0	0	0	0	0	0	0	0	0	0	0	0
Dhingra_Pear_16_GATCAG_L001_R1_001 (paired) trimmed (paired) merged contig 13676 mapping	0	0	0	0	0	0	0	0	0	0	0	0
Dhingra_Pear_16_GATCAG_L001_R1_001 (paired) trimmed (paired) merged contig 13728	0	0	0	0	0	0	0	0	0	0	0	0
Dhingra_Pear_16_GATCAG_L001_R1_001 (paired) trimmed (paired) merged contig 13964	0	0	0	0	0	0	0	0	0	0	0	0
Dhingra_Pear_16_GATCAG_L001_R1_001 (paired) trimmed (paired) merged contig 14060	0	0	0	0	0	0	0	0	0	0	0	0
Dhingra_Pear_16_GATCAG_L001_R1_001 (paired) trimmed (paired) merged contig 14066	0	0	0	0	0	0	0	0	0	0	0	0
Dhingra_Pear_16_GATCAG_L001_R1_001 (paired) trimmed (paired) merged contig 14161 mapping	0	0	0	0	0	0	0	0	0	0	0	0
Dhingra_Pear_16_GATCAG_L001_R1_001 (paired) trimmed (paired) merged contig 14200	0	0	0	0	0	0	0	0	0	0	0	0
Dhingra_Pear_16_GATCAG_L001_R1_001 (paired) trimmed (paired) merged contig 14265	0	0	0	0	0	0	0	0	0	0	0	0
Dhingra_Pear_16_GATCAG_L001_R1_001 (paired) trimmed (paired) merged contig 14320 mapping	0	0	0	0	0	0	0	0	0	0	0	0
Dhingra_Pear_16_GATCAG_L001_R1_001 (paired) trimmed (paired) merged contig 14364 mapping	0	0	0	0	0	0	0	0	0	0	0	0
Dhingra_Pear_16_GATCAG_L001_R1_001 (paired) trimmed (paired) merged contig 14390	0	0	0	0	0	0	0	0	0	0	0	0
Dhingra_Pear_16_GATCAG_L001_R1_001 (paired) trimmed (paired) merged contig 14426	0	0	0	0	0	0	0	0	0	0	0	0
Dhingra_Pear_16_GATCAG_L001_R1_001 (paired) trimmed (paired) merged contig 14464	0	0	0	0	0	0	0	0	0	0	0	0
Dhingra_Pear_16_GATCAG_L001_R1_001 (paired) trimmed (paired) merged contig 14485 mapping	0	0	0	0	0	0	0	0	0	0	0	0
Dhingra_Pear_16_GATCAG_L001_R1_001 (paired) trimmed (paired) merged contig 14559 mapping	0	0	0	0	0	0	0	0	0	0	0	0
Dhingra_Pear_16_GATCAG_L001_R1_001 (paired) trimmed (paired) merged contig 14641	0	0	0	0	0	0	0	0	0	0	0	0
Dhingra_Pear_16_GATCAG_L001_R1_001 (paired) trimmed (paired) merged contig 14712 mapping	0	0	0	0	0	0	0	0	0	0	0	0
Dhingra_Pear_16_GATCAG_L001_R1_001 (paired) trimmed (paired) merged contig 14714 mapping	0	0	0	0	0	0	0	0	0	0	0	0
Dhingra_Pear_16_GATCAG_L001_R1_001 (paired) trimmed (paired) merged contig 14804 mapping	0	0	0	0	0	0	0	0	0	0	0	0
Dhingra_Pear_16_GATCAG_L001_R1_001 (paired) trimmed (paired) merged contig 14814	0	0	0	0	0	0	0	0	0	0	0	0
Dhingra_Pear_16_GATCAG_L001_R1_001 (paired) trimmed (paired) merged contig 14879	0	0	0	0	0	0	0	0	0	0	0	0
Dhingra_Pear_16_GATCAG_L001_R1_001 (paired) trimmed (paired) merged contig 15006	0	0	0	0	0	0	0	0	0	0	0	0
Dhingra_Pear_16_GATCAG_L001_R1_001 (paired) trimmed (paired) merged contig 15258 mapping	0	0	0	0	0	0	0	0	0	0	0	0
Dhingra_Pear_16_GATCAG_L001_R1_001 (paired) trimmed (paired) merged contig 15309 mapping	0	0	0	0	0	0	0	0	0	0	0	0
Dhingra_Pear_16_GATCAG_L001_R1_001 (paired) trimmed (paired) merged contig 15311 mapping	0	0	0	0	0	0	0	0	0	0	0	0
Dhingra_Pear_16_GATCAG_L001_R1_001 (paired) trimmed (paired) merged contig 15318 mapping	0	0	0	0	0	0	0	0	0	0	0	0
Dhingra_Pear_16_GATCAG_L001_R1_001 (paired) trimmed (paired) merged contig 15458	0	0	0	0	0	0	0	0	0	0	0	0
Dhingra_Pear_16_GATCAG_L001_R1_001 (paired) trimmed (paired) merged contig 15526 mapping	0	0	0	0	0	0	0	0	0	0	0	0
Dhingra_Pear_16_GATCAG_L001_R1_001 (paired) trimmed (paired) merged contig 15557	0	0	0	0	0	0	0	0	0	0	0	0
Dhingra_Pear_16_GATCAG_L001_R1_001 (paired) trimmed (paired) merged contig 15577	0	0	0	0	0	0	0	0	0	0	0	0
Dhingra_Pear_16_GATCAG_L001_R1_001 (paired) trimmed (paired) merged contig 15581 mapping	0	0	0	0	0	0	0	0	0	0	0	0
Dhingra_Pear_16_GATCAG_L001_R1_001 (paired) trimmed (paired) merged contig 15654 mapping	0	0	0	0	0	0	0	0	0	0	0	0
Dhingra_Pear_16_GATCAG_L001_R1_001 (paired) trimmed (paired) merged contig 15723 mapping	0	0	0	0	0	0	0	0	0	0	0	0
Dhingra_Pear_16_GATCAG_L001_R1_001 (paired) trimmed (paired) merged contig 15749	0	0	0	0	0	0	0	0	0	0	0	0
Dhingra_Pear_16_GATCAG_L001_R1_001 (paired) trimmed (paired) merged contig 15793	0	0	0	0	0	0	0	0	0	0	0	0
Dhingra_Pear_16_GATCAG_L001_R1_001 (paired) trimmed (paired) merged contig 15810 mapping	0	0	0	0	0	0	0	0	0	0	0	0
Dhingra_Pear_16_GATCAG_L001_R1_001 (paired) trimmed (paired) merged contig 15819 mapping	0	0	0	0	0	0	0	0	0	0	0	0
Dhingra_Pear_16_GATCAG_L001_R1_001 (paired) trimmed (paired) merged contig 15834	0	0	0	0	0	0	0	0	0	0	0	0
Dhingra_Pear_16_GATCAG_L001_R1_001 (paired) trimmed (paired) merged contig 15960 mapping	0	0	0	0	0	0	0	0	0	0	0	0
Dhingra_Pear_16_GATCAG_L001_R1_001 (paired) trimmed (paired) merged contig 15976 mapping	0	0	0	0	0	0	0	0	0	0	0	0
Dhingra_Pear_16_GATCAG_L001_R1_001 (paired) trimmed (paired) merged contig 16005 mapping	0	0	0	0	0	0	0	0	0	0	0	0
Dhingra_Pear_16_GATCAG_L001_R1_001 (paired) trimmed (paired) merged contig 16030	0	0	0	0	0	0	0	0	0	0	0	0
Dhingra_Pear_16_GATCAG_L001_R1_001 (paired) trimmed (paired) merged contig 16059	0	0	0	0	0	0	0	0	0	0	0	0
Dhingra_Pear_16_GATCAG_L001_R1_001 (paired) trimmed (paired) merged contig 16110 mapping	0	0	0	0	0	0	0	0	0	0	0	0
Dhingra_Pear_16_GATCAG_L001_R1_001 (paired) trimmed (paired) merged contig 16170	0	0	0	0	0	0	0	0	0	0	0	0
Dhingra_Pear_16_GATCAG_L001_R1_001 (paired) trimmed (paired) merged contig 16190	0	0	0	0	0	0	0	0	0	0	0	0
Dhingra_Pear_16_GATCAG_L001_R1_001 (paired) trimmed (paired) merged contig 16389 mapping	0	0	0	0	0	0	0	0	0	0	0	0
Dhingra_Pear_16_GATCAG_L001_R1_001 (paired) trimmed (paired) merged contig 16493	0	0	0	0	0	0	0	0	0	0	0	0
Dhingra_Pear_16_GATCAG_L001_R1_001 (paired) trimmed (paired) merged contig 16503	0	0	0	0	0	0	0	0	0	0	0	0
Dhingra_Pear_16_GATCAG_L001_R1_001 (paired) trimmed (paired) merged contig 16612 mapping	0	0	0	0	0	0	0	0	0	0	0	0
Dhingra_Pear_16_GATCAG_L001_R1_001 (paired) trimmed (paired) merged contig 16670	0	0	0	0	0	0	0	0	0	0	0	0
Dhingra_Pear_16_GATCAG_L001_R1_001 (paired) trimmed (paired) merged contig 16787	0	0	0	0	0	0	0	0	0	0	0	0
Dhingra_Pear_16_GATCAG_L001_R1_001 (paired) trimmed (paired) merged contig 16917 mapping	0	0	0	0	0	0	0	0	0	0	0	0
Dhingra_Pear_16_GATCAG_L001_R1_001 (paired) trimmed (paired) merged contig 17018 mapping	0	0	0	0	0	0	0	0	0	0	0	0
Dhingra_Pear_16_GATCAG_L001_R1_001 (paired) trimmed (paired) merged contig 17100 mapping	0	0	0	0	0	0	0	0	0	0	0	0
Dhingra_Pear_16_GATCAG_L001_R1_001 (paired) trimmed (paired) merged contig 17143	0	0	0	0	0	0	0	0	0	0	0	0
Dhingra_Pear_16_GATCAG_L001_R1_001 (paired) trimmed (paired) merged contig 17236	0	0	0	0	0	0	0	0	0	0	0	0
Dhingra_Pear_16_GATCAG_L001_R1_001 (paired) trimmed (paired) merged contig 17285 mapping	0	0	0	0	0	0	0	0	0	0	0	0
Dhingra_Pear_16_GATCAG_L001_R1_001 (paired) trimmed (paired) merged contig 17310 mapping	0	0	0	0	0	0	0	0	0	0	0	0
Dhingra_Pear_16_GATCAG_L001_R1_001 (paired) trimmed (paired) merged contig 17332	0	0	0	0	0	0	0	0	0	0	0	0
Dhingra_Pear_16_GATCAG_L001_R1_001 (paired) trimmed (paired) merged contig 17428	0	0	0	0	0	0	0	0	0	0	0	0
Dhingra_Pear_16_GATCAG_L001_R1_001 (paired) trimmed (paired) merged contig 17487 mapping	0	0	0	0	0	0	0	0	0	0	0	0
Dhingra_Pear_16_GATCAG_L001_R1_001 (paired) trimmed (paired) merged contig 17529	0	0	0	0	0	0	0	0	0	0	0	0
Dhingra_Pear_16_GATCAG_L001_R1_001 (paired) trimmed (paired) merged contig 17530	0	0	0	0	0	0	0	0	0	0	0	0
Dhingra_Pear_16_GATCAG_L001_R1_001 (paired) trimmed (paired) merged contig 17562 mapping	0	0	0	0	0	0	0	0	0	0	0	0
Dhingra_Pear_16_GATCAG_L001_R1_001 (paired) trimmed (paired) merged contig 17713	0	0	0	0	0	0	0	0	0	0	0	0
Dhingra_Pear_16_GATCAG_L001_R1_001 (paired) trimmed (paired) merged contig 17903	0	0	0	0	0	0	0	0	0	0	0	0
Dhingra_Pear_16_GATCAG_L001_R1_001 (paired) trimmed (paired) merged contig 17934	0	0	0	0	0	0	0	0	0	0	0	0
Dhingra_Pear_16_GATCAG_L001_R1_001 (paired) trimmed (paired) merged contig 18032	0	0	0	0	0	0	0	0	0	0	0	0
Dhingra_Pear_16_GATCAG_L001_R1_001 (paired) trimmed (paired) merged contig 18171	0	0	0	0	0	0	0	0	0	0	0	0
Dhingra_Pear_16_GATCAG_L001_R1_001 (paired) trimmed (paired) merged contig 18270	0	0	0	0	0	0	0	0	0	0	0	0
Dhingra_Pear_16_GATCAG_L001_R1_001 (paired) trimmed (paired) merged contig 18283 mapping	0	0	0	0	0	0	0	0	0	0	0	0
Dhingra_Pear_16_GATCAG_L001_R1_001 (paired) trimmed (paired) merged contig 18431	0	0	0	0	0	0	0	0	0	0	0	0
Dhingra_Pear_16_GATCAG_L001_R1_001 (paired) trimmed (paired) merged contig 18559 mapping	0	0	0	0	0	0	0	0	0	0	0	0
Dhingra_Pear_16_GATCAG_L001_R1_001 (paired) trimmed (paired) merged contig 18581	0	0	0	0	0	0	0	0	0	0	0	0
Dhingra_Pear_16_GATCAG_L001_R1_001 (paired) trimmed (paired) merged contig 18616	0	0	0	0	0	0	0	0	0	0	0	0
Dhingra_Pear_16_GATCAG_L001_R1_001 (paired) trimmed (paired) merged contig 18771 mapping	0	0	0	0	0	0	0	0	0	0	0	0
Dhingra_Pear_16_GATCAG_L001_R1_001 (paired) trimmed (paired) merged contig 18816 mapping	0	0	0	0	0	0	0	0	0	0	0	0
Dhingra_Pear_16_GATCAG_L001_R1_001 (paired) trimmed (paired) merged contig 18952 mapping	0	0	0	0	0	0	0	0	0	0	0	0
Dhingra_Pear_16_GATCAG_L001_R1_001 (paired) trimmed (paired) merged contig 18956 mapping	0	0	0	0	0	0	0	0	0	0	0	0
Dhingra_Pear_16_GATCAG_L001_R1_001 (paired) trimmed (paired) merged contig 18959	0	0	0	0	0	0	0	0	0	0	0	0
Dhingra_Pear_16_GATCAG_L001_R1_001 (paired) trimmed (paired) merged contig 19087	0	0	0	0	0	0	0	0	0	0	0	0
Dhingra_Pear_16_GATCAG_L001_R1_001 (paired) trimmed (paired) merged contig 19321 mapping	0	0	0	0	0	0	0	0	0	0	0	0
Dhingra_Pear_16_GATCAG_L001_R1_001 (paired) trimmed (paired) merged contig 19406 mapping	0	0	0	0	0	0	0	0	0	0	0	0
Dhingra_Pear_16_GATCAG_L001_R1_001 (paired) trimmed (paired) merged contig 19423	0	0	0	0	0	0	0	0	0	0	0	0
Dhingra_Pear_16_GATCAG_L001_R1_001 (paired) trimmed (paired) merged contig 19434	0	0	0	0	0	0	0	0	0	0	0	0
Dhingra_Pear_16_GATCAG_L001_R1_001 (paired) trimmed (paired) merged contig 19442	0	0	0	0	0	0	0	0	0	0	0	0
Dhingra_Pear_16_GATCAG_L001_R1_001 (paired) trimmed (paired) merged contig 19485 mapping	0	0	0	0	0	0	0	0	0	0	0	0
Dhingra_Pear_16_GATCAG_L001_R1_001 (paired) trimmed (paired) merged contig 19731	0	0	0	0	0	0	0	0	0	0	0	0
Dhingra_Pear_16_GATCAG_L001_R1_001 (paired) trimmed (paired) merged contig 19737 mapping	0	0	0	0	0	0	0	0	0	0	0	0
Dhingra_Pear_16_GATCAG_L001_R1_001 (paired) trimmed (paired) merged contig 19753 mapping	0	0	0	0	0	0	0	0	0	0	0	0
Dhingra_Pear_16_GATCAG_L001_R1_001 (paired) trimmed (paired) merged contig 19937	0	0	0	0	0	0	0	0	0	0	0	0
Dhingra_Pear_16_GATCAG_L001_R1_001 (paired) trimmed (paired) merged contig 19988 mapping	0	0	0	0	0	0	0	0	0	0	0	0
Dhingra_Pear_16_GATCAG_L001_R1_001 (paired) trimmed (paired) merged contig 20016	0	0	0	0	0	0	0	0	0	0	0	0
Dhingra_Pear_16_GATCAG_L001_R1_001 (paired) trimmed (paired) merged contig 20027 mapping	0	0	0	0	0	0	0	0	0	0	0	0
Dhingra_Pear_16_GATCAG_L001_R1_001 (paired) trimmed (paired) merged contig 20028 mapping	0	0	0	0	0	0	0	0	0	0	0	0
Dhingra_Pear_16_GATCAG_L001_R1_001 (paired) trimmed (paired) merged contig 20082 mapping	0	0	0	0	0	0	0	0	0	0	0	0
Dhingra_Pear_16_GATCAG_L001_R1_001 (paired) trimmed (paired) merged contig 20201	0	0	0	0	0	0	0	0	0	0	0	0
Dhingra_Pear_16_GATCAG_L001_R1_001 (paired) trimmed (paired) merged contig 20258	0	0	0	0	0	0	0	0	0	0	0	0
Dhingra_Pear_16_GATCAG_L001_R1_001 (paired) trimmed (paired) merged contig 20306 mapping	0	0	0	0	0	0	0	0	0	0	0	0
Dhingra_Pear_16_GATCAG_L001_R1_001 (paired) trimmed (paired) merged contig 20382	0	0	0	0	0	0	0	0	0	0	0	0
Dhingra_Pear_16_GATCAG_L001_R1_001 (paired) trimmed (paired) merged contig 20453 mapping	0	0	0	0	0	0	0	0	0	0	0	0
Dhingra_Pear_16_GATCAG_L001_R1_001 (paired) trimmed (paired) merged contig 20503	0	0	0	0	0	0	0	0	0	0	0	0
Dhingra_Pear_16_GATCAG_L001_R1_001 (paired) trimmed (paired) merged contig 20558 mapping	0	0	0	0	0	0	0	0	0	0	0	0
Dhingra_Pear_16_GATCAG_L001_R1_001 (paired) trimmed (paired) merged contig 20641	0	0	0	0	0	0	0	0	0	0	0	0
Dhingra_Pear_16_GATCAG_L001_R1_001 (paired) trimmed (paired) merged contig 20644 mapping	0	0	0	0	0	0	0	0	0	0	0	0
Dhingra_Pear_16_GATCAG_L001_R1_001 (paired) trimmed (paired) merged contig 20667	0	0	0	0	0	0	0	0	0	0	0	0
Dhingra_Pear_16_GATCAG_L001_R1_001 (paired) trimmed (paired) merged contig 20778	0	0	0	0	0	0	0	0	0	0	0	0
Dhingra_Pear_16_GATCAG_L001_R1_001 (paired) trimmed (paired) merged contig 20838	0	0	0	0	0	0	0	0	0	0	0	0
Dhingra_Pear_16_GATCAG_L001_R1_001 (paired) trimmed (paired) merged contig 20842	0	0	0	0	0	0	0	0	0	0	0	0
Dhingra_Pear_16_GATCAG_L001_R1_001 (paired) trimmed (paired) merged contig 20928	0	0	0	0	0	0	0	0	0	0	0	0
Dhingra_Pear_16_GATCAG_L001_R1_001 (paired) trimmed (paired) merged contig 20998	0	0	0	0	0	0	0	0	0	0	0	0
Dhingra_Pear_16_GATCAG_L001_R1_001 (paired) trimmed (paired) merged contig 21011	0	0	0	0	0	0	0	0	0	0	0	0
Dhingra_Pear_16_GATCAG_L001_R1_001 (paired) trimmed (paired) merged contig 21085 mapping	0	0	0	0	0	0	0	0	0	0	0	0
Dhingra_Pear_16_GATCAG_L001_R1_001 (paired) trimmed (paired) merged contig 21139	0	0	0	0	0	0	0	0	0	0	0	0
Dhingra_Pear_16_GATCAG_L001_R1_001 (paired) trimmed (paired) merged contig 21248	0	0	0	0	0	0	0	0	0	0	0	0
Dhingra_Pear_16_GATCAG_L001_R1_001 (paired) trimmed (paired) merged contig 21535	0	0	0	0	0	0	0	0	0	0	0	0
Dhingra_Pear_16_GATCAG_L001_R1_001 (paired) trimmed (paired) merged contig 21571 mapping	0	0	0	0	0	0	0	0	0	0	0	0
Dhingra_Pear_16_GATCAG_L001_R1_001 (paired) trimmed (paired) merged contig 21611	0	0	0	0	0	0	0	0	0	0	0	0
Dhingra_Pear_16_GATCAG_L001_R1_001 (paired) trimmed (paired) merged contig 21625	0	0	0	0	0	0	0	0	0	0	0	0
Dhingra_Pear_16_GATCAG_L001_R1_001 (paired) trimmed (paired) merged contig 21636 mapping	0	0	0	0	0	0	0	0	0	0	0	0
Dhingra_Pear_16_GATCAG_L001_R1_001 (paired) trimmed (paired) merged contig 21676 mapping	0	0	0	0	0	0	0	0	0	0	0	0
Dhingra_Pear_16_GATCAG_L001_R1_001 (paired) trimmed (paired) merged contig 21733 mapping	0	0	0	0	0	0	0	0	0	0	0	0
Dhingra_Pear_16_GATCAG_L001_R1_001 (paired) trimmed (paired) merged contig 21746	0	0	0	0	0	0	0	0	0	0	0	0
Dhingra_Pear_16_GATCAG_L001_R1_001 (paired) trimmed (paired) merged contig 21911 mapping	0	0	0	0	0	0	0	0	0	0	0	0
Dhingra_Pear_16_GATCAG_L001_R1_001 (paired) trimmed (paired) merged contig 21939 mapping	0	0	0	0	0	0	0	0	0	0	0	0
Dhingra_Pear_16_GATCAG_L001_R1_001 (paired) trimmed (paired) merged contig 21968 mapping	0	0	0	0	0	0	0	0	0	0	0	0
Dhingra_Pear_16_GATCAG_L001_R1_001 (paired) trimmed (paired) merged contig 22194	0	0	0	0	0	0	0	0	0	0	0	0
Dhingra_Pear_16_GATCAG_L001_R1_001 (paired) trimmed (paired) merged contig 22250	0	0	0	0	0	0	0	0	0	0	0	0
Dhingra_Pear_16_GATCAG_L001_R1_001 (paired) trimmed (paired) merged contig 22464	0	0	0	0	0	0	0	0	0	0	0	0
Dhingra_Pear_16_GATCAG_L001_R1_001 (paired) trimmed (paired) merged contig 22620	0	0	0	0	0	0	0	0	0	0	0	0
Dhingra_Pear_16_GATCAG_L001_R1_001 (paired) trimmed (paired) merged contig 22663	0	0	0	0	0	0	0	0	0	0	0	0
Dhingra_Pear_16_GATCAG_L001_R1_001 (paired) trimmed (paired) merged contig 22711	0	0	0	0	0	0	0	0	0	0	0	0
Dhingra_Pear_16_GATCAG_L001_R1_001 (paired) trimmed (paired) merged contig 22752	0	0	0	0	0	0	0	0	0	0	0	0
Dhingra_Pear_16_GATCAG_L001_R1_001 (paired) trimmed (paired) merged contig 22796 mapping	0	0	0	0	0	0	0	0	0	0	0	0
Dhingra_Pear_16_GATCAG_L001_R1_001 (paired) trimmed (paired) merged contig 22802	0	0	0	0	0	0	0	0	0	0	0	0
Dhingra_Pear_16_GATCAG_L001_R1_001 (paired) trimmed (paired) merged contig 22904 mapping	0	0	0	0	0	0	0	0	0	0	0	0
Dhingra_Pear_16_GATCAG_L001_R1_001 (paired) trimmed (paired) merged contig 23112	0	0	0	0	0	0	0	0	0	0	0	0
Dhingra_Pear_16_GATCAG_L001_R1_001 (paired) trimmed (paired) merged contig 23205	0	0	0	0	0	0	0	0	0	0	0	0
Dhingra_Pear_16_GATCAG_L001_R1_001 (paired) trimmed (paired) merged contig 23226	0	0	0	0	0	0	0	0	0	0	0	0
Dhingra_Pear_16_GATCAG_L001_R1_001 (paired) trimmed (paired) merged contig 23295	0	0	0	0	0	0	0	0	0	0	0	0
Dhingra_Pear_16_GATCAG_L001_R1_001 (paired) trimmed (paired) merged contig 23312 mapping	0	0	0	0	0	0	0	0	0	0	0	0
Dhingra_Pear_16_GATCAG_L001_R1_001 (paired) trimmed (paired) merged contig 23319 mapping	0	0	0	0	0	0	0	0	0	0	0	0
Dhingra_Pear_16_GATCAG_L001_R1_001 (paired) trimmed (paired) merged contig 23324	0	0	0	0	0	0	0	0	0	0	0	0
Dhingra_Pear_16_GATCAG_L001_R1_001 (paired) trimmed (paired) merged contig 23386 mapping	0	0	0	0	0	0	0	0	0	0	0	0
Dhingra_Pear_16_GATCAG_L001_R1_001 (paired) trimmed (paired) merged contig 23570	0	0	0	0	0	0	0	0	0	0	0	0
Dhingra_Pear_16_GATCAG_L001_R1_001 (paired) trimmed (paired) merged contig 23581	0	0	0	0	0	0	0	0	0	0	0	0
Dhingra_Pear_16_GATCAG_L001_R1_001 (paired) trimmed (paired) merged contig 23604 mapping	0	0	0	0	0	0	0	0	0	0	0	0
Dhingra_Pear_16_GATCAG_L001_R1_001 (paired) trimmed (paired) merged contig 23623 mapping	0	0	0	0	0	0	0	0	0	0	0	0
Dhingra_Pear_16_GATCAG_L001_R1_001 (paired) trimmed (paired) merged contig 23713 mapping	0	0	0	0	0	0	0	0	0	0	0	0
Dhingra_Pear_16_GATCAG_L001_R1_001 (paired) trimmed (paired) merged contig 23768	0	0	0	0	0	0	0	0	0	0	0	0
Dhingra_Pear_16_GATCAG_L001_R1_001 (paired) trimmed (paired) merged contig 23839	0	0	0	0	0	0	0	0	0	0	0	0
Dhingra_Pear_16_GATCAG_L001_R1_001 (paired) trimmed (paired) merged contig 23840 mapping	0	0	0	0	0	0	0	0	0	0	0	0
Dhingra_Pear_16_GATCAG_L001_R1_001 (paired) trimmed (paired) merged contig 23859 mapping	0	0	0	0	0	0	0	0	0	0	0	0
Dhingra_Pear_16_GATCAG_L001_R1_001 (paired) trimmed (paired) merged contig 23884	0	0	0	0	0	0	0	0	0	0	0	0
Dhingra_Pear_16_GATCAG_L001_R1_001 (paired) trimmed (paired) merged contig 23991	0	0	0	0	0	0	0	0	0	0	0	0
Dhingra_Pear_16_GATCAG_L001_R1_001 (paired) trimmed (paired) merged contig 24060	0	0	0	0	0	0	0	0	0	0	0	0
Dhingra_Pear_16_GATCAG_L001_R1_001 (paired) trimmed (paired) merged contig 24142 mapping	0	0	0	0	0	0	0	0	0	0	0	0
Dhingra_Pear_16_GATCAG_L001_R1_001 (paired) trimmed (paired) merged contig 24311	0	0	0	0	0	0	0	0	0	0	0	0
Dhingra_Pear_16_GATCAG_L001_R1_001 (paired) trimmed (paired) merged contig 24316	0	0	0	0	0	0	0	0	0	0	0	0
Dhingra_Pear_16_GATCAG_L001_R1_001 (paired) trimmed (paired) merged contig 24317	0	0	0	0	0	0	0	0	0	0	0	0
Dhingra_Pear_16_GATCAG_L001_R1_001 (paired) trimmed (paired) merged contig 24465 mapping	0	0	0	0	0	0	0	0	0	0	0	0
Dhingra_Pear_16_GATCAG_L001_R1_001 (paired) trimmed (paired) merged contig 24498 mapping	0	0	0	0	0	0	0	0	0	0	0	0
Dhingra_Pear_16_GATCAG_L001_R1_001 (paired) trimmed (paired) merged contig 24515 mapping	0	0	0	0	0	0	0	0	0	0	0	0
Dhingra_Pear_16_GATCAG_L001_R1_001 (paired) trimmed (paired) merged contig 24531 mapping	0	0	0	0	0	0	0	0	0	0	0	0
Dhingra_Pear_16_GATCAG_L001_R1_001 (paired) trimmed (paired) merged contig 24549 mapping	0	0	0	0	0	0	0	0	0	0	0	0
Dhingra_Pear_16_GATCAG_L001_R1_001 (paired) trimmed (paired) merged contig 24570 mapping	0	0	0	0	0	0	0	0	0	0	0	0
Dhingra_Pear_16_GATCAG_L001_R1_001 (paired) trimmed (paired) merged contig 24584	0	0	0	0	0	0	0	0	0	0	0	0
Dhingra_Pear_16_GATCAG_L001_R1_001 (paired) trimmed (paired) merged contig 24624	0	0	0	0	0	0	0	0	0	0	0	0
Dhingra_Pear_16_GATCAG_L001_R1_001 (paired) trimmed (paired) merged contig 24637	0	0	0	0	0	0	0	0	0	0	0	0
Dhingra_Pear_16_GATCAG_L001_R1_001 (paired) trimmed (paired) merged contig 24716 mapping	0	0	0	0	0	0	0	0	0	0	0	0
Dhingra_Pear_16_GATCAG_L001_R1_001 (paired) trimmed (paired) merged contig 24727	0	0	0	0	0	0	0	0	0	0	0	0
Dhingra_Pear_16_GATCAG_L001_R1_001 (paired) trimmed (paired) merged contig 24760	0	0	0	0	0	0	0	0	0	0	0	0
Dhingra_Pear_16_GATCAG_L001_R1_001 (paired) trimmed (paired) merged contig 24789	0	0	0	0	0	0	0	0	0	0	0	0
Dhingra_Pear_16_GATCAG_L001_R1_001 (paired) trimmed (paired) merged contig 24825	0	0	0	0	0	0	0	0	0	0	0	0
Dhingra_Pear_16_GATCAG_L001_R1_001 (paired) trimmed (paired) merged contig 24832 mapping	0	0	0	0	0	0	0	0	0	0	0	0
Dhingra_Pear_16_GATCAG_L001_R1_001 (paired) trimmed (paired) merged contig 24883 mapping	0	0	0	0	0	0	0	0	0	0	0	0
Dhingra_Pear_16_GATCAG_L001_R1_001 (paired) trimmed (paired) merged contig 24893	0	0	0	0	0	0	0	0	0	0	0	0
Dhingra_Pear_16_GATCAG_L001_R1_001 (paired) trimmed (paired) merged contig 25046 mapping	0	0	0	0	0	0	0	0	0	0	0	0
Dhingra_Pear_16_GATCAG_L001_R1_001 (paired) trimmed (paired) merged contig 25054 mapping	0	0	0	0	0	0	0	0	0	0	0	0
Dhingra_Pear_16_GATCAG_L001_R1_001 (paired) trimmed (paired) merged contig 25080	0	0	0	0	0	0	0	0	0	0	0	0
Dhingra_Pear_16_GATCAG_L001_R1_001 (paired) trimmed (paired) merged contig 25093	0	0	0	0	0	0	0	0	0	0	0	0
Dhingra_Pear_16_GATCAG_L001_R1_001 (paired) trimmed (paired) merged contig 25150 mapping	0	0	0	0	0	0	0	0	0	0	0	0
Dhingra_Pear_16_GATCAG_L001_R1_001 (paired) trimmed (paired) merged contig 25175	0	0	0	0	0	0	0	0	0	0	0	0
Dhingra_Pear_16_GATCAG_L001_R1_001 (paired) trimmed (paired) merged contig 25198	0	0	0	0	0	0	0	0	0	0	0	0
Dhingra_Pear_16_GATCAG_L001_R1_001 (paired) trimmed (paired) merged contig 25336	0	0	0	0	0	0	0	0	0	0	0	0
Dhingra_Pear_16_GATCAG_L001_R1_001 (paired) trimmed (paired) merged contig 25373	0	0	0	0	0	0	0	0	0	0	0	0
Dhingra_Pear_16_GATCAG_L001_R1_001 (paired) trimmed (paired) merged contig 25408 mapping	0	0	0	0	0	0	0	0	0	0	0	0
Dhingra_Pear_16_GATCAG_L001_R1_001 (paired) trimmed (paired) merged contig 25414 mapping	0	0	0	0	0	0	0	0	0	0	0	0
Dhingra_Pear_16_GATCAG_L001_R1_001 (paired) trimmed (paired) merged contig 25439	0	0	0	0	0	0	0	0	0	0	0	0
Dhingra_Pear_16_GATCAG_L001_R1_001 (paired) trimmed (paired) merged contig 25601 mapping	0	0	0	0	0	0	0	0	0	0	0	0
Dhingra_Pear_16_GATCAG_L001_R1_001 (paired) trimmed (paired) merged contig 25631 mapping	0	0	0	0	0	0	0	0	0	0	0	0
Dhingra_Pear_16_GATCAG_L001_R1_001 (paired) trimmed (paired) merged contig 25651	0	0	0	0	0	0	0	0	0	0	0	0
Dhingra_Pear_16_GATCAG_L001_R1_001 (paired) trimmed (paired) merged contig 25753	0	0	0	0	0	0	0	0	0	0	0	0
Dhingra_Pear_16_GATCAG_L001_R1_001 (paired) trimmed (paired) merged contig 25814	0	0	0	0	0	0	0	0	0	0	0	0
Dhingra_Pear_16_GATCAG_L001_R1_001 (paired) trimmed (paired) merged contig 25930 mapping	0	0	0	0	0	0	0	0	0	0	0	0
Dhingra_Pear_16_GATCAG_L001_R1_001 (paired) trimmed (paired) merged contig 25985 mapping	0	0	0	0	0	0	0	0	0	0	0	0
Dhingra_Pear_16_GATCAG_L001_R1_001 (paired) trimmed (paired) merged contig 25997	0	0	0	0	0	0	0	0	0	0	0	0
Dhingra_Pear_16_GATCAG_L001_R1_001 (paired) trimmed (paired) merged contig 26010	0	0	0	0	0	0	0	0	0	0	0	0
Dhingra_Pear_16_GATCAG_L001_R1_001 (paired) trimmed (paired) merged contig 26043	0	0	0	0	0	0	0	0	0	0	0	0
Dhingra_Pear_16_GATCAG_L001_R1_001 (paired) trimmed (paired) merged contig 26054 mapping	0	0	0	0	0	0	0	0	0	0	0	0
Dhingra_Pear_16_GATCAG_L001_R1_001 (paired) trimmed (paired) merged contig 26058 mapping	0	0	0	0	0	0	0	0	0	0	0	0
Dhingra_Pear_16_GATCAG_L001_R1_001 (paired) trimmed (paired) merged contig 26084	0	0	0	0	0	0	0	0	0	0	0	0
Dhingra_Pear_16_GATCAG_L001_R1_001 (paired) trimmed (paired) merged contig 26152	0	0	0	0	0	0	0	0	0	0	0	0
Dhingra_Pear_16_GATCAG_L001_R1_001 (paired) trimmed (paired) merged contig 26217	0	0	0	0	0	0	0	0	0	0	0	0
Dhingra_Pear_16_GATCAG_L001_R1_001 (paired) trimmed (paired) merged contig 26240 mapping	0	0	0	0	0	0	0	0	0	0	0	0
Dhingra_Pear_16_GATCAG_L001_R1_001 (paired) trimmed (paired) merged contig 26257 mapping	0	0	0	0	0	0	0	0	0	0	0	0
Dhingra_Pear_16_GATCAG_L001_R1_001 (paired) trimmed (paired) merged contig 26294 mapping	0	0	0	0	0	0	0	0	0	0	0	0
Dhingra_Pear_16_GATCAG_L001_R1_001 (paired) trimmed (paired) merged contig 26301 mapping	0	0	0	0	0	0	0	0	0	0	0	0
Dhingra_Pear_16_GATCAG_L001_R1_001 (paired) trimmed (paired) merged contig 26368	0	0	0	0	0	0	0	0	0	0	0	0
Dhingra_Pear_16_GATCAG_L001_R1_001 (paired) trimmed (paired) merged contig 26405 mapping	0	0	0	0	0	0	0	0	0	0	0	0
Dhingra_Pear_16_GATCAG_L001_R1_001 (paired) trimmed (paired) merged contig 26434	0	0	0	0	0	0	0	0	0	0	0	0
Dhingra_Pear_16_GATCAG_L001_R1_001 (paired) trimmed (paired) merged contig 26446	0	0	0	0	0	0	0	0	0	0	0	0
Dhingra_Pear_16_GATCAG_L001_R1_001 (paired) trimmed (paired) merged contig 26485	0	0	0	0	0	0	0	0	0	0	0	0
Dhingra_Pear_16_GATCAG_L001_R1_001 (paired) trimmed (paired) merged contig 26605 mapping	0	0	0	0	0	0	0	0	0	0	0	0
Dhingra_Pear_16_GATCAG_L001_R1_001 (paired) trimmed (paired) merged contig 26616 mapping	0	0	0	0	0	0	0	0	0	0	0	0
Dhingra_Pear_16_GATCAG_L001_R1_001 (paired) trimmed (paired) merged contig 26624	0	0	0	0	0	0	0	0	0	0	0	0
Dhingra_Pear_16_GATCAG_L001_R1_001 (paired) trimmed (paired) merged contig 26858 mapping	0	0	0	0	0	0	0	0	0	0	0	0
Dhingra_Pear_16_GATCAG_L001_R1_001 (paired) trimmed (paired) merged contig 26911 mapping	0	0	0	0	0	0	0	0	0	0	0	0
Dhingra_Pear_16_GATCAG_L001_R1_001 (paired) trimmed (paired) merged contig 27046 mapping	0	0	0	0	0	0	0	0	0	0	0	0
Dhingra_Pear_16_GATCAG_L001_R1_001 (paired) trimmed (paired) merged contig 27057 mapping	0	0	0	0	0	0	0	0	0	0	0	0
Dhingra_Pear_16_GATCAG_L001_R1_001 (paired) trimmed (paired) merged contig 27058	0	0	0	0	0	0	0	0	0	0	0	0
Dhingra_Pear_16_GATCAG_L001_R1_001 (paired) trimmed (paired) merged contig 27066	0	0	0	0	0	0	0	0	0	0	0	0
Dhingra_Pear_16_GATCAG_L001_R1_001 (paired) trimmed (paired) merged contig 27196	0	0	0	0	0	0	0	0	0	0	0	0
Dhingra_Pear_16_GATCAG_L001_R1_001 (paired) trimmed (paired) merged contig 27267	0	0	0	0	0	0	0	0	0	0	0	0
Dhingra_Pear_16_GATCAG_L001_R1_001 (paired) trimmed (paired) merged contig 27368 mapping	0	0	0	0	0	0	0	0	0	0	0	0
Dhingra_Pear_16_GATCAG_L001_R1_001 (paired) trimmed (paired) merged contig 27401 mapping	0	0	0	0	0	0	0	0	0	0	0	0
Dhingra_Pear_16_GATCAG_L001_R1_001 (paired) trimmed (paired) merged contig 27523 mapping	0	0	0	0	0	0	0	0	0	0	0	0
Dhingra_Pear_16_GATCAG_L001_R1_001 (paired) trimmed (paired) merged contig 27591 mapping	0	0	0	0	0	0	0	0	0	0	0	0
Dhingra_Pear_16_GATCAG_L001_R1_001 (paired) trimmed (paired) merged contig 27614 mapping	0	0	0	0	0	0	0	0	0	0	0	0
Dhingra_Pear_16_GATCAG_L001_R1_001 (paired) trimmed (paired) merged contig 27677	0	0	0	0	0	0	0	0	0	0	0	0
Dhingra_Pear_16_GATCAG_L001_R1_001 (paired) trimmed (paired) merged contig 27689	0	0	0	0	0	0	0	0	0	0	0	0
Dhingra_Pear_16_GATCAG_L001_R1_001 (paired) trimmed (paired) merged contig 27772 mapping	0	0	0	0	0	0	0	0	0	0	0	0
Dhingra_Pear_16_GATCAG_L001_R1_001 (paired) trimmed (paired) merged contig 28004	0	0	0	0	0	0	0	0	0	0	0	0
Dhingra_Pear_16_GATCAG_L001_R1_001 (paired) trimmed (paired) merged contig 28027 mapping	0	0	0	0	0	0	0	0	0	0	0	0
Dhingra_Pear_16_GATCAG_L001_R1_001 (paired) trimmed (paired) merged contig 28156	0	0	0	0	0	0	0	0	0	0	0	0
Dhingra_Pear_16_GATCAG_L001_R1_001 (paired) trimmed (paired) merged contig 28162 mapping	0	0	0	0	0	0	0	0	0	0	0	0
Dhingra_Pear_16_GATCAG_L001_R1_001 (paired) trimmed (paired) merged contig 28169 mapping	0	0	0	0	0	0	0	0	0	0	0	0
Dhingra_Pear_16_GATCAG_L001_R1_001 (paired) trimmed (paired) merged contig 28178	0	0	0	0	0	0	0	0	0	0	0	0
Dhingra_Pear_16_GATCAG_L001_R1_001 (paired) trimmed (paired) merged contig 28182	0	0	0	0	0	0	0	0	0	0	0	0
Dhingra_Pear_16_GATCAG_L001_R1_001 (paired) trimmed (paired) merged contig 28187 mapping	0	0	0	0	0	0	0	0	0	0	0	0
Dhingra_Pear_16_GATCAG_L001_R1_001 (paired) trimmed (paired) merged contig 28261 mapping	0	0	0	0	0	0	0	0	0	0	0	0
Dhingra_Pear_16_GATCAG_L001_R1_001 (paired) trimmed (paired) merged contig 28314	0	0	0	0	0	0	0	0	0	0	0	0
Dhingra_Pear_16_GATCAG_L001_R1_001 (paired) trimmed (paired) merged contig 28331 mapping	0	0	0	0	0	0	0	0	0	0	0	0
Dhingra_Pear_16_GATCAG_L001_R1_001 (paired) trimmed (paired) merged contig 28337 mapping	0	0	0	0	0	0	0	0	0	0	0	0
Dhingra_Pear_16_GATCAG_L001_R1_001 (paired) trimmed (paired) merged contig 28454 mapping	0	0	0	0	0	0	0	0	0	0	0	0
Dhingra_Pear_16_GATCAG_L001_R1_001 (paired) trimmed (paired) merged contig 28469	0	0	0	0	0	0	0	0	0	0	0	0
Dhingra_Pear_16_GATCAG_L001_R1_001 (paired) trimmed (paired) merged contig 28474	0	0	0	0	0	0	0	0	0	0	0	0
Dhingra_Pear_16_GATCAG_L001_R1_001 (paired) trimmed (paired) merged contig 28495	0	0	0	0	0	0	0	0	0	0	0	0
Dhingra_Pear_16_GATCAG_L001_R1_001 (paired) trimmed (paired) merged contig 28594	0	0	0	0	0	0	0	0	0	0	0	0
Dhingra_Pear_16_GATCAG_L001_R1_001 (paired) trimmed (paired) merged contig 28627 mapping	0	0	0	0	0	0	0	0	0	0	0	0
Dhingra_Pear_16_GATCAG_L001_R1_001 (paired) trimmed (paired) merged contig 28630	0	0	0	0	0	0	0	0	0	0	0	0
Dhingra_Pear_16_GATCAG_L001_R1_001 (paired) trimmed (paired) merged contig 28643	0	0	0	0	0	0	0	0	0	0	0	0
Dhingra_Pear_16_GATCAG_L001_R1_001 (paired) trimmed (paired) merged contig 28714 mapping	0	0	0	0	0	0	0	0	0	0	0	0
Dhingra_Pear_16_GATCAG_L001_R1_001 (paired) trimmed (paired) merged contig 28720	0	0	0	0	0	0	0	0	0	0	0	0
Dhingra_Pear_16_GATCAG_L001_R1_001 (paired) trimmed (paired) merged contig 28731	0	0	0	0	0	0	0	0	0	0	0	0
Dhingra_Pear_16_GATCAG_L001_R1_001 (paired) trimmed (paired) merged contig 28732 mapping	0	0	0	0	0	0	0	0	0	0	0	0
Dhingra_Pear_16_GATCAG_L001_R1_001 (paired) trimmed (paired) merged contig 28881	0	0	0	0	0	0	0	0	0	0	0	0
Dhingra_Pear_16_GATCAG_L001_R1_001 (paired) trimmed (paired) merged contig 28918	0	0	0	0	0	0	0	0	0	0	0	0
Dhingra_Pear_16_GATCAG_L001_R1_001 (paired) trimmed (paired) merged contig 28933	0	0	0	0	0	0	0	0	0	0	0	0
Dhingra_Pear_16_GATCAG_L001_R1_001 (paired) trimmed (paired) merged contig 29099 mapping	0	0	0	0	0	0	0	0	0	0	0	0
Dhingra_Pear_16_GATCAG_L001_R1_001 (paired) trimmed (paired) merged contig 29112	0	0	0	0	0	0	0	0	0	0	0	0
Dhingra_Pear_16_GATCAG_L001_R1_001 (paired) trimmed (paired) merged contig 29124 mapping	0	0	0	0	0	0	0	0	0	0	0	0
Dhingra_Pear_16_GATCAG_L001_R1_001 (paired) trimmed (paired) merged contig 29146 mapping	0	0	0	0	0	0	0	0	0	0	0	0
Dhingra_Pear_16_GATCAG_L001_R1_001 (paired) trimmed (paired) merged contig 29239	0	0	0	0	0	0	0	0	0	0	0	0
Dhingra_Pear_16_GATCAG_L001_R1_001 (paired) trimmed (paired) merged contig 29299	0	0	0	0	0	0	0	0	0	0	0	0
Dhingra_Pear_16_GATCAG_L001_R1_001 (paired) trimmed (paired) merged contig 29318	0	0	0	0	0	0	0	0	0	0	0	0
Dhingra_Pear_16_GATCAG_L001_R1_001 (paired) trimmed (paired) merged contig 29339 mapping	0	0	0	0	0	0	0	0	0	0	0	0
Dhingra_Pear_16_GATCAG_L001_R1_001 (paired) trimmed (paired) merged contig 29362 mapping	0	0	0	0	0	0	0	0	0	0	0	0
Dhingra_Pear_16_GATCAG_L001_R1_001 (paired) trimmed (paired) merged contig 29369	0	0	0	0	0	0	0	0	0	0	0	0
Dhingra_Pear_16_GATCAG_L001_R1_001 (paired) trimmed (paired) merged contig 29384	0	0	0	0	0	0	0	0	0	0	0	0
Dhingra_Pear_16_GATCAG_L001_R1_001 (paired) trimmed (paired) merged contig 29401	0	0	0	0	0	0	0	0	0	0	0	0
Dhingra_Pear_16_GATCAG_L001_R1_001 (paired) trimmed (paired) merged contig 29403 mapping	0	0	0	0	0	0	0	0	0	0	0	0
Dhingra_Pear_16_GATCAG_L001_R1_001 (paired) trimmed (paired) merged contig 29483 mapping	0	0	0	0	0	0	0	0	0	0	0	0
Dhingra_Pear_16_GATCAG_L001_R1_001 (paired) trimmed (paired) merged contig 29582 mapping	0	0	0	0	0	0	0	0	0	0	0	0
Dhingra_Pear_16_GATCAG_L001_R1_001 (paired) trimmed (paired) merged contig 29608 mapping	0	0	0	0	0	0	0	0	0	0	0	0
Dhingra_Pear_16_GATCAG_L001_R1_001 (paired) trimmed (paired) merged contig 29652	0	0	0	0	0	0	0	0	0	0	0	0
Dhingra_Pear_16_GATCAG_L001_R1_001 (paired) trimmed (paired) merged contig 29700 mapping	0	0	0	0	0	0	0	0	0	0	0	0
Dhingra_Pear_16_GATCAG_L001_R1_001 (paired) trimmed (paired) merged contig 29721	0	0	0	0	0	0	0	0	0	0	0	0
Dhingra_Pear_16_GATCAG_L001_R1_001 (paired) trimmed (paired) merged contig 29733 mapping	0	0	0	0	0	0	0	0	0	0	0	0
Dhingra_Pear_16_GATCAG_L001_R1_001 (paired) trimmed (paired) merged contig 29777	0	0	0	0	0	0	0	0	0	0	0	0
Dhingra_Pear_16_GATCAG_L001_R1_001 (paired) trimmed (paired) merged contig 29806	0	0	0	0	0	0	0	0	0	0	0	0
Dhingra_Pear_16_GATCAG_L001_R1_001 (paired) trimmed (paired) merged contig 29865 mapping	0	0	0	0	0	0	0	0	0	0	0	0
Dhingra_Pear_16_GATCAG_L001_R1_001 (paired) trimmed (paired) merged contig 29943	0	0	0	0	0	0	0	0	0	0	0	0
Dhingra_Pear_16_GATCAG_L001_R1_001 (paired) trimmed (paired) merged contig 29971	0	0	0	0	0	0	0	0	0	0	0	0
Dhingra_Pear_16_GATCAG_L001_R1_001 (paired) trimmed (paired) merged contig 29983	0	0	0	0	0	0	0	0	0	0	0	0
Dhingra_Pear_16_GATCAG_L001_R1_001 (paired) trimmed (paired) merged contig 30029	0	0	0	0	0	0	0	0	0	0	0	0
Dhingra_Pear_16_GATCAG_L001_R1_001 (paired) trimmed (paired) merged contig 30057	0	0	0	0	0	0	0	0	0	0	0	0
Dhingra_Pear_16_GATCAG_L001_R1_001 (paired) trimmed (paired) merged contig 30072 mapping	0	0	0	0	0	0	0	0	0	0	0	0
Dhingra_Pear_16_GATCAG_L001_R1_001 (paired) trimmed (paired) merged contig 30077	0	0	0	0	0	0	0	0	0	0	0	0
Dhingra_Pear_16_GATCAG_L001_R1_001 (paired) trimmed (paired) merged contig 30092	0	0	0	0	0	0	0	0	0	0	0	0
Dhingra_Pear_16_GATCAG_L001_R1_001 (paired) trimmed (paired) merged contig 30112 mapping	0	0	0	0	0	0	0	0	0	0	0	0
Dhingra_Pear_16_GATCAG_L001_R1_001 (paired) trimmed (paired) merged contig 30173	0	0	0	0	0	0	0	0	0	0	0	0
Dhingra_Pear_16_GATCAG_L001_R1_001 (paired) trimmed (paired) merged contig 30196	0	0	0	0	0	0	0	0	0	0	0	0
Dhingra_Pear_16_GATCAG_L001_R1_001 (paired) trimmed (paired) merged contig 30213	0	0	0	0	0	0	0	0	0	0	0	0
Dhingra_Pear_16_GATCAG_L001_R1_001 (paired) trimmed (paired) merged contig 30355 mapping	0	0	0	0	0	0	0	0	0	0	0	0
Dhingra_Pear_16_GATCAG_L001_R1_001 (paired) trimmed (paired) merged contig 30360	0	0	0	0	0	0	0	0	0	0	0	0
Dhingra_Pear_16_GATCAG_L001_R1_001 (paired) trimmed (paired) merged contig 30374 mapping	0	0	0	0	0	0	0	0	0	0	0	0
Dhingra_Pear_16_GATCAG_L001_R1_001 (paired) trimmed (paired) merged contig 30386 mapping	0	0	0	0	0	0	0	0	0	0	0	0
Dhingra_Pear_16_GATCAG_L001_R1_001 (paired) trimmed (paired) merged contig 30489	0	0	0	0	0	0	0	0	0	0	0	0
Dhingra_Pear_16_GATCAG_L001_R1_001 (paired) trimmed (paired) merged contig 30583	0	0	0	0	0	0	0	0	0	0	0	0
Dhingra_Pear_16_GATCAG_L001_R1_001 (paired) trimmed (paired) merged contig 30628 mapping	0	0	0	0	0	0	0	0	0	0	0	0
Dhingra_Pear_16_GATCAG_L001_R1_001 (paired) trimmed (paired) merged contig 30651	0	0	0	0	0	0	0	0	0	0	0	0
Dhingra_Pear_16_GATCAG_L001_R1_001 (paired) trimmed (paired) merged contig 30712	0	0	0	0	0	0	0	0	0	0	0	0
Dhingra_Pear_16_GATCAG_L001_R1_001 (paired) trimmed (paired) merged contig 30817 mapping	0	0	0	0	0	0	0	0	0	0	0	0
Dhingra_Pear_16_GATCAG_L001_R1_001 (paired) trimmed (paired) merged contig 30876 mapping	0	0	0	0	0	0	0	0	0	0	0	0
Dhingra_Pear_16_GATCAG_L001_R1_001 (paired) trimmed (paired) merged contig 30946 mapping	0	0	0	0	0	0	0	0	0	0	0	0
Dhingra_Pear_16_GATCAG_L001_R1_001 (paired) trimmed (paired) merged contig 31028 mapping	0	0	0	0	0	0	0	0	0	0	0	0
Dhingra_Pear_16_GATCAG_L001_R1_001 (paired) trimmed (paired) merged contig 31068 mapping	0	0	0	0	0	0	0	0	0	0	0	0
Dhingra_Pear_16_GATCAG_L001_R1_001 (paired) trimmed (paired) merged contig 31088	0	0	0	0	0	0	0	0	0	0	0	0
Dhingra_Pear_16_GATCAG_L001_R1_001 (paired) trimmed (paired) merged contig 31121	0	0	0	0	0	0	0	0	0	0	0	0
Dhingra_Pear_16_GATCAG_L001_R1_001 (paired) trimmed (paired) merged contig 31257	0	0	0	0	0	0	0	0	0	0	0	0
Dhingra_Pear_16_GATCAG_L001_R1_001 (paired) trimmed (paired) merged contig 31310	0	0	0	0	0	0	0	0	0	0	0	0
Dhingra_Pear_16_GATCAG_L001_R1_001 (paired) trimmed (paired) merged contig 31318 mapping	0	0	0	0	0	0	0	0	0	0	0	0
Dhingra_Pear_16_GATCAG_L001_R1_001 (paired) trimmed (paired) merged contig 31365 mapping	0	0	0	0	0	0	0	0	0	0	0	0
Dhingra_Pear_16_GATCAG_L001_R1_001 (paired) trimmed (paired) merged contig 31366 mapping	0	0	0	0	0	0	0	0	0	0	0	0
Dhingra_Pear_16_GATCAG_L001_R1_001 (paired) trimmed (paired) merged contig 31377 mapping	0	0	0	0	0	0	0	0	0	0	0	0
Dhingra_Pear_16_GATCAG_L001_R1_001 (paired) trimmed (paired) merged contig 31447 mapping	0	0	0	0	0	0	0	0	0	0	0	0
Dhingra_Pear_16_GATCAG_L001_R1_001 (paired) trimmed (paired) merged contig 31516 mapping	0	0	0	0	0	0	0	0	0	0	0	0
Dhingra_Pear_16_GATCAG_L001_R1_001 (paired) trimmed (paired) merged contig 31518	0	0	0	0	0	0	0	0	0	0	0	0
Dhingra_Pear_16_GATCAG_L001_R1_001 (paired) trimmed (paired) merged contig 31546	0	0	0	0	0	0	0	0	0	0	0	0
Dhingra_Pear_16_GATCAG_L001_R1_001 (paired) trimmed (paired) merged contig 31605	0	0	0	0	0	0	0	0	0	0	0	0
Dhingra_Pear_16_GATCAG_L001_R1_001 (paired) trimmed (paired) merged contig 31629 mapping	0	0	0	0	0	0	0	0	0	0	0	0
Dhingra_Pear_16_GATCAG_L001_R1_001 (paired) trimmed (paired) merged contig 31642	0	0	0	0	0	0	0	0	0	0	0	0
Dhingra_Pear_16_GATCAG_L001_R1_001 (paired) trimmed (paired) merged contig 31673	0	0	0	0	0	0	0	0	0	0	0	0
Dhingra_Pear_16_GATCAG_L001_R1_001 (paired) trimmed (paired) merged contig 31686	0	0	0	0	0	0	0	0	0	0	0	0
Dhingra_Pear_16_GATCAG_L001_R1_001 (paired) trimmed (paired) merged contig 31688	0	0	0	0	0	0	0	0	0	0	0	0
Dhingra_Pear_16_GATCAG_L001_R1_001 (paired) trimmed (paired) merged contig 31698	0	0	0	0	0	0	0	0	0	0	0	0
Dhingra_Pear_16_GATCAG_L001_R1_001 (paired) trimmed (paired) merged contig 31766 mapping	0	0	0	0	0	0	0	0	0	0	0	0
Dhingra_Pear_16_GATCAG_L001_R1_001 (paired) trimmed (paired) merged contig 31774	0	0	0	0	0	0	0	0	0	0	0	0
Dhingra_Pear_16_GATCAG_L001_R1_001 (paired) trimmed (paired) merged contig 31847 mapping	0	0	0	0	0	0	0	0	0	0	0	0
Dhingra_Pear_16_GATCAG_L001_R1_001 (paired) trimmed (paired) merged contig 31852	0	0	0	0	0	0	0	0	0	0	0	0
Dhingra_Pear_16_GATCAG_L001_R1_001 (paired) trimmed (paired) merged contig 31889	0	0	0	0	0	0	0	0	0	0	0	0
Dhingra_Pear_16_GATCAG_L001_R1_001 (paired) trimmed (paired) merged contig 31917	0	0	0	0	0	0	0	0	0	0	0	0
Dhingra_Pear_16_GATCAG_L001_R1_001 (paired) trimmed (paired) merged contig 31954 mapping	0	0	0	0	0	0	0	0	0	0	0	0
Dhingra_Pear_16_GATCAG_L001_R1_001 (paired) trimmed (paired) merged contig 31981 mapping	0	0	0	0	0	0	0	0	0	0	0	0
Dhingra_Pear_16_GATCAG_L001_R1_001 (paired) trimmed (paired) merged contig 32054 mapping	0	0	0	0	0	0	0	0	0	0	0	0
Dhingra_Pear_16_GATCAG_L001_R1_001 (paired) trimmed (paired) merged contig 32091 mapping	0	0	0	0	0	0	0	0	0	0	0	0
Dhingra_Pear_16_GATCAG_L001_R1_001 (paired) trimmed (paired) merged contig 32109 mapping	0	0	0	0	0	0	0	0	0	0	0	0
Dhingra_Pear_16_GATCAG_L001_R1_001 (paired) trimmed (paired) merged contig 32113 mapping	0	0	0	0	0	0	0	0	0	0	0	0
Dhingra_Pear_16_GATCAG_L001_R1_001 (paired) trimmed (paired) merged contig 32126 mapping	0	0	0	0	0	0	0	0	0	0	0	0
Dhingra_Pear_16_GATCAG_L001_R1_001 (paired) trimmed (paired) merged contig 32127	0	0	0	0	0	0	0	0	0	0	0	0
Dhingra_Pear_16_GATCAG_L001_R1_001 (paired) trimmed (paired) merged contig 32159	0	0	0	0	0	0	0	0	0	0	0	0
Dhingra_Pear_16_GATCAG_L001_R1_001 (paired) trimmed (paired) merged contig 32166	0	0	0	0	0	0	0	0	0	0	0	0
Dhingra_Pear_16_GATCAG_L001_R1_001 (paired) trimmed (paired) merged contig 32180 mapping	0	0	0	0	0	0	0	0	0	0	0	0
Dhingra_Pear_16_GATCAG_L001_R1_001 (paired) trimmed (paired) merged contig 32203	0	0	0	0	0	0	0	0	0	0	0	0
Dhingra_Pear_16_GATCAG_L001_R1_001 (paired) trimmed (paired) merged contig 32213	0	0	0	0	0	0	0	0	0	0	0	0
Dhingra_Pear_16_GATCAG_L001_R1_001 (paired) trimmed (paired) merged contig 32269	0	0	0	0	0	0	0	0	0	0	0	0
Dhingra_Pear_16_GATCAG_L001_R1_001 (paired) trimmed (paired) merged contig 32338	0	0	0	0	0	0	0	0	0	0	0	0
Dhingra_Pear_16_GATCAG_L001_R1_001 (paired) trimmed (paired) merged contig 32364	0	0	0	0	0	0	0	0	0	0	0	0
Dhingra_Pear_16_GATCAG_L001_R1_001 (paired) trimmed (paired) merged contig 32382	0	0	0	0	0	0	0	0	0	0	0	0
Dhingra_Pear_16_GATCAG_L001_R1_001 (paired) trimmed (paired) merged contig 32489 mapping	0	0	0	0	0	0	0	0	0	0	0	0
Dhingra_Pear_16_GATCAG_L001_R1_001 (paired) trimmed (paired) merged contig 32524 mapping	0	0	0	0	0	0	0	0	0	0	0	0
Dhingra_Pear_16_GATCAG_L001_R1_001 (paired) trimmed (paired) merged contig 32607	0	0	0	0	0	0	0	0	0	0	0	0
Dhingra_Pear_16_GATCAG_L001_R1_001 (paired) trimmed (paired) merged contig 32664 mapping	0	0	0	0	0	0	0	0	0	0	0	0
Dhingra_Pear_16_GATCAG_L001_R1_001 (paired) trimmed (paired) merged contig 32707	0	0	0	0	0	0	0	0	0	0	0	0
Dhingra_Pear_16_GATCAG_L001_R1_001 (paired) trimmed (paired) merged contig 32711	0	0	0	0	0	0	0	0	0	0	0	0
Dhingra_Pear_16_GATCAG_L001_R1_001 (paired) trimmed (paired) merged contig 32791	0	0	0	0	0	0	0	0	0	0	0	0
Dhingra_Pear_16_GATCAG_L001_R1_001 (paired) trimmed (paired) merged contig 32871 mapping	0	0	0	0	0	0	0	0	0	0	0	0
Dhingra_Pear_16_GATCAG_L001_R1_001 (paired) trimmed (paired) merged contig 32887 mapping	0	0	0	0	0	0	0	0	0	0	0	0
Dhingra_Pear_16_GATCAG_L001_R1_001 (paired) trimmed (paired) merged contig 32926	0	0	0	0	0	0	0	0	0	0	0	0
Dhingra_Pear_16_GATCAG_L001_R1_001 (paired) trimmed (paired) merged contig 33007	0	0	0	0	0	0	0	0	0	0	0	0
Dhingra_Pear_16_GATCAG_L001_R1_001 (paired) trimmed (paired) merged contig 33065 mapping	0	0	0	0	0	0	0	0	0	0	0	0
Dhingra_Pear_16_GATCAG_L001_R1_001 (paired) trimmed (paired) merged contig 33068 mapping	0	0	0	0	0	0	0	0	0	0	0	0
Dhingra_Pear_16_GATCAG_L001_R1_001 (paired) trimmed (paired) merged contig 33073	0	0	0	0	0	0	0	0	0	0	0	0
Dhingra_Pear_16_GATCAG_L001_R1_001 (paired) trimmed (paired) merged contig 33087	0	0	0	0	0	0	0	0	0	0	0	0
Dhingra_Pear_16_GATCAG_L001_R1_001 (paired) trimmed (paired) merged contig 33158	0	0	0	0	0	0	0	0	0	0	0	0
Dhingra_Pear_16_GATCAG_L001_R1_001 (paired) trimmed (paired) merged contig 33200 mapping	0	0	0	0	0	0	0	0	0	0	0	0
Dhingra_Pear_16_GATCAG_L001_R1_001 (paired) trimmed (paired) merged contig 33247	0	0	0	0	0	0	0	0	0	0	0	0
Dhingra_Pear_16_GATCAG_L001_R1_001 (paired) trimmed (paired) merged contig 33311	0	0	0	0	0	0	0	0	0	0	0	0
Dhingra_Pear_16_GATCAG_L001_R1_001 (paired) trimmed (paired) merged contig 33320	0	0	0	0	0	0	0	0	0	0	0	0
Dhingra_Pear_16_GATCAG_L001_R1_001 (paired) trimmed (paired) merged contig 33360	0	0	0	0	0	0	0	0	0	0	0	0
Dhingra_Pear_16_GATCAG_L001_R1_001 (paired) trimmed (paired) merged contig 33501	0	0	0	0	0	0	0	0	0	0	0	0
Dhingra_Pear_16_GATCAG_L001_R1_001 (paired) trimmed (paired) merged contig 33652	0	0	0	0	0	0	0	0	0	0	0	0
Dhingra_Pear_16_GATCAG_L001_R1_001 (paired) trimmed (paired) merged contig 33712	0	0	0	0	0	0	0	0	0	0	0	0
Dhingra_Pear_16_GATCAG_L001_R1_001 (paired) trimmed (paired) merged contig 33715 mapping	0	0	0	0	0	0	0	0	0	0	0	0
Dhingra_Pear_16_GATCAG_L001_R1_001 (paired) trimmed (paired) merged contig 33747	0	0	0	0	0	0	0	0	0	0	0	0
Dhingra_Pear_16_GATCAG_L001_R1_001 (paired) trimmed (paired) merged contig 33809 mapping	0	0	0	0	0	0	0	0	0	0	0	0
Dhingra_Pear_16_GATCAG_L001_R1_001 (paired) trimmed (paired) merged contig 33914	0	0	0	0	0	0	0	0	0	0	0	0
Dhingra_Pear_16_GATCAG_L001_R1_001 (paired) trimmed (paired) merged contig 33917	0	0	0	0	0	0	0	0	0	0	0	0
Dhingra_Pear_16_GATCAG_L001_R1_001 (paired) trimmed (paired) merged contig 33928 mapping	0	0	0	0	0	0	0	0	0	0	0	0
Dhingra_Pear_16_GATCAG_L001_R1_001 (paired) trimmed (paired) merged contig 33943	0	0	0	0	0	0	0	0	0	0	0	0
Dhingra_Pear_16_GATCAG_L001_R1_001 (paired) trimmed (paired) merged contig 33968	0	0	0	0	0	0	0	0	0	0	0	0
Dhingra_Pear_16_GATCAG_L001_R1_001 (paired) trimmed (paired) merged contig 33972 mapping	0	0	0	0	0	0	0	0	0	0	0	0
Dhingra_Pear_16_GATCAG_L001_R1_001 (paired) trimmed (paired) merged contig 33987 mapping	0	0	0	0	0	0	0	0	0	0	0	0
Dhingra_Pear_16_GATCAG_L001_R1_001 (paired) trimmed (paired) merged contig 34061 mapping	0	0	0	0	0	0	0	0	0	0	0	0
Dhingra_Pear_16_GATCAG_L001_R1_001 (paired) trimmed (paired) merged contig 34070 mapping	0	0	0	0	0	0	0	0	0	0	0	0
Dhingra_Pear_16_GATCAG_L001_R1_001 (paired) trimmed (paired) merged contig 34098 mapping	0	0	0	0	0	0	0	0	0	0	0	0
Dhingra_Pear_16_GATCAG_L001_R1_001 (paired) trimmed (paired) merged contig 34126	0	0	0	0	0	0	0	0	0	0	0	0
Dhingra_Pear_16_GATCAG_L001_R1_001 (paired) trimmed (paired) merged contig 34166	0	0	0	0	0	0	0	0	0	0	0	0
Dhingra_Pear_16_GATCAG_L001_R1_001 (paired) trimmed (paired) merged contig 34344	0	0	0	0	0	0	0	0	0	0	0	0
Dhingra_Pear_16_GATCAG_L001_R1_001 (paired) trimmed (paired) merged contig 34367 mapping	0	0	0	0	0	0	0	0	0	0	0	0
Dhingra_Pear_16_GATCAG_L001_R1_001 (paired) trimmed (paired) merged contig 34416 mapping	0	0	0	0	0	0	0	0	0	0	0	0
Dhingra_Pear_16_GATCAG_L001_R1_001 (paired) trimmed (paired) merged contig 34458 mapping	0	0	0	0	0	0	0	0	0	0	0	0
Dhingra_Pear_16_GATCAG_L001_R1_001 (paired) trimmed (paired) merged contig 34473	0	0	0	0	0	0	0	0	0	0	0	0
Dhingra_Pear_16_GATCAG_L001_R1_001 (paired) trimmed (paired) merged contig 34487 mapping	0	0	0	0	0	0	0	0	0	0	0	0
Dhingra_Pear_16_GATCAG_L001_R1_001 (paired) trimmed (paired) merged contig 34498 mapping	0	0	0	0	0	0	0	0	0	0	0	0
Dhingra_Pear_16_GATCAG_L001_R1_001 (paired) trimmed (paired) merged contig 34540	0	0	0	0	0	0	0	0	0	0	0	0
Dhingra_Pear_16_GATCAG_L001_R1_001 (paired) trimmed (paired) merged contig 34543	0	0	0	0	0	0	0	0	0	0	0	0
Dhingra_Pear_16_GATCAG_L001_R1_001 (paired) trimmed (paired) merged contig 34545	0	0	0	0	0	0	0	0	0	0	0	0
Dhingra_Pear_16_GATCAG_L001_R1_001 (paired) trimmed (paired) merged contig 34564	0	0	0	0	0	0	0	0	0	0	0	0
Dhingra_Pear_16_GATCAG_L001_R1_001 (paired) trimmed (paired) merged contig 34571	0	0	0	0	0	0	0	0	0	0	0	0
Dhingra_Pear_16_GATCAG_L001_R1_001 (paired) trimmed (paired) merged contig 34597	0	0	0	0	0	0	0	0	0	0	0	0
Dhingra_Pear_16_GATCAG_L001_R1_001 (paired) trimmed (paired) merged contig 34676 mapping	0	0	0	0	0	0	0	0	0	0	0	0
Dhingra_Pear_16_GATCAG_L001_R1_001 (paired) trimmed (paired) merged contig 34719 mapping	0	0	0	0	0	0	0	0	0	0	0	0
Dhingra_Pear_16_GATCAG_L001_R1_001 (paired) trimmed (paired) merged contig 34747	0	0	0	0	0	0	0	0	0	0	0	0
Dhingra_Pear_16_GATCAG_L001_R1_001 (paired) trimmed (paired) merged contig 34750	0	0	0	0	0	0	0	0	0	0	0	0
Dhingra_Pear_16_GATCAG_L001_R1_001 (paired) trimmed (paired) merged contig 34772	0	0	0	0	0	0	0	0	0	0	0	0
Dhingra_Pear_16_GATCAG_L001_R1_001 (paired) trimmed (paired) merged contig 34786	0	0	0	0	0	0	0	0	0	0	0	0
Dhingra_Pear_16_GATCAG_L001_R1_001 (paired) trimmed (paired) merged contig 34807	0	0	0	0	0	0	0	0	0	0	0	0
Dhingra_Pear_16_GATCAG_L001_R1_001 (paired) trimmed (paired) merged contig 34855	0	0	0	0	0	0	0	0	0	0	0	0
Dhingra_Pear_16_GATCAG_L001_R1_001 (paired) trimmed (paired) merged contig 34867 mapping	0	0	0	0	0	0	0	0	0	0	0	0
Dhingra_Pear_16_GATCAG_L001_R1_001 (paired) trimmed (paired) merged contig 34868	0	0	0	0	0	0	0	0	0	0	0	0
Dhingra_Pear_16_GATCAG_L001_R1_001 (paired) trimmed (paired) merged contig 35029 mapping	0	0	0	0	0	0	0	0	0	0	0	0
Dhingra_Pear_16_GATCAG_L001_R1_001 (paired) trimmed (paired) merged contig 35055	0	0	0	0	0	0	0	0	0	0	0	0
Dhingra_Pear_16_GATCAG_L001_R1_001 (paired) trimmed (paired) merged contig 35082	0	0	0	0	0	0	0	0	0	0	0	0
Dhingra_Pear_16_GATCAG_L001_R1_001 (paired) trimmed (paired) merged contig 35178	0	0	0	0	0	0	0	0	0	0	0	0
Dhingra_Pear_16_GATCAG_L001_R1_001 (paired) trimmed (paired) merged contig 35206 mapping	0	0	0	0	0	0	0	0	0	0	0	0
Dhingra_Pear_16_GATCAG_L001_R1_001 (paired) trimmed (paired) merged contig 35215 mapping	0	0	0	0	0	0	0	0	0	0	0	0
Dhingra_Pear_16_GATCAG_L001_R1_001 (paired) trimmed (paired) merged contig 35296	0	0	0	0	0	0	0	0	0	0	0	0
Dhingra_Pear_16_GATCAG_L001_R1_001 (paired) trimmed (paired) merged contig 35361	0	0	0	0	0	0	0	0	0	0	0	0
Dhingra_Pear_16_GATCAG_L001_R1_001 (paired) trimmed (paired) merged contig 35365 mapping	0	0	0	0	0	0	0	0	0	0	0	0
Dhingra_Pear_16_GATCAG_L001_R1_001 (paired) trimmed (paired) merged contig 35497	0	0	0	0	0	0	0	0	0	0	0	0
Dhingra_Pear_16_GATCAG_L001_R1_001 (paired) trimmed (paired) merged contig 35499 mapping	0	0	0	0	0	0	0	0	0	0	0	0
Dhingra_Pear_16_GATCAG_L001_R1_001 (paired) trimmed (paired) merged contig 35503 mapping	0	0	0	0	0	0	0	0	0	0	0	0
Dhingra_Pear_16_GATCAG_L001_R1_001 (paired) trimmed (paired) merged contig 35507	0	0	0	0	0	0	0	0	0	0	0	0
Dhingra_Pear_16_GATCAG_L001_R1_001 (paired) trimmed (paired) merged contig 35536	0	0	0	0	0	0	0	0	0	0	0	0
Dhingra_Pear_16_GATCAG_L001_R1_001 (paired) trimmed (paired) merged contig 35712	0	0	0	0	0	0	0	0	0	0	0	0
Dhingra_Pear_16_GATCAG_L001_R1_001 (paired) trimmed (paired) merged contig 35716	0	0	0	0	0	0	0	0	0	0	0	0
Dhingra_Pear_16_GATCAG_L001_R1_001 (paired) trimmed (paired) merged contig 35758 mapping	0	0	0	0	0	0	0	0	0	0	0	0
Dhingra_Pear_16_GATCAG_L001_R1_001 (paired) trimmed (paired) merged contig 35820	0	0	0	0	0	0	0	0	0	0	0	0
Dhingra_Pear_16_GATCAG_L001_R1_001 (paired) trimmed (paired) merged contig 35877	0	0	0	0	0	0	0	0	0	0	0	0
Dhingra_Pear_16_GATCAG_L001_R1_001 (paired) trimmed (paired) merged contig 35897	0	0	0	0	0	0	0	0	0	0	0	0
Dhingra_Pear_16_GATCAG_L001_R1_001 (paired) trimmed (paired) merged contig 35929 mapping	0	0	0	0	0	0	0	0	0	0	0	0
Dhingra_Pear_16_GATCAG_L001_R1_001 (paired) trimmed (paired) merged contig 36038	0	0	0	0	0	0	0	0	0	0	0	0
Dhingra_Pear_16_GATCAG_L001_R1_001 (paired) trimmed (paired) merged contig 36063	0	0	0	0	0	0	0	0	0	0	0	0
Dhingra_Pear_16_GATCAG_L001_R1_001 (paired) trimmed (paired) merged contig 36064	0	0	0	0	0	0	0	0	0	0	0	0
Dhingra_Pear_16_GATCAG_L001_R1_001 (paired) trimmed (paired) merged contig 36090 mapping	0	0	0	0	0	0	0	0	0	0	0	0
Dhingra_Pear_16_GATCAG_L001_R1_001 (paired) trimmed (paired) merged contig 36105 mapping	0	0	0	0	0	0	0	0	0	0	0	0
Dhingra_Pear_16_GATCAG_L001_R1_001 (paired) trimmed (paired) merged contig 36139 mapping	0	0	0	0	0	0	0	0	0	0	0	0
Dhingra_Pear_16_GATCAG_L001_R1_001 (paired) trimmed (paired) merged contig 36182	0	0	0	0	0	0	0	0	0	0	0	0
Dhingra_Pear_16_GATCAG_L001_R1_001 (paired) trimmed (paired) merged contig 36186	0	0	0	0	0	0	0	0	0	0	0	0
Dhingra_Pear_16_GATCAG_L001_R1_001 (paired) trimmed (paired) merged contig 36233 mapping	0	0	0	0	0	0	0	0	0	0	0	0
Dhingra_Pear_16_GATCAG_L001_R1_001 (paired) trimmed (paired) merged contig 36485	0	0	0	0	0	0	0	0	0	0	0	0
Dhingra_Pear_16_GATCAG_L001_R1_001 (paired) trimmed (paired) merged contig 36595	0	0	0	0	0	0	0	0	0	0	0	0
Dhingra_Pear_16_GATCAG_L001_R1_001 (paired) trimmed (paired) merged contig 36621	0	0	0	0	0	0	0	0	0	0	0	0
Dhingra_Pear_16_GATCAG_L001_R1_001 (paired) trimmed (paired) merged contig 36632	0	0	0	0	0	0	0	0	0	0	0	0
Dhingra_Pear_16_GATCAG_L001_R1_001 (paired) trimmed (paired) merged contig 36644	0	0	0	0	0	0	0	0	0	0	0	0
Dhingra_Pear_16_GATCAG_L001_R1_001 (paired) trimmed (paired) merged contig 36660	0	0	0	0	0	0	0	0	0	0	0	0
Dhingra_Pear_16_GATCAG_L001_R1_001 (paired) trimmed (paired) merged contig 36688 mapping	0	0	0	0	0	0	0	0	0	0	0	0
Dhingra_Pear_16_GATCAG_L001_R1_001 (paired) trimmed (paired) merged contig 36779	0	0	0	0	0	0	0	0	0	0	0	0
Dhingra_Pear_16_GATCAG_L001_R1_001 (paired) trimmed (paired) merged contig 36854	0	0	0	0	0	0	0	0	0	0	0	0
Dhingra_Pear_16_GATCAG_L001_R1_001 (paired) trimmed (paired) merged contig 36881 mapping	0	0	0	0	0	0	0	0	0	0	0	0
Dhingra_Pear_16_GATCAG_L001_R1_001 (paired) trimmed (paired) merged contig 36918 mapping	0	0	0	0	0	0	0	0	0	0	0	0
Dhingra_Pear_16_GATCAG_L001_R1_001 (paired) trimmed (paired) merged contig 36928	0	0	0	0	0	0	0	0	0	0	0	0
Dhingra_Pear_16_GATCAG_L001_R1_001 (paired) trimmed (paired) merged contig 36945 mapping	0	0	0	0	0	0	0	0	0	0	0	0
Dhingra_Pear_16_GATCAG_L001_R1_001 (paired) trimmed (paired) merged contig 36954	0	0	0	0	0	0	0	0	0	0	0	0
Dhingra_Pear_16_GATCAG_L001_R1_001 (paired) trimmed (paired) merged contig 37037	0	0	0	0	0	0	0	0	0	0	0	0
Dhingra_Pear_16_GATCAG_L001_R1_001 (paired) trimmed (paired) merged contig 37049	0	0	0	0	0	0	0	0	0	0	0	0
Dhingra_Pear_16_GATCAG_L001_R1_001 (paired) trimmed (paired) merged contig 37070	0	0	0	0	0	0	0	0	0	0	0	0
Dhingra_Pear_16_GATCAG_L001_R1_001 (paired) trimmed (paired) merged contig 37167	0	0	0	0	0	0	0	0	0	0	0	0
Dhingra_Pear_16_GATCAG_L001_R1_001 (paired) trimmed (paired) merged contig 37189 mapping	0	0	0	0	0	0	0	0	0	0	0	0
Dhingra_Pear_16_GATCAG_L001_R1_001 (paired) trimmed (paired) merged contig 37211	0	0	0	0	0	0	0	0	0	0	0	0
Dhingra_Pear_16_GATCAG_L001_R1_001 (paired) trimmed (paired) merged contig 37214	0	0	0	0	0	0	0	0	0	0	0	0
Dhingra_Pear_16_GATCAG_L001_R1_001 (paired) trimmed (paired) merged contig 37230 mapping	0	0	0	0	0	0	0	0	0	0	0	0
Dhingra_Pear_16_GATCAG_L001_R1_001 (paired) trimmed (paired) merged contig 37249 mapping	0	0	0	0	0	0	0	0	0	0	0	0
Dhingra_Pear_16_GATCAG_L001_R1_001 (paired) trimmed (paired) merged contig 37366	0	0	0	0	0	0	0	0	0	0	0	0
Dhingra_Pear_16_GATCAG_L001_R1_001 (paired) trimmed (paired) merged contig 37376	0	0	0	0	0	0	0	0	0	0	0	0
Dhingra_Pear_16_GATCAG_L001_R1_001 (paired) trimmed (paired) merged contig 37399	0	0	0	0	0	0	0	0	0	0	0	0
Dhingra_Pear_16_GATCAG_L001_R1_001 (paired) trimmed (paired) merged contig 37474	0	0	0	0	0	0	0	0	0	0	0	0
Dhingra_Pear_16_GATCAG_L001_R1_001 (paired) trimmed (paired) merged contig 37476 mapping	0	0	0	0	0	0	0	0	0	0	0	0
Dhingra_Pear_16_GATCAG_L001_R1_001 (paired) trimmed (paired) merged contig 37598 mapping	0	0	0	0	0	0	0	0	0	0	0	0
Dhingra_Pear_16_GATCAG_L001_R1_001 (paired) trimmed (paired) merged contig 37629 mapping	0	0	0	0	0	0	0	0	0	0	0	0
Dhingra_Pear_16_GATCAG_L001_R1_001 (paired) trimmed (paired) merged contig 37707 mapping	0	0	0	0	0	0	0	0	0	0	0	0
Dhingra_Pear_16_GATCAG_L001_R1_001 (paired) trimmed (paired) merged contig 37763 mapping	0	0	0	0	0	0	0	0	0	0	0	0
Dhingra_Pear_16_GATCAG_L001_R1_001 (paired) trimmed (paired) merged contig 37779	0	0	0	0	0	0	0	0	0	0	0	0
Dhingra_Pear_16_GATCAG_L001_R1_001 (paired) trimmed (paired) merged contig 37795	0	0	0	0	0	0	0	0	0	0	0	0
Dhingra_Pear_16_GATCAG_L001_R1_001 (paired) trimmed (paired) merged contig 37885 mapping	0	0	0	0	0	0	0	0	0	0	0	0
Dhingra_Pear_16_GATCAG_L001_R1_001 (paired) trimmed (paired) merged contig 37967 mapping	0	0	0	0	0	0	0	0	0	0	0	0
Dhingra_Pear_16_GATCAG_L001_R1_001 (paired) trimmed (paired) merged contig 37971 mapping	0	0	0	0	0	0	0	0	0	0	0	0
Dhingra_Pear_16_GATCAG_L001_R1_001 (paired) trimmed (paired) merged contig 37974	0	0	0	0	0	0	0	0	0	0	0	0
Dhingra_Pear_16_GATCAG_L001_R1_001 (paired) trimmed (paired) merged contig 38014	0	0	0	0	0	0	0	0	0	0	0	0
Dhingra_Pear_16_GATCAG_L001_R1_001 (paired) trimmed (paired) merged contig 38027 mapping	0	0	0	0	0	0	0	0	0	0	0	0
Dhingra_Pear_16_GATCAG_L001_R1_001 (paired) trimmed (paired) merged contig 38076	0	0	0	0	0	0	0	0	0	0	0	0
Dhingra_Pear_16_GATCAG_L001_R1_001 (paired) trimmed (paired) merged contig 38094 mapping	0	0	0	0	0	0	0	0	0	0	0	0
Dhingra_Pear_16_GATCAG_L001_R1_001 (paired) trimmed (paired) merged contig 38118	0	0	0	0	0	0	0	0	0	0	0	0
Dhingra_Pear_16_GATCAG_L001_R1_001 (paired) trimmed (paired) merged contig 38141	0	0	0	0	0	0	0	0	0	0	0	0
Dhingra_Pear_16_GATCAG_L001_R1_001 (paired) trimmed (paired) merged contig 38185 mapping	0	0	0	0	0	0	0	0	0	0	0	0
Dhingra_Pear_16_GATCAG_L001_R1_001 (paired) trimmed (paired) merged contig 38212	0	0	0	0	0	0	0	0	0	0	0	0
Dhingra_Pear_16_GATCAG_L001_R1_001 (paired) trimmed (paired) merged contig 38241	0	0	0	0	0	0	0	0	0	0	0	0
Dhingra_Pear_16_GATCAG_L001_R1_001 (paired) trimmed (paired) merged contig 38302 mapping	0	0	0	0	0	0	0	0	0	0	0	0
Dhingra_Pear_16_GATCAG_L001_R1_001 (paired) trimmed (paired) merged contig 38339 mapping	0	0	0	0	0	0	0	0	0	0	0	0
Dhingra_Pear_16_GATCAG_L001_R1_001 (paired) trimmed (paired) merged contig 38349 mapping	0	0	0	0	0	0	0	0	0	0	0	0
Dhingra_Pear_16_GATCAG_L001_R1_001 (paired) trimmed (paired) merged contig 38403 mapping	0	0	0	0	0	0	0	0	0	0	0	0
Dhingra_Pear_16_GATCAG_L001_R1_001 (paired) trimmed (paired) merged contig 38444 mapping	0	0	0	0	0	0	0	0	0	0	0	0
Dhingra_Pear_16_GATCAG_L001_R1_001 (paired) trimmed (paired) merged contig 38567	0	0	0	0	0	0	0	0	0	0	0	0
Dhingra_Pear_16_GATCAG_L001_R1_001 (paired) trimmed (paired) merged contig 38581	0	0	0	0	0	0	0	0	0	0	0	0
Dhingra_Pear_16_GATCAG_L001_R1_001 (paired) trimmed (paired) merged contig 38595	0	0	0	0	0	0	0	0	0	0	0	0
Dhingra_Pear_16_GATCAG_L001_R1_001 (paired) trimmed (paired) merged contig 38604 mapping	0	0	0	0	0	0	0	0	0	0	0	0
Dhingra_Pear_16_GATCAG_L001_R1_001 (paired) trimmed (paired) merged contig 38632	0	0	0	0	0	0	0	0	0	0	0	0
Dhingra_Pear_16_GATCAG_L001_R1_001 (paired) trimmed (paired) merged contig 38648	0	0	0	0	0	0	0	0	0	0	0	0
Dhingra_Pear_16_GATCAG_L001_R1_001 (paired) trimmed (paired) merged contig 38659	0	0	0	0	0	0	0	0	0	0	0	0
Dhingra_Pear_16_GATCAG_L001_R1_001 (paired) trimmed (paired) merged contig 38714	0	0	0	0	0	0	0	0	0	0	0	0
Dhingra_Pear_16_GATCAG_L001_R1_001 (paired) trimmed (paired) merged contig 38766 mapping	0	0	0	0	0	0	0	0	0	0	0	0
Dhingra_Pear_16_GATCAG_L001_R1_001 (paired) trimmed (paired) merged contig 38773 mapping	0	0	0	0	0	0	0	0	0	0	0	0
Dhingra_Pear_16_GATCAG_L001_R1_001 (paired) trimmed (paired) merged contig 38777	0	0	0	0	0	0	0	0	0	0	0	0
Dhingra_Pear_16_GATCAG_L001_R1_001 (paired) trimmed (paired) merged contig 38811	0	0	0	0	0	0	0	0	0	0	0	0
Dhingra_Pear_16_GATCAG_L001_R1_001 (paired) trimmed (paired) merged contig 38950 mapping	0	0	0	0	0	0	0	0	0	0	0	0
Dhingra_Pear_16_GATCAG_L001_R1_001 (paired) trimmed (paired) merged contig 38959 mapping	0	0	0	0	0	0	0	0	0	0	0	0
Dhingra_Pear_16_GATCAG_L001_R1_001 (paired) trimmed (paired) merged contig 38985 mapping	0	0	0	0	0	0	0	0	0	0	0	0
Dhingra_Pear_16_GATCAG_L001_R1_001 (paired) trimmed (paired) merged contig 39002	0	0	0	0	0	0	0	0	0	0	0	0
Dhingra_Pear_16_GATCAG_L001_R1_001 (paired) trimmed (paired) merged contig 39011 mapping	0	0	0	0	0	0	0	0	0	0	0	0
Dhingra_Pear_16_GATCAG_L001_R1_001 (paired) trimmed (paired) merged contig 39029	0	0	0	0	0	0	0	0	0	0	0	0
Dhingra_Pear_16_GATCAG_L001_R1_001 (paired) trimmed (paired) merged contig 39052	0	0	0	0	0	0	0	0	0	0	0	0
Dhingra_Pear_16_GATCAG_L001_R1_001 (paired) trimmed (paired) merged contig 39069 mapping	0	0	0	0	0	0	0	0	0	0	0	0
Dhingra_Pear_16_GATCAG_L001_R1_001 (paired) trimmed (paired) merged contig 39086	0	0	0	0	0	0	0	0	0	0	0	0
Dhingra_Pear_16_GATCAG_L001_R1_001 (paired) trimmed (paired) merged contig 39166 mapping	0	0	0	0	0	0	0	0	0	0	0	0
Dhingra_Pear_16_GATCAG_L001_R1_001 (paired) trimmed (paired) merged contig 39189	0	0	0	0	0	0	0	0	0	0	0	0
Dhingra_Pear_16_GATCAG_L001_R1_001 (paired) trimmed (paired) merged contig 39217	0	0	0	0	0	0	0	0	0	0	0	0
Dhingra_Pear_16_GATCAG_L001_R1_001 (paired) trimmed (paired) merged contig 39317	0	0	0	0	0	0	0	0	0	0	0	0
Dhingra_Pear_16_GATCAG_L001_R1_001 (paired) trimmed (paired) merged contig 39330 mapping	0	0	0	0	0	0	0	0	0	0	0	0
Dhingra_Pear_16_GATCAG_L001_R1_001 (paired) trimmed (paired) merged contig 39338 mapping	0	0	0	0	0	0	0	0	0	0	0	0
Dhingra_Pear_16_GATCAG_L001_R1_001 (paired) trimmed (paired) merged contig 39362 mapping	0	0	0	0	0	0	0	0	0	0	0	0
Dhingra_Pear_16_GATCAG_L001_R1_001 (paired) trimmed (paired) merged contig 39409 mapping	0	0	0	0	0	0	0	0	0	0	0	0
Dhingra_Pear_16_GATCAG_L001_R1_001 (paired) trimmed (paired) merged contig 39477	0	0	0	0	0	0	0	0	0	0	0	0
Dhingra_Pear_16_GATCAG_L001_R1_001 (paired) trimmed (paired) merged contig 39495 mapping	0	0	0	0	0	0	0	0	0	0	0	0
Dhingra_Pear_16_GATCAG_L001_R1_001 (paired) trimmed (paired) merged contig 39529 mapping	0	0	0	0	0	0	0	0	0	0	0	0
Dhingra_Pear_16_GATCAG_L001_R1_001 (paired) trimmed (paired) merged contig 39545	0	0	0	0	0	0	0	0	0	0	0	0
Dhingra_Pear_16_GATCAG_L001_R1_001 (paired) trimmed (paired) merged contig 39553	0	0	0	0	0	0	0	0	0	0	0	0
Dhingra_Pear_16_GATCAG_L001_R1_001 (paired) trimmed (paired) merged contig 39601 mapping	0	0	0	0	0	0	0	0	0	0	0	0
Dhingra_Pear_16_GATCAG_L001_R1_001 (paired) trimmed (paired) merged contig 39631	0	0	0	0	0	0	0	0	0	0	0	0
Dhingra_Pear_16_GATCAG_L001_R1_001 (paired) trimmed (paired) merged contig 39832 mapping	0	0	0	0	0	0	0	0	0	0	0	0
Dhingra_Pear_16_GATCAG_L001_R1_001 (paired) trimmed (paired) merged contig 39838	0	0	0	0	0	0	0	0	0	0	0	0
Dhingra_Pear_16_GATCAG_L001_R1_001 (paired) trimmed (paired) merged contig 39869	0	0	0	0	0	0	0	0	0	0	0	0
Dhingra_Pear_16_GATCAG_L001_R1_001 (paired) trimmed (paired) merged contig 39918	0	0	0	0	0	0	0	0	0	0	0	0
Dhingra_Pear_16_GATCAG_L001_R1_001 (paired) trimmed (paired) merged contig 39927	0	0	0	0	0	0	0	0	0	0	0	0
Dhingra_Pear_16_GATCAG_L001_R1_001 (paired) trimmed (paired) merged contig 39942 mapping	0	0	0	0	0	0	0	0	0	0	0	0
Dhingra_Pear_16_GATCAG_L001_R1_001 (paired) trimmed (paired) merged contig 39945	0	0	0	0	0	0	0	0	0	0	0	0
Dhingra_Pear_16_GATCAG_L001_R1_001 (paired) trimmed (paired) merged contig 40002	0	0	0	0	0	0	0	0	0	0	0	0
Dhingra_Pear_16_GATCAG_L001_R1_001 (paired) trimmed (paired) merged contig 40014	0	0	0	0	0	0	0	0	0	0	0	0
Dhingra_Pear_16_GATCAG_L001_R1_001 (paired) trimmed (paired) merged contig 40064	0	0	0	0	0	0	0	0	0	0	0	0
Dhingra_Pear_16_GATCAG_L001_R1_001 (paired) trimmed (paired) merged contig 40105	0	0	0	0	0	0	0	0	0	0	0	0
Dhingra_Pear_16_GATCAG_L001_R1_001 (paired) trimmed (paired) merged contig 40129	0	0	0	0	0	0	0	0	0	0	0	0
Dhingra_Pear_16_GATCAG_L001_R1_001 (paired) trimmed (paired) merged contig 40182	0	0	0	0	0	0	0	0	0	0	0	0
Dhingra_Pear_16_GATCAG_L001_R1_001 (paired) trimmed (paired) merged contig 40195 mapping	0	0	0	0	0	0	0	0	0	0	0	0
Dhingra_Pear_16_GATCAG_L001_R1_001 (paired) trimmed (paired) merged contig 40207	0	0	0	0	0	0	0	0	0	0	0	0
Dhingra_Pear_16_GATCAG_L001_R1_001 (paired) trimmed (paired) merged contig 40226	0	0	0	0	0	0	0	0	0	0	0	0
Dhingra_Pear_16_GATCAG_L001_R1_001 (paired) trimmed (paired) merged contig 40247 mapping	0	0	0	0	0	0	0	0	0	0	0	0
Dhingra_Pear_16_GATCAG_L001_R1_001 (paired) trimmed (paired) merged contig 40256	0	0	0	0	0	0	0	0	0	0	0	0
Dhingra_Pear_16_GATCAG_L001_R1_001 (paired) trimmed (paired) merged contig 40322 mapping	0	0	0	0	0	0	0	0	0	0	0	0
Dhingra_Pear_16_GATCAG_L001_R1_001 (paired) trimmed (paired) merged contig 40330 mapping	0	0	0	0	0	0	0	0	0	0	0	0
Dhingra_Pear_16_GATCAG_L001_R1_001 (paired) trimmed (paired) merged contig 40362	0	0	0	0	0	0	0	0	0	0	0	0
Dhingra_Pear_16_GATCAG_L001_R1_001 (paired) trimmed (paired) merged contig 40381 mapping	0	0	0	0	0	0	0	0	0	0	0	0
Dhingra_Pear_16_GATCAG_L001_R1_001 (paired) trimmed (paired) merged contig 40424	0	0	0	0	0	0	0	0	0	0	0	0
Dhingra_Pear_16_GATCAG_L001_R1_001 (paired) trimmed (paired) merged contig 40434 mapping	0	0	0	0	0	0	0	0	0	0	0	0
Dhingra_Pear_16_GATCAG_L001_R1_001 (paired) trimmed (paired) merged contig 40441 mapping	0	0	0	0	0	0	0	0	0	0	0	0
Dhingra_Pear_16_GATCAG_L001_R1_001 (paired) trimmed (paired) merged contig 40449	0	0	0	0	0	0	0	0	0	0	0	0
Dhingra_Pear_16_GATCAG_L001_R1_001 (paired) trimmed (paired) merged contig 40510	0	0	0	0	0	0	0	0	0	0	0	0
Dhingra_Pear_16_GATCAG_L001_R1_001 (paired) trimmed (paired) merged contig 40516 mapping	0	0	0	0	0	0	0	0	0	0	0	0
Dhingra_Pear_16_GATCAG_L001_R1_001 (paired) trimmed (paired) merged contig 40582 mapping	0	0	0	0	0	0	0	0	0	0	0	0
Dhingra_Pear_16_GATCAG_L001_R1_001 (paired) trimmed (paired) merged contig 40593	0	0	0	0	0	0	0	0	0	0	0	0
Dhingra_Pear_16_GATCAG_L001_R1_001 (paired) trimmed (paired) merged contig 40596 mapping	0	0	0	0	0	0	0	0	0	0	0	0
Dhingra_Pear_16_GATCAG_L001_R1_001 (paired) trimmed (paired) merged contig 40598 mapping	0	0	0	0	0	0	0	0	0	0	0	0
Dhingra_Pear_16_GATCAG_L001_R1_001 (paired) trimmed (paired) merged contig 40600	0	0	0	0	0	0	0	0	0	0	0	0
Dhingra_Pear_16_GATCAG_L001_R1_001 (paired) trimmed (paired) merged contig 40603	0	0	0	0	0	0	0	0	0	0	0	0
Dhingra_Pear_16_GATCAG_L001_R1_001 (paired) trimmed (paired) merged contig 40626	0	0	0	0	0	0	0	0	0	0	0	0
Dhingra_Pear_16_GATCAG_L001_R1_001 (paired) trimmed (paired) merged contig 40687	0	0	0	0	0	0	0	0	0	0	0	0
Dhingra_Pear_16_GATCAG_L001_R1_001 (paired) trimmed (paired) merged contig 40713 mapping	0	0	0	0	0	0	0	0	0	0	0	0
Dhingra_Pear_16_GATCAG_L001_R1_001 (paired) trimmed (paired) merged contig 40722 mapping	0	0	0	0	0	0	0	0	0	0	0	0
Dhingra_Pear_16_GATCAG_L001_R1_001 (paired) trimmed (paired) merged contig 40813 mapping	0	0	0	0	0	0	0	0	0	0	0	0
Dhingra_Pear_16_GATCAG_L001_R1_001 (paired) trimmed (paired) merged contig 40884	0	0	0	0	0	0	0	0	0	0	0	0
Dhingra_Pear_16_GATCAG_L001_R1_001 (paired) trimmed (paired) merged contig 40891	0	0	0	0	0	0	0	0	0	0	0	0
Dhingra_Pear_16_GATCAG_L001_R1_001 (paired) trimmed (paired) merged contig 40911 mapping	0	0	0	0	0	0	0	0	0	0	0	0
Dhingra_Pear_16_GATCAG_L001_R1_001 (paired) trimmed (paired) merged contig 40923	0	0	0	0	0	0	0	0	0	0	0	0
Dhingra_Pear_16_GATCAG_L001_R1_001 (paired) trimmed (paired) merged contig 40951	0	0	0	0	0	0	0	0	0	0	0	0
Dhingra_Pear_16_GATCAG_L001_R1_001 (paired) trimmed (paired) merged contig 40952	0	0	0	0	0	0	0	0	0	0	0	0
Dhingra_Pear_16_GATCAG_L001_R1_001 (paired) trimmed (paired) merged contig 40989	0	0	0	0	0	0	0	0	0	0	0	0
Dhingra_Pear_16_GATCAG_L001_R1_001 (paired) trimmed (paired) merged contig 41004	0	0	0	0	0	0	0	0	0	0	0	0
Dhingra_Pear_16_GATCAG_L001_R1_001 (paired) trimmed (paired) merged contig 41044	0	0	0	0	0	0	0	0	0	0	0	0
Dhingra_Pear_16_GATCAG_L001_R1_001 (paired) trimmed (paired) merged contig 41104	0	0	0	0	0	0	0	0	0	0	0	0
Dhingra_Pear_16_GATCAG_L001_R1_001 (paired) trimmed (paired) merged contig 41192	0	0	0	0	0	0	0	0	0	0	0	0
Dhingra_Pear_16_GATCAG_L001_R1_001 (paired) trimmed (paired) merged contig 41250	0	0	0	0	0	0	0	0	0	0	0	0
Dhingra_Pear_16_GATCAG_L001_R1_001 (paired) trimmed (paired) merged contig 41253 mapping	0	0	0	0	0	0	0	0	0	0	0	0
Dhingra_Pear_16_GATCAG_L001_R1_001 (paired) trimmed (paired) merged contig 41276 mapping	0	0	0	0	0	0	0	0	0	0	0	0
Dhingra_Pear_16_GATCAG_L001_R1_001 (paired) trimmed (paired) merged contig 41402	0	0	0	0	0	0	0	0	0	0	0	0
Dhingra_Pear_16_GATCAG_L001_R1_001 (paired) trimmed (paired) merged contig 41440	0	0	0	0	0	0	0	0	0	0	0	0
Dhingra_Pear_16_GATCAG_L001_R1_001 (paired) trimmed (paired) merged contig 41477	0	0	0	0	0	0	0	0	0	0	0	0
Dhingra_Pear_16_GATCAG_L001_R1_001 (paired) trimmed (paired) merged contig 41569	0	0	0	0	0	0	0	0	0	0	0	0
Dhingra_Pear_16_GATCAG_L001_R1_001 (paired) trimmed (paired) merged contig 41614	0	0	0	0	0	0	0	0	0	0	0	0
Dhingra_Pear_16_GATCAG_L001_R1_001 (paired) trimmed (paired) merged contig 41617 mapping	0	0	0	0	0	0	0	0	0	0	0	0
Dhingra_Pear_16_GATCAG_L001_R1_001 (paired) trimmed (paired) merged contig 41771 mapping	0	0	0	0	0	0	0	0	0	0	0	0
Dhingra_Pear_16_GATCAG_L001_R1_001 (paired) trimmed (paired) merged contig 41884	0	0	0	0	0	0	0	0	0	0	0	0
Dhingra_Pear_16_GATCAG_L001_R1_001 (paired) trimmed (paired) merged contig 41899	0	0	0	0	0	0	0	0	0	0	0	0
Dhingra_Pear_16_GATCAG_L001_R1_001 (paired) trimmed (paired) merged contig 42002	0	0	0	0	0	0	0	0	0	0	0	0
Dhingra_Pear_16_GATCAG_L001_R1_001 (paired) trimmed (paired) merged contig 42014 mapping	0	0	0	0	0	0	0	0	0	0	0	0
Dhingra_Pear_16_GATCAG_L001_R1_001 (paired) trimmed (paired) merged contig 42038 mapping	0	0	0	0	0	0	0	0	0	0	0	0
Dhingra_Pear_16_GATCAG_L001_R1_001 (paired) trimmed (paired) merged contig 42042 mapping	0	0	0	0	0	0	0	0	0	0	0	0
Dhingra_Pear_16_GATCAG_L001_R1_001 (paired) trimmed (paired) merged contig 42047	0	0	0	0	0	0	0	0	0	0	0	0
Dhingra_Pear_16_GATCAG_L001_R1_001 (paired) trimmed (paired) merged contig 42058	0	0	0	0	0	0	0	0	0	0	0	0
Dhingra_Pear_16_GATCAG_L001_R1_001 (paired) trimmed (paired) merged contig 42084	0	0	0	0	0	0	0	0	0	0	0	0
Dhingra_Pear_16_GATCAG_L001_R1_001 (paired) trimmed (paired) merged contig 42099 mapping	0	0	0	0	0	0	0	0	0	0	0	0
Dhingra_Pear_16_GATCAG_L001_R1_001 (paired) trimmed (paired) merged contig 42257 mapping	0	0	0	0	0	0	0	0	0	0	0	0
Dhingra_Pear_16_GATCAG_L001_R1_001 (paired) trimmed (paired) merged contig 42310	0	0	0	0	0	0	0	0	0	0	0	0
Dhingra_Pear_16_GATCAG_L001_R1_001 (paired) trimmed (paired) merged contig 42315	0	0	0	0	0	0	0	0	0	0	0	0
Dhingra_Pear_16_GATCAG_L001_R1_001 (paired) trimmed (paired) merged contig 42320 mapping	0	0	0	0	0	0	0	0	0	0	0	0
Dhingra_Pear_16_GATCAG_L001_R1_001 (paired) trimmed (paired) merged contig 42337 mapping	0	0	0	0	0	0	0	0	0	0	0	0
Dhingra_Pear_16_GATCAG_L001_R1_001 (paired) trimmed (paired) merged contig 42344	0	0	0	0	0	0	0	0	0	0	0	0
Dhingra_Pear_16_GATCAG_L001_R1_001 (paired) trimmed (paired) merged contig 42347	0	0	0	0	0	0	0	0	0	0	0	0
Dhingra_Pear_16_GATCAG_L001_R1_001 (paired) trimmed (paired) merged contig 42361	0	0	0	0	0	0	0	0	0	0	0	0
Dhingra_Pear_16_GATCAG_L001_R1_001 (paired) trimmed (paired) merged contig 42365 mapping	0	0	0	0	0	0	0	0	0	0	0	0
Dhingra_Pear_16_GATCAG_L001_R1_001 (paired) trimmed (paired) merged contig 42434 mapping	0	0	0	0	0	0	0	0	0	0	0	0
Dhingra_Pear_16_GATCAG_L001_R1_001 (paired) trimmed (paired) merged contig 42442	0	0	0	0	0	0	0	0	0	0	0	0
Dhingra_Pear_16_GATCAG_L001_R1_001 (paired) trimmed (paired) merged contig 42468 mapping	0	0	0	0	0	0	0	0	0	0	0	0
Dhingra_Pear_16_GATCAG_L001_R1_001 (paired) trimmed (paired) merged contig 42614	0	0	0	0	0	0	0	0	0	0	0	0
Dhingra_Pear_16_GATCAG_L001_R1_001 (paired) trimmed (paired) merged contig 42617	0	0	0	0	0	0	0	0	0	0	0	0
Dhingra_Pear_16_GATCAG_L001_R1_001 (paired) trimmed (paired) merged contig 42647	0	0	0	0	0	0	0	0	0	0	0	0
Dhingra_Pear_16_GATCAG_L001_R1_001 (paired) trimmed (paired) merged contig 42683 mapping	0	0	0	0	0	0	0	0	0	0	0	0
Dhingra_Pear_16_GATCAG_L001_R1_001 (paired) trimmed (paired) merged contig 42719	0	0	0	0	0	0	0	0	0	0	0	0
Dhingra_Pear_16_GATCAG_L001_R1_001 (paired) trimmed (paired) merged contig 42727 mapping	0	0	0	0	0	0	0	0	0	0	0	0
Dhingra_Pear_16_GATCAG_L001_R1_001 (paired) trimmed (paired) merged contig 42765	0	0	0	0	0	0	0	0	0	0	0	0
Dhingra_Pear_16_GATCAG_L001_R1_001 (paired) trimmed (paired) merged contig 42767	0	0	0	0	0	0	0	0	0	0	0	0
Dhingra_Pear_16_GATCAG_L001_R1_001 (paired) trimmed (paired) merged contig 42854	0	0	0	0	0	0	0	0	0	0	0	0
Dhingra_Pear_16_GATCAG_L001_R1_001 (paired) trimmed (paired) merged contig 42876	0	0	0	0	0	0	0	0	0	0	0	0
Dhingra_Pear_16_GATCAG_L001_R1_001 (paired) trimmed (paired) merged contig 42915 mapping	0	0	0	0	0	0	0	0	0	0	0	0
Dhingra_Pear_16_GATCAG_L001_R1_001 (paired) trimmed (paired) merged contig 42950 mapping	0	0	0	0	0	0	0	0	0	0	0	0
Dhingra_Pear_16_GATCAG_L001_R1_001 (paired) trimmed (paired) merged contig 42954	0	0	0	0	0	0	0	0	0	0	0	0
Dhingra_Pear_16_GATCAG_L001_R1_001 (paired) trimmed (paired) merged contig 42967 mapping	0	0	0	0	0	0	0	0	0	0	0	0
Dhingra_Pear_16_GATCAG_L001_R1_001 (paired) trimmed (paired) merged contig 42970 mapping	0	0	0	0	0	0	0	0	0	0	0	0
Dhingra_Pear_16_GATCAG_L001_R1_001 (paired) trimmed (paired) merged contig 42983	0	0	0	0	0	0	0	0	0	0	0	0
Dhingra_Pear_16_GATCAG_L001_R1_001 (paired) trimmed (paired) merged contig 43147	0	0	0	0	0	0	0	0	0	0	0	0
Dhingra_Pear_16_GATCAG_L001_R1_001 (paired) trimmed (paired) merged contig 43152	0	0	0	0	0	0	0	0	0	0	0	0
Dhingra_Pear_16_GATCAG_L001_R1_001 (paired) trimmed (paired) merged contig 43153 mapping	0	0	0	0	0	0	0	0	0	0	0	0
Dhingra_Pear_16_GATCAG_L001_R1_001 (paired) trimmed (paired) merged contig 43191	0	0	0	0	0	0	0	0	0	0	0	0
Dhingra_Pear_16_GATCAG_L001_R1_001 (paired) trimmed (paired) merged contig 43192	0	0	0	0	0	0	0	0	0	0	0	0
Dhingra_Pear_16_GATCAG_L001_R1_001 (paired) trimmed (paired) merged contig 43268	0	0	0	0	0	0	0	0	0	0	0	0
Dhingra_Pear_16_GATCAG_L001_R1_001 (paired) trimmed (paired) merged contig 43281	0	0	0	0	0	0	0	0	0	0	0	0
Dhingra_Pear_16_GATCAG_L001_R1_001 (paired) trimmed (paired) merged contig 43331 mapping	0	0	0	0	0	0	0	0	0	0	0	0
Dhingra_Pear_16_GATCAG_L001_R1_001 (paired) trimmed (paired) merged contig 43353 mapping	0	0	0	0	0	0	0	0	0	0	0	0
Dhingra_Pear_16_GATCAG_L001_R1_001 (paired) trimmed (paired) merged contig 43396 mapping	0	0	0	0	0	0	0	0	0	0	0	0
Dhingra_Pear_16_GATCAG_L001_R1_001 (paired) trimmed (paired) merged contig 43399	0	0	0	0	0	0	0	0	0	0	0	0
Dhingra_Pear_16_GATCAG_L001_R1_001 (paired) trimmed (paired) merged contig 43418	0	0	0	0	0	0	0	0	0	0	0	0
Dhingra_Pear_16_GATCAG_L001_R1_001 (paired) trimmed (paired) merged contig 43447	0	0	0	0	0	0	0	0	0	0	0	0
Dhingra_Pear_16_GATCAG_L001_R1_001 (paired) trimmed (paired) merged contig 43463	0	0	0	0	0	0	0	0	0	0	0	0
Dhingra_Pear_16_GATCAG_L001_R1_001 (paired) trimmed (paired) merged contig 43530 mapping	0	0	0	0	0	0	0	0	0	0	0	0
Dhingra_Pear_16_GATCAG_L001_R1_001 (paired) trimmed (paired) merged contig 43541	0	0	0	0	0	0	0	0	0	0	0	0
Dhingra_Pear_16_GATCAG_L001_R1_001 (paired) trimmed (paired) merged contig 43585 mapping	0	0	0	0	0	0	0	0	0	0	0	0
Dhingra_Pear_16_GATCAG_L001_R1_001 (paired) trimmed (paired) merged contig 43607 mapping	0	0	0	0	0	0	0	0	0	0	0	0
Dhingra_Pear_16_GATCAG_L001_R1_001 (paired) trimmed (paired) merged contig 43633	0	0	0	0	0	0	0	0	0	0	0	0
Dhingra_Pear_16_GATCAG_L001_R1_001 (paired) trimmed (paired) merged contig 43722	0	0	0	0	0	0	0	0	0	0	0	0
Dhingra_Pear_16_GATCAG_L001_R1_001 (paired) trimmed (paired) merged contig 43736	0	0	0	0	0	0	0	0	0	0	0	0
Dhingra_Pear_16_GATCAG_L001_R1_001 (paired) trimmed (paired) merged contig 43750	0	0	0	0	0	0	0	0	0	0	0	0
Dhingra_Pear_16_GATCAG_L001_R1_001 (paired) trimmed (paired) merged contig 43785	0	0	0	0	0	0	0	0	0	0	0	0
Dhingra_Pear_16_GATCAG_L001_R1_001 (paired) trimmed (paired) merged contig 43792	0	0	0	0	0	0	0	0	0	0	0	0
Dhingra_Pear_16_GATCAG_L001_R1_001 (paired) trimmed (paired) merged contig 43800 mapping	0	0	0	0	0	0	0	0	0	0	0	0
Dhingra_Pear_16_GATCAG_L001_R1_001 (paired) trimmed (paired) merged contig 43868 mapping	0	0	0	0	0	0	0	0	0	0	0	0
Dhingra_Pear_16_GATCAG_L001_R1_001 (paired) trimmed (paired) merged contig 43880	0	0	0	0	0	0	0	0	0	0	0	0
Dhingra_Pear_16_GATCAG_L001_R1_001 (paired) trimmed (paired) merged contig 43933	0	0	0	0	0	0	0	0	0	0	0	0
Dhingra_Pear_16_GATCAG_L001_R1_001 (paired) trimmed (paired) merged contig 43944	0	0	0	0	0	0	0	0	0	0	0	0
Dhingra_Pear_16_GATCAG_L001_R1_001 (paired) trimmed (paired) merged contig 43975	0	0	0	0	0	0	0	0	0	0	0	0
Dhingra_Pear_16_GATCAG_L001_R1_001 (paired) trimmed (paired) merged contig 43990	0	0	0	0	0	0	0	0	0	0	0	0
Dhingra_Pear_16_GATCAG_L001_R1_001 (paired) trimmed (paired) merged contig 43991	0	0	0	0	0	0	0	0	0	0	0	0
Dhingra_Pear_16_GATCAG_L001_R1_001 (paired) trimmed (paired) merged contig 44041 mapping	0	0	0	0	0	0	0	0	0	0	0	0
Dhingra_Pear_16_GATCAG_L001_R1_001 (paired) trimmed (paired) merged contig 44044	0	0	0	0	0	0	0	0	0	0	0	0
Dhingra_Pear_16_GATCAG_L001_R1_001 (paired) trimmed (paired) merged contig 44052 mapping	0	0	0	0	0	0	0	0	0	0	0	0
Dhingra_Pear_16_GATCAG_L001_R1_001 (paired) trimmed (paired) merged contig 44083	0	0	0	0	0	0	0	0	0	0	0	0
Dhingra_Pear_16_GATCAG_L001_R1_001 (paired) trimmed (paired) merged contig 44118	0	0	0	0	0	0	0	0	0	0	0	0
Dhingra_Pear_16_GATCAG_L001_R1_001 (paired) trimmed (paired) merged contig 44119 mapping	0	0	0	0	0	0	0	0	0	0	0	0
Dhingra_Pear_16_GATCAG_L001_R1_001 (paired) trimmed (paired) merged contig 44130	0	0	0	0	0	0	0	0	0	0	0	0
Dhingra_Pear_16_GATCAG_L001_R1_001 (paired) trimmed (paired) merged contig 44189	0	0	0	0	0	0	0	0	0	0	0	0
Dhingra_Pear_16_GATCAG_L001_R1_001 (paired) trimmed (paired) merged contig 44212 mapping	0	0	0	0	0	0	0	0	0	0	0	0
Dhingra_Pear_16_GATCAG_L001_R1_001 (paired) trimmed (paired) merged contig 44236 mapping	0	0	0	0	0	0	0	0	0	0	0	0
Dhingra_Pear_16_GATCAG_L001_R1_001 (paired) trimmed (paired) merged contig 44356 mapping	0	0	0	0	0	0	0	0	0	0	0	0
Dhingra_Pear_16_GATCAG_L001_R1_001 (paired) trimmed (paired) merged contig 44400 mapping	0	0	0	0	0	0	0	0	0	0	0	0
Dhingra_Pear_16_GATCAG_L001_R1_001 (paired) trimmed (paired) merged contig 44401	0	0	0	0	0	0	0	0	0	0	0	0
Dhingra_Pear_16_GATCAG_L001_R1_001 (paired) trimmed (paired) merged contig 44402 mapping	0	0	0	0	0	0	0	0	0	0	0	0
Dhingra_Pear_16_GATCAG_L001_R1_001 (paired) trimmed (paired) merged contig 44406 mapping	0	0	0	0	0	0	0	0	0	0	0	0
Dhingra_Pear_16_GATCAG_L001_R1_001 (paired) trimmed (paired) merged contig 44424	0	0	0	0	0	0	0	0	0	0	0	0
Dhingra_Pear_16_GATCAG_L001_R1_001 (paired) trimmed (paired) merged contig 44432	0	0	0	0	0	0	0	0	0	0	0	0
Dhingra_Pear_16_GATCAG_L001_R1_001 (paired) trimmed (paired) merged contig 44511	0	0	0	0	0	0	0	0	0	0	0	0
Dhingra_Pear_16_GATCAG_L001_R1_001 (paired) trimmed (paired) merged contig 44550	0	0	0	0	0	0	0	0	0	0	0	0
Dhingra_Pear_16_GATCAG_L001_R1_001 (paired) trimmed (paired) merged contig 44576 mapping	0	0	0	0	0	0	0	0	0	0	0	0
Dhingra_Pear_16_GATCAG_L001_R1_001 (paired) trimmed (paired) merged contig 44594	0	0	0	0	0	0	0	0	0	0	0	0
Dhingra_Pear_16_GATCAG_L001_R1_001 (paired) trimmed (paired) merged contig 44651 mapping	0	0	0	0	0	0	0	0	0	0	0	0
Dhingra_Pear_16_GATCAG_L001_R1_001 (paired) trimmed (paired) merged contig 44657 mapping	0	0	0	0	0	0	0	0	0	0	0	0
Dhingra_Pear_16_GATCAG_L001_R1_001 (paired) trimmed (paired) merged contig 44664 mapping	0	0	0	0	0	0	0	0	0	0	0	0
Dhingra_Pear_16_GATCAG_L001_R1_001 (paired) trimmed (paired) merged contig 44676	0	0	0	0	0	0	0	0	0	0	0	0
Dhingra_Pear_16_GATCAG_L001_R1_001 (paired) trimmed (paired) merged contig 44692 mapping	0	0	0	0	0	0	0	0	0	0	0	0
Dhingra_Pear_16_GATCAG_L001_R1_001 (paired) trimmed (paired) merged contig 44694	0	0	0	0	0	0	0	0	0	0	0	0
Dhingra_Pear_16_GATCAG_L001_R1_001 (paired) trimmed (paired) merged contig 44711	0	0	0	0	0	0	0	0	0	0	0	0
Dhingra_Pear_16_GATCAG_L001_R1_001 (paired) trimmed (paired) merged contig 44718 mapping	0	0	0	0	0	0	0	0	0	0	0	0
Dhingra_Pear_16_GATCAG_L001_R1_001 (paired) trimmed (paired) merged contig 44744 mapping	0	0	0	0	0	0	0	0	0	0	0	0
Dhingra_Pear_16_GATCAG_L001_R1_001 (paired) trimmed (paired) merged contig 44784 mapping	0	0	0	0	0	0	0	0	0	0	0	0
Dhingra_Pear_16_GATCAG_L001_R1_001 (paired) trimmed (paired) merged contig 44803	0	0	0	0	0	0	0	0	0	0	0	0
Dhingra_Pear_16_GATCAG_L001_R1_001 (paired) trimmed (paired) merged contig 44815	0	0	0	0	0	0	0	0	0	0	0	0
Dhingra_Pear_16_GATCAG_L001_R1_001 (paired) trimmed (paired) merged contig 44817 mapping	0	0	0	0	0	0	0	0	0	0	0	0
Dhingra_Pear_16_GATCAG_L001_R1_001 (paired) trimmed (paired) merged contig 44847	0	0	0	0	0	0	0	0	0	0	0	0
Dhingra_Pear_16_GATCAG_L001_R1_001 (paired) trimmed (paired) merged contig 44860 mapping	0	0	0	0	0	0	0	0	0	0	0	0
Dhingra_Pear_16_GATCAG_L001_R1_001 (paired) trimmed (paired) merged contig 44867	0	0	0	0	0	0	0	0	0	0	0	0
Dhingra_Pear_16_GATCAG_L001_R1_001 (paired) trimmed (paired) merged contig 44872	0	0	0	0	0	0	0	0	0	0	0	0
Dhingra_Pear_16_GATCAG_L001_R1_001 (paired) trimmed (paired) merged contig 44962	0	0	0	0	0	0	0	0	0	0	0	0
Dhingra_Pear_16_GATCAG_L001_R1_001 (paired) trimmed (paired) merged contig 44986	0	0	0	0	0	0	0	0	0	0	0	0
Dhingra_Pear_16_GATCAG_L001_R1_001 (paired) trimmed (paired) merged contig 45024	0	0	0	0	0	0	0	0	0	0	0	0
Dhingra_Pear_16_GATCAG_L001_R1_001 (paired) trimmed (paired) merged contig 45041	0	0	0	0	0	0	0	0	0	0	0	0
Dhingra_Pear_16_GATCAG_L001_R1_001 (paired) trimmed (paired) merged contig 45057	0	0	0	0	0	0	0	0	0	0	0	0
Dhingra_Pear_16_GATCAG_L001_R1_001 (paired) trimmed (paired) merged contig 45095	0	0	0	0	0	0	0	0	0	0	0	0
Dhingra_Pear_16_GATCAG_L001_R1_001 (paired) trimmed (paired) merged contig 45136	0	0	0	0	0	0	0	0	0	0	0	0
Dhingra_Pear_16_GATCAG_L001_R1_001 (paired) trimmed (paired) merged contig 45138	0	0	0	0	0	0	0	0	0	0	0	0
Dhingra_Pear_16_GATCAG_L001_R1_001 (paired) trimmed (paired) merged contig 45187	0	0	0	0	0	0	0	0	0	0	0	0
Dhingra_Pear_16_GATCAG_L001_R1_001 (paired) trimmed (paired) merged contig 45188 mapping	0	0	0	0	0	0	0	0	0	0	0	0
Dhingra_Pear_16_GATCAG_L001_R1_001 (paired) trimmed (paired) merged contig 45223 mapping	0	0	0	0	0	0	0	0	0	0	0	0
Dhingra_Pear_16_GATCAG_L001_R1_001 (paired) trimmed (paired) merged contig 45241 mapping	0	0	0	0	0	0	0	0	0	0	0	0
Dhingra_Pear_16_GATCAG_L001_R1_001 (paired) trimmed (paired) merged contig 45245	0	0	0	0	0	0	0	0	0	0	0	0
Dhingra_Pear_16_GATCAG_L001_R1_001 (paired) trimmed (paired) merged contig 45290 mapping	0	0	0	0	0	0	0	0	0	0	0	0
Dhingra_Pear_16_GATCAG_L001_R1_001 (paired) trimmed (paired) merged contig 45315	0	0	0	0	0	0	0	0	0	0	0	0
Dhingra_Pear_16_GATCAG_L001_R1_001 (paired) trimmed (paired) merged contig 45346 mapping	0	0	0	0	0	0	0	0	0	0	0	0
Dhingra_Pear_16_GATCAG_L001_R1_001 (paired) trimmed (paired) merged contig 45433	0	0	0	0	0	0	0	0	0	0	0	0
Dhingra_Pear_16_GATCAG_L001_R1_001 (paired) trimmed (paired) merged contig 45460	0	0	0	0	0	0	0	0	0	0	0	0
Dhingra_Pear_16_GATCAG_L001_R1_001 (paired) trimmed (paired) merged contig 45469	0	0	0	0	0	0	0	0	0	0	0	0
Dhingra_Pear_16_GATCAG_L001_R1_001 (paired) trimmed (paired) merged contig 45472	0	0	0	0	0	0	0	0	0	0	0	0
Dhingra_Pear_16_GATCAG_L001_R1_001 (paired) trimmed (paired) merged contig 45530	0	0	0	0	0	0	0	0	0	0	0	0
Dhingra_Pear_16_GATCAG_L001_R1_001 (paired) trimmed (paired) merged contig 45584 mapping	0	0	0	0	0	0	0	0	0	0	0	0
Dhingra_Pear_16_GATCAG_L001_R1_001 (paired) trimmed (paired) merged contig 45663 mapping	0	0	0	0	0	0	0	0	0	0	0	0
Dhingra_Pear_16_GATCAG_L001_R1_001 (paired) trimmed (paired) merged contig 45690	0	0	0	0	0	0	0	0	0	0	0	0
Dhingra_Pear_16_GATCAG_L001_R1_001 (paired) trimmed (paired) merged contig 45729	0	0	0	0	0	0	0	0	0	0	0	0
Dhingra_Pear_16_GATCAG_L001_R1_001 (paired) trimmed (paired) merged contig 45762 mapping	0	0	0	0	0	0	0	0	0	0	0	0
Dhingra_Pear_16_GATCAG_L001_R1_001 (paired) trimmed (paired) merged contig 45800	0	0	0	0	0	0	0	0	0	0	0	0
Dhingra_Pear_16_GATCAG_L001_R1_001 (paired) trimmed (paired) merged contig 45835	0	0	0	0	0	0	0	0	0	0	0	0
Dhingra_Pear_16_GATCAG_L001_R1_001 (paired) trimmed (paired) merged contig 45856 mapping	0	0	0	0	0	0	0	0	0	0	0	0
Dhingra_Pear_16_GATCAG_L001_R1_001 (paired) trimmed (paired) merged contig 45926	0	0	0	0	0	0	0	0	0	0	0	0
Dhingra_Pear_16_GATCAG_L001_R1_001 (paired) trimmed (paired) merged contig 45944 mapping	0	0	0	0	0	0	0	0	0	0	0	0
Dhingra_Pear_16_GATCAG_L001_R1_001 (paired) trimmed (paired) merged contig 45954	0	0	0	0	0	0	0	0	0	0	0	0
Dhingra_Pear_16_GATCAG_L001_R1_001 (paired) trimmed (paired) merged contig 45955 mapping	0	0	0	0	0	0	0	0	0	0	0	0
Dhingra_Pear_16_GATCAG_L001_R1_001 (paired) trimmed (paired) merged contig 45961	0	0	0	0	0	0	0	0	0	0	0	0
Dhingra_Pear_16_GATCAG_L001_R1_001 (paired) trimmed (paired) merged contig 46014	0	0	0	0	0	0	0	0	0	0	0	0
Dhingra_Pear_16_GATCAG_L001_R1_001 (paired) trimmed (paired) merged contig 46028	0	0	0	0	0	0	0	0	0	0	0	0
Dhingra_Pear_16_GATCAG_L001_R1_001 (paired) trimmed (paired) merged contig 46029	0	0	0	0	0	0	0	0	0	0	0	0
Dhingra_Pear_16_GATCAG_L001_R1_001 (paired) trimmed (paired) merged contig 46065	0	0	0	0	0	0	0	0	0	0	0	0
Dhingra_Pear_16_GATCAG_L001_R1_001 (paired) trimmed (paired) merged contig 46066	0	0	0	0	0	0	0	0	0	0	0	0
Dhingra_Pear_16_GATCAG_L001_R1_001 (paired) trimmed (paired) merged contig 46099	0	0	0	0	0	0	0	0	0	0	0	0
Dhingra_Pear_16_GATCAG_L001_R1_001 (paired) trimmed (paired) merged contig 46104 mapping	0	0	0	0	0	0	0	0	0	0	0	0
Dhingra_Pear_16_GATCAG_L001_R1_001 (paired) trimmed (paired) merged contig 46120	0	0	0	0	0	0	0	0	0	0	0	0
Dhingra_Pear_16_GATCAG_L001_R1_001 (paired) trimmed (paired) merged contig 46177 mapping	0	0	0	0	0	0	0	0	0	0	0	0
Dhingra_Pear_16_GATCAG_L001_R1_001 (paired) trimmed (paired) merged contig 46190 mapping	0	0	0	0	0	0	0	0	0	0	0	0
Dhingra_Pear_16_GATCAG_L001_R1_001 (paired) trimmed (paired) merged contig 46277 mapping	0	0	0	0	0	0	0	0	0	0	0	0
Dhingra_Pear_16_GATCAG_L001_R1_001 (paired) trimmed (paired) merged contig 46285 mapping	0	0	0	0	0	0	0	0	0	0	0	0
Dhingra_Pear_16_GATCAG_L001_R1_001 (paired) trimmed (paired) merged contig 46323	0	0	0	0	0	0	0	0	0	0	0	0
Dhingra_Pear_16_GATCAG_L001_R1_001 (paired) trimmed (paired) merged contig 46338 mapping	0	0	0	0	0	0	0	0	0	0	0	0
Dhingra_Pear_16_GATCAG_L001_R1_001 (paired) trimmed (paired) merged contig 46341	0	0	0	0	0	0	0	0	0	0	0	0
Dhingra_Pear_16_GATCAG_L001_R1_001 (paired) trimmed (paired) merged contig 46361	0	0	0	0	0	0	0	0	0	0	0	0
Dhingra_Pear_16_GATCAG_L001_R1_001 (paired) trimmed (paired) merged contig 46457 mapping	0	0	0	0	0	0	0	0	0	0	0	0
Dhingra_Pear_16_GATCAG_L001_R1_001 (paired) trimmed (paired) merged contig 46470	0	0	0	0	0	0	0	0	0	0	0	0
Dhingra_Pear_16_GATCAG_L001_R1_001 (paired) trimmed (paired) merged contig 46517 mapping	0	0	0	0	0	0	0	0	0	0	0	0
Dhingra_Pear_16_GATCAG_L001_R1_001 (paired) trimmed (paired) merged contig 46519 mapping	0	0	0	0	0	0	0	0	0	0	0	0
Dhingra_Pear_16_GATCAG_L001_R1_001 (paired) trimmed (paired) merged contig 46538	0	0	0	0	0	0	0	0	0	0	0	0
Dhingra_Pear_16_GATCAG_L001_R1_001 (paired) trimmed (paired) merged contig 46554	0	0	0	0	0	0	0	0	0	0	0	0
Dhingra_Pear_16_GATCAG_L001_R1_001 (paired) trimmed (paired) merged contig 46565	0	0	0	0	0	0	0	0	0	0	0	0
Dhingra_Pear_16_GATCAG_L001_R1_001 (paired) trimmed (paired) merged contig 46569	0	0	0	0	0	0	0	0	0	0	0	0
Dhingra_Pear_16_GATCAG_L001_R1_001 (paired) trimmed (paired) merged contig 46572	0	0	0	0	0	0	0	0	0	0	0	0
Dhingra_Pear_16_GATCAG_L001_R1_001 (paired) trimmed (paired) merged contig 46576	0	0	0	0	0	0	0	0	0	0	0	0
Dhingra_Pear_16_GATCAG_L001_R1_001 (paired) trimmed (paired) merged contig 46579	0	0	0	0	0	0	0	0	0	0	0	0
Dhingra_Pear_16_GATCAG_L001_R1_001 (paired) trimmed (paired) merged contig 46656 mapping	0	0	0	0	0	0	0	0	0	0	0	0
Dhingra_Pear_16_GATCAG_L001_R1_001 (paired) trimmed (paired) merged contig 46686 mapping	0	0	0	0	0	0	0	0	0	0	0	0
Dhingra_Pear_16_GATCAG_L001_R1_001 (paired) trimmed (paired) merged contig 46696	0	0	0	0	0	0	0	0	0	0	0	0
Dhingra_Pear_16_GATCAG_L001_R1_001 (paired) trimmed (paired) merged contig 46718 mapping	0	0	0	0	0	0	0	0	0	0	0	0
Dhingra_Pear_16_GATCAG_L001_R1_001 (paired) trimmed (paired) merged contig 46726 mapping	0	0	0	0	0	0	0	0	0	0	0	0
Dhingra_Pear_16_GATCAG_L001_R1_001 (paired) trimmed (paired) merged contig 46744	0	0	0	0	0	0	0	0	0	0	0	0
Dhingra_Pear_16_GATCAG_L001_R1_001 (paired) trimmed (paired) merged contig 46845	0	0	0	0	0	0	0	0	0	0	0	0
Dhingra_Pear_16_GATCAG_L001_R1_001 (paired) trimmed (paired) merged contig 46860 mapping	0	0	0	0	0	0	0	0	0	0	0	0
Dhingra_Pear_16_GATCAG_L001_R1_001 (paired) trimmed (paired) merged contig 46877	0	0	0	0	0	0	0	0	0	0	0	0
Dhingra_Pear_16_GATCAG_L001_R1_001 (paired) trimmed (paired) merged contig 46885 mapping	0	0	0	0	0	0	0	0	0	0	0	0
Dhingra_Pear_16_GATCAG_L001_R1_001 (paired) trimmed (paired) merged contig 46887	0	0	0	0	0	0	0	0	0	0	0	0
Dhingra_Pear_16_GATCAG_L001_R1_001 (paired) trimmed (paired) merged contig 46967 mapping	0	0	0	0	0	0	0	0	0	0	0	0
Dhingra_Pear_16_GATCAG_L001_R1_001 (paired) trimmed (paired) merged contig 47046 mapping	0	0	0	0	0	0	0	0	0	0	0	0
Dhingra_Pear_16_GATCAG_L001_R1_001 (paired) trimmed (paired) merged contig 47062	0	0	0	0	0	0	0	0	0	0	0	0
Dhingra_Pear_16_GATCAG_L001_R1_001 (paired) trimmed (paired) merged contig 47104	0	0	0	0	0	0	0	0	0	0	0	0
Dhingra_Pear_16_GATCAG_L001_R1_001 (paired) trimmed (paired) merged contig 47136 mapping	0	0	0	0	0	0	0	0	0	0	0	0
Dhingra_Pear_16_GATCAG_L001_R1_001 (paired) trimmed (paired) merged contig 47164	0	0	0	0	0	0	0	0	0	0	0	0
Dhingra_Pear_16_GATCAG_L001_R1_001 (paired) trimmed (paired) merged contig 47179 mapping	0	0	0	0	0	0	0	0	0	0	0	0
Dhingra_Pear_16_GATCAG_L001_R1_001 (paired) trimmed (paired) merged contig 47191	0	0	0	0	0	0	0	0	0	0	0	0
Dhingra_Pear_16_GATCAG_L001_R1_001 (paired) trimmed (paired) merged contig 47228	0	0	0	0	0	0	0	0	0	0	0	0
Dhingra_Pear_16_GATCAG_L001_R1_001 (paired) trimmed (paired) merged contig 47250 mapping	0	0	0	0	0	0	0	0	0	0	0	0
Dhingra_Pear_16_GATCAG_L001_R1_001 (paired) trimmed (paired) merged contig 47255	0	0	0	0	0	0	0	0	0	0	0	0
Dhingra_Pear_16_GATCAG_L001_R1_001 (paired) trimmed (paired) merged contig 47278 mapping	0	0	0	0	0	0	0	0	0	0	0	0
Dhingra_Pear_16_GATCAG_L001_R1_001 (paired) trimmed (paired) merged contig 47293 mapping	0	0	0	0	0	0	0	0	0	0	0	0
Dhingra_Pear_16_GATCAG_L001_R1_001 (paired) trimmed (paired) merged contig 47316	0	0	0	0	0	0	0	0	0	0	0	0
Dhingra_Pear_16_GATCAG_L001_R1_001 (paired) trimmed (paired) merged contig 47428 mapping	0	0	0	0	0	0	0	0	0	0	0	0
Dhingra_Pear_16_GATCAG_L001_R1_001 (paired) trimmed (paired) merged contig 47468	0	0	0	0	0	0	0	0	0	0	0	0
Dhingra_Pear_16_GATCAG_L001_R1_001 (paired) trimmed (paired) merged contig 47506 mapping	0	0	0	0	0	0	0	0	0	0	0	0
Dhingra_Pear_16_GATCAG_L001_R1_001 (paired) trimmed (paired) merged contig 47556	0	0	0	0	0	0	0	0	0	0	0	0
Dhingra_Pear_16_GATCAG_L001_R1_001 (paired) trimmed (paired) merged contig 47590	0	0	0	0	0	0	0	0	0	0	0	0
Dhingra_Pear_16_GATCAG_L001_R1_001 (paired) trimmed (paired) merged contig 47622 mapping	0	0	0	0	0	0	0	0	0	0	0	0
Dhingra_Pear_16_GATCAG_L001_R1_001 (paired) trimmed (paired) merged contig 47632	0	0	0	0	0	0	0	0	0	0	0	0
Dhingra_Pear_16_GATCAG_L001_R1_001 (paired) trimmed (paired) merged contig 47720	0	0	0	0	0	0	0	0	0	0	0	0
Dhingra_Pear_16_GATCAG_L001_R1_001 (paired) trimmed (paired) merged contig 47741	0	0	0	0	0	0	0	0	0	0	0	0
Dhingra_Pear_16_GATCAG_L001_R1_001 (paired) trimmed (paired) merged contig 47754 mapping	0	0	0	0	0	0	0	0	0	0	0	0
Dhingra_Pear_16_GATCAG_L001_R1_001 (paired) trimmed (paired) merged contig 47833	0	0	0	0	0	0	0	0	0	0	0	0
Dhingra_Pear_16_GATCAG_L001_R1_001 (paired) trimmed (paired) merged contig 47836	0	0	0	0	0	0	0	0	0	0	0	0
Dhingra_Pear_16_GATCAG_L001_R1_001 (paired) trimmed (paired) merged contig 47849	0	0	0	0	0	0	0	0	0	0	0	0
Dhingra_Pear_16_GATCAG_L001_R1_001 (paired) trimmed (paired) merged contig 47852	0	0	0	0	0	0	0	0	0	0	0	0
Dhingra_Pear_16_GATCAG_L001_R1_001 (paired) trimmed (paired) merged contig 47870	0	0	0	0	0	0	0	0	0	0	0	0
Dhingra_Pear_16_GATCAG_L001_R1_001 (paired) trimmed (paired) merged contig 47899	0	0	0	0	0	0	0	0	0	0	0	0
Dhingra_Pear_16_GATCAG_L001_R1_001 (paired) trimmed (paired) merged contig 47913 mapping	0	0	0	0	0	0	0	0	0	0	0	0
Dhingra_Pear_16_GATCAG_L001_R1_001 (paired) trimmed (paired) merged contig 47927 mapping	0	0	0	0	0	0	0	0	0	0	0	0
Dhingra_Pear_16_GATCAG_L001_R1_001 (paired) trimmed (paired) merged contig 47955 mapping	0	0	0	0	0	0	0	0	0	0	0	0
Dhingra_Pear_16_GATCAG_L001_R1_001 (paired) trimmed (paired) merged contig 47971	0	0	0	0	0	0	0	0	0	0	0	0
Dhingra_Pear_16_GATCAG_L001_R1_001 (paired) trimmed (paired) merged contig 48041	0	0	0	0	0	0	0	0	0	0	0	0
Dhingra_Pear_16_GATCAG_L001_R1_001 (paired) trimmed (paired) merged contig 48067	0	0	0	0	0	0	0	0	0	0	0	0
Dhingra_Pear_16_GATCAG_L001_R1_001 (paired) trimmed (paired) merged contig 48087 mapping	0	0	0	0	0	0	0	0	0	0	0	0
Dhingra_Pear_16_GATCAG_L001_R1_001 (paired) trimmed (paired) merged contig 48096	0	0	0	0	0	0	0	0	0	0	0	0
Dhingra_Pear_16_GATCAG_L001_R1_001 (paired) trimmed (paired) merged contig 48097	0	0	0	0	0	0	0	0	0	0	0	0
Dhingra_Pear_16_GATCAG_L001_R1_001 (paired) trimmed (paired) merged contig 48101	0	0	0	0	0	0	0	0	0	0	0	0
Dhingra_Pear_16_GATCAG_L001_R1_001 (paired) trimmed (paired) merged contig 48142 mapping	0	0	0	0	0	0	0	0	0	0	0	0
Dhingra_Pear_16_GATCAG_L001_R1_001 (paired) trimmed (paired) merged contig 48167 mapping	0	0	0	0	0	0	0	0	0	0	0	0
Dhingra_Pear_16_GATCAG_L001_R1_001 (paired) trimmed (paired) merged contig 48229	0	0	0	0	0	0	0	0	0	0	0	0
Dhingra_Pear_16_GATCAG_L001_R1_001 (paired) trimmed (paired) merged contig 48239	0	0	0	0	0	0	0	0	0	0	0	0
Dhingra_Pear_16_GATCAG_L001_R1_001 (paired) trimmed (paired) merged contig 48244 mapping	0	0	0	0	0	0	0	0	0	0	0	0
Dhingra_Pear_16_GATCAG_L001_R1_001 (paired) trimmed (paired) merged contig 48262 mapping	0	0	0	0	0	0	0	0	0	0	0	0
Dhingra_Pear_16_GATCAG_L001_R1_001 (paired) trimmed (paired) merged contig 48270 mapping	0	0	0	0	0	0	0	0	0	0	0	0
Dhingra_Pear_16_GATCAG_L001_R1_001 (paired) trimmed (paired) merged contig 48322	0	0	0	0	0	0	0	0	0	0	0	0
Dhingra_Pear_16_GATCAG_L001_R1_001 (paired) trimmed (paired) merged contig 48330	0	0	0	0	0	0	0	0	0	0	0	0
Dhingra_Pear_16_GATCAG_L001_R1_001 (paired) trimmed (paired) merged contig 48340	0	0	0	0	0	0	0	0	0	0	0	0
Dhingra_Pear_16_GATCAG_L001_R1_001 (paired) trimmed (paired) merged contig 48351	0	0	0	0	0	0	0	0	0	0	0	0
Dhingra_Pear_16_GATCAG_L001_R1_001 (paired) trimmed (paired) merged contig 48383	0	0	0	0	0	0	0	0	0	0	0	0
Dhingra_Pear_16_GATCAG_L001_R1_001 (paired) trimmed (paired) merged contig 48418	0	0	0	0	0	0	0	0	0	0	0	0
Dhingra_Pear_16_GATCAG_L001_R1_001 (paired) trimmed (paired) merged contig 48420	0	0	0	0	0	0	0	0	0	0	0	0
Dhingra_Pear_16_GATCAG_L001_R1_001 (paired) trimmed (paired) merged contig 48459 mapping	0	0	0	0	0	0	0	0	0	0	0	0
Dhingra_Pear_16_GATCAG_L001_R1_001 (paired) trimmed (paired) merged contig 48505	0	0	0	0	0	0	0	0	0	0	0	0
Dhingra_Pear_16_GATCAG_L001_R1_001 (paired) trimmed (paired) merged contig 48512	0	0	0	0	0	0	0	0	0	0	0	0
Dhingra_Pear_16_GATCAG_L001_R1_001 (paired) trimmed (paired) merged contig 48516	0	0	0	0	0	0	0	0	0	0	0	0
Dhingra_Pear_16_GATCAG_L001_R1_001 (paired) trimmed (paired) merged contig 48529	0	0	0	0	0	0	0	0	0	0	0	0
Dhingra_Pear_16_GATCAG_L001_R1_001 (paired) trimmed (paired) merged contig 48545	0	0	0	0	0	0	0	0	0	0	0	0
Dhingra_Pear_16_GATCAG_L001_R1_001 (paired) trimmed (paired) merged contig 48698	0	0	0	0	0	0	0	0	0	0	0	0
Dhingra_Pear_16_GATCAG_L001_R1_001 (paired) trimmed (paired) merged contig 48703 mapping	0	0	0	0	0	0	0	0	0	0	0	0
Dhingra_Pear_16_GATCAG_L001_R1_001 (paired) trimmed (paired) merged contig 48711	0	0	0	0	0	0	0	0	0	0	0	0
Dhingra_Pear_16_GATCAG_L001_R1_001 (paired) trimmed (paired) merged contig 48789	0	0	0	0	0	0	0	0	0	0	0	0
Dhingra_Pear_16_GATCAG_L001_R1_001 (paired) trimmed (paired) merged contig 48871	0	0	0	0	0	0	0	0	0	0	0	0
Dhingra_Pear_16_GATCAG_L001_R1_001 (paired) trimmed (paired) merged contig 48942	0	0	0	0	0	0	0	0	0	0	0	0
Dhingra_Pear_16_GATCAG_L001_R1_001 (paired) trimmed (paired) merged contig 48952 mapping	0	0	0	0	0	0	0	0	0	0	0	0
Dhingra_Pear_16_GATCAG_L001_R1_001 (paired) trimmed (paired) merged contig 49004	0	0	0	0	0	0	0	0	0	0	0	0
Dhingra_Pear_16_GATCAG_L001_R1_001 (paired) trimmed (paired) merged contig 49037	0	0	0	0	0	0	0	0	0	0	0	0
Dhingra_Pear_16_GATCAG_L001_R1_001 (paired) trimmed (paired) merged contig 49096	0	0	0	0	0	0	0	0	0	0	0	0
Dhingra_Pear_16_GATCAG_L001_R1_001 (paired) trimmed (paired) merged contig 49127 mapping	0	0	0	0	0	0	0	0	0	0	0	0
Dhingra_Pear_16_GATCAG_L001_R1_001 (paired) trimmed (paired) merged contig 49137 mapping	0	0	0	0	0	0	0	0	0	0	0	0
Dhingra_Pear_16_GATCAG_L001_R1_001 (paired) trimmed (paired) merged contig 49156	0	0	0	0	0	0	0	0	0	0	0	0
Dhingra_Pear_16_GATCAG_L001_R1_001 (paired) trimmed (paired) merged contig 49170	0	0	0	0	0	0	0	0	0	0	0	0
Dhingra_Pear_16_GATCAG_L001_R1_001 (paired) trimmed (paired) merged contig 49192	0	0	0	0	0	0	0	0	0	0	0	0
Dhingra_Pear_16_GATCAG_L001_R1_001 (paired) trimmed (paired) merged contig 49295	0	0	0	0	0	0	0	0	0	0	0	0
Dhingra_Pear_16_GATCAG_L001_R1_001 (paired) trimmed (paired) merged contig 49299	0	0	0	0	0	0	0	0	0	0	0	0
Dhingra_Pear_16_GATCAG_L001_R1_001 (paired) trimmed (paired) merged contig 49315 mapping	0	0	0	0	0	0	0	0	0	0	0	0
Dhingra_Pear_16_GATCAG_L001_R1_001 (paired) trimmed (paired) merged contig 49318 mapping	0	0	0	0	0	0	0	0	0	0	0	0
Dhingra_Pear_16_GATCAG_L001_R1_001 (paired) trimmed (paired) merged contig 49393 mapping	0	0	0	0	0	0	0	0	0	0	0	0
Dhingra_Pear_16_GATCAG_L001_R1_001 (paired) trimmed (paired) merged contig 49408	0	0	0	0	0	0	0	0	0	0	0	0
Dhingra_Pear_16_GATCAG_L001_R1_001 (paired) trimmed (paired) merged contig 49450	0	0	0	0	0	0	0	0	0	0	0	0
Dhingra_Pear_16_GATCAG_L001_R1_001 (paired) trimmed (paired) merged contig 49477	0	0	0	0	0	0	0	0	0	0	0	0
Dhingra_Pear_16_GATCAG_L001_R1_001 (paired) trimmed (paired) merged contig 49516	0	0	0	0	0	0	0	0	0	0	0	0
Dhingra_Pear_16_GATCAG_L001_R1_001 (paired) trimmed (paired) merged contig 49538	0	0	0	0	0	0	0	0	0	0	0	0
Dhingra_Pear_16_GATCAG_L001_R1_001 (paired) trimmed (paired) merged contig 49543	0	0	0	0	0	0	0	0	0	0	0	0
Dhingra_Pear_16_GATCAG_L001_R1_001 (paired) trimmed (paired) merged contig 49556	0	0	0	0	0	0	0	0	0	0	0	0
Dhingra_Pear_16_GATCAG_L001_R1_001 (paired) trimmed (paired) merged contig 49629	0	0	0	0	0	0	0	0	0	0	0	0
Dhingra_Pear_16_GATCAG_L001_R1_001 (paired) trimmed (paired) merged contig 49634	0	0	0	0	0	0	0	0	0	0	0	0
Dhingra_Pear_16_GATCAG_L001_R1_001 (paired) trimmed (paired) merged contig 49645	0	0	0	0	0	0	0	0	0	0	0	0
Dhingra_Pear_16_GATCAG_L001_R1_001 (paired) trimmed (paired) merged contig 49654	0	0	0	0	0	0	0	0	0	0	0	0
Dhingra_Pear_16_GATCAG_L001_R1_001 (paired) trimmed (paired) merged contig 49704 mapping	0	0	0	0	0	0	0	0	0	0	0	0
Dhingra_Pear_16_GATCAG_L001_R1_001 (paired) trimmed (paired) merged contig 49842	0	0	0	0	0	0	0	0	0	0	0	0
Dhingra_Pear_16_GATCAG_L001_R1_001 (paired) trimmed (paired) merged contig 49844 mapping	0	0	0	0	0	0	0	0	0	0	0	0
Dhingra_Pear_16_GATCAG_L001_R1_001 (paired) trimmed (paired) merged contig 49931	0	0	0	0	0	0	0	0	0	0	0	0
Dhingra_Pear_16_GATCAG_L001_R1_001 (paired) trimmed (paired) merged contig 49942 mapping	0	0	0	0	0	0	0	0	0	0	0	0
Dhingra_Pear_16_GATCAG_L001_R1_001 (paired) trimmed (paired) merged contig 49958	0	0	0	0	0	0	0	0	0	0	0	0
Dhingra_Pear_16_GATCAG_L001_R1_001 (paired) trimmed (paired) merged contig 49969 mapping	0	0	0	0	0	0	0	0	0	0	0	0
Dhingra_Pear_16_GATCAG_L001_R1_001 (paired) trimmed (paired) merged contig 50052 mapping	0	0	0	0	0	0	0	0	0	0	0	0
Dhingra_Pear_16_GATCAG_L001_R1_001 (paired) trimmed (paired) merged contig 50055	0	0	0	0	0	0	0	0	0	0	0	0
Dhingra_Pear_16_GATCAG_L001_R1_001 (paired) trimmed (paired) merged contig 50083 mapping	0	0	0	0	0	0	0	0	0	0	0	0
Dhingra_Pear_16_GATCAG_L001_R1_001 (paired) trimmed (paired) merged contig 50096	0	0	0	0	0	0	0	0	0	0	0	0
Dhingra_Pear_16_GATCAG_L001_R1_001 (paired) trimmed (paired) merged contig 50161 mapping	0	0	0	0	0	0	0	0	0	0	0	0
Dhingra_Pear_16_GATCAG_L001_R1_001 (paired) trimmed (paired) merged contig 50164 mapping	0	0	0	0	0	0	0	0	0	0	0	0
Dhingra_Pear_16_GATCAG_L001_R1_001 (paired) trimmed (paired) merged contig 50171	0	0	0	0	0	0	0	0	0	0	0	0
Dhingra_Pear_16_GATCAG_L001_R1_001 (paired) trimmed (paired) merged contig 50181	0	0	0	0	0	0	0	0	0	0	0	0
Dhingra_Pear_16_GATCAG_L001_R1_001 (paired) trimmed (paired) merged contig 50186	0	0	0	0	0	0	0	0	0	0	0	0
Dhingra_Pear_16_GATCAG_L001_R1_001 (paired) trimmed (paired) merged contig 50218	0	0	0	0	0	0	0	0	0	0	0	0
Dhingra_Pear_16_GATCAG_L001_R1_001 (paired) trimmed (paired) merged contig 50296	0	0	0	0	0	0	0	0	0	0	0	0
Dhingra_Pear_16_GATCAG_L001_R1_001 (paired) trimmed (paired) merged contig 50327 mapping	0	0	0	0	0	0	0	0	0	0	0	0
Dhingra_Pear_16_GATCAG_L001_R1_001 (paired) trimmed (paired) merged contig 50338	0	0	0	0	0	0	0	0	0	0	0	0
Dhingra_Pear_16_GATCAG_L001_R1_001 (paired) trimmed (paired) merged contig 50343	0	0	0	0	0	0	0	0	0	0	0	0
Dhingra_Pear_16_GATCAG_L001_R1_001 (paired) trimmed (paired) merged contig 50353	0	0	0	0	0	0	0	0	0	0	0	0
Dhingra_Pear_16_GATCAG_L001_R1_001 (paired) trimmed (paired) merged contig 50432	0	0	0	0	0	0	0	0	0	0	0	0
Dhingra_Pear_16_GATCAG_L001_R1_001 (paired) trimmed (paired) merged contig 50448	0	0	0	0	0	0	0	0	0	0	0	0
Dhingra_Pear_16_GATCAG_L001_R1_001 (paired) trimmed (paired) merged contig 50450 mapping	0	0	0	0	0	0	0	0	0	0	0	0
Dhingra_Pear_16_GATCAG_L001_R1_001 (paired) trimmed (paired) merged contig 50473	0	0	0	0	0	0	0	0	0	0	0	0
Dhingra_Pear_16_GATCAG_L001_R1_001 (paired) trimmed (paired) merged contig 50481	0	0	0	0	0	0	0	0	0	0	0	0
Dhingra_Pear_16_GATCAG_L001_R1_001 (paired) trimmed (paired) merged contig 50496 mapping	0	0	0	0	0	0	0	0	0	0	0	0
Dhingra_Pear_16_GATCAG_L001_R1_001 (paired) trimmed (paired) merged contig 50500	0	0	0	0	0	0	0	0	0	0	0	0
Dhingra_Pear_16_GATCAG_L001_R1_001 (paired) trimmed (paired) merged contig 50517 mapping	0	0	0	0	0	0	0	0	0	0	0	0
Dhingra_Pear_16_GATCAG_L001_R1_001 (paired) trimmed (paired) merged contig 50564 mapping	0	0	0	0	0	0	0	0	0	0	0	0
Dhingra_Pear_16_GATCAG_L001_R1_001 (paired) trimmed (paired) merged contig 50568 mapping	0	0	0	0	0	0	0	0	0	0	0	0
Dhingra_Pear_16_GATCAG_L001_R1_001 (paired) trimmed (paired) merged contig 50578	0	0	0	0	0	0	0	0	0	0	0	0
Dhingra_Pear_16_GATCAG_L001_R1_001 (paired) trimmed (paired) merged contig 50581	0	0	0	0	0	0	0	0	0	0	0	0
Dhingra_Pear_16_GATCAG_L001_R1_001 (paired) trimmed (paired) merged contig 50586	0	0	0	0	0	0	0	0	0	0	0	0
Dhingra_Pear_16_GATCAG_L001_R1_001 (paired) trimmed (paired) merged contig 50603	0	0	0	0	0	0	0	0	0	0	0	0
Dhingra_Pear_16_GATCAG_L001_R1_001 (paired) trimmed (paired) merged contig 50649 mapping	0	0	0	0	0	0	0	0	0	0	0	0
Dhingra_Pear_16_GATCAG_L001_R1_001 (paired) trimmed (paired) merged contig 50732 mapping	0	0	0	0	0	0	0	0	0	0	0	0
Dhingra_Pear_16_GATCAG_L001_R1_001 (paired) trimmed (paired) merged contig 50733	0	0	0	0	0	0	0	0	0	0	0	0
Dhingra_Pear_16_GATCAG_L001_R1_001 (paired) trimmed (paired) merged contig 50739	0	0	0	0	0	0	0	0	0	0	0	0
Dhingra_Pear_16_GATCAG_L001_R1_001 (paired) trimmed (paired) merged contig 50745	0	0	0	0	0	0	0	0	0	0	0	0
Dhingra_Pear_16_GATCAG_L001_R1_001 (paired) trimmed (paired) merged contig 50799 mapping	0	0	0	0	0	0	0	0	0	0	0	0
Dhingra_Pear_16_GATCAG_L001_R1_001 (paired) trimmed (paired) merged contig 50805	0	0	0	0	0	0	0	0	0	0	0	0
Dhingra_Pear_16_GATCAG_L001_R1_001 (paired) trimmed (paired) merged contig 50851 mapping	0	0	0	0	0	0	0	0	0	0	0	0
Dhingra_Pear_16_GATCAG_L001_R1_001 (paired) trimmed (paired) merged contig 50852	0	0	0	0	0	0	0	0	0	0	0	0
Dhingra_Pear_16_GATCAG_L001_R1_001 (paired) trimmed (paired) merged contig 50855 mapping	0	0	0	0	0	0	0	0	0	0	0	0
Dhingra_Pear_16_GATCAG_L001_R1_001 (paired) trimmed (paired) merged contig 50943	0	0	0	0	0	0	0	0	0	0	0	0
Dhingra_Pear_16_GATCAG_L001_R1_001 (paired) trimmed (paired) merged contig 50947	0	0	0	0	0	0	0	0	0	0	0	0
Dhingra_Pear_16_GATCAG_L001_R1_001 (paired) trimmed (paired) merged contig 50949 mapping	0	0	0	0	0	0	0	0	0	0	0	0
Dhingra_Pear_16_GATCAG_L001_R1_001 (paired) trimmed (paired) merged contig 50956 mapping	0	0	0	0	0	0	0	0	0	0	0	0
Dhingra_Pear_16_GATCAG_L001_R1_001 (paired) trimmed (paired) merged contig 50964	0	0	0	0	0	0	0	0	0	0	0	0
Dhingra_Pear_16_GATCAG_L001_R1_001 (paired) trimmed (paired) merged contig 50977 mapping	0	0	0	0	0	0	0	0	0	0	0	0
Dhingra_Pear_16_GATCAG_L001_R1_001 (paired) trimmed (paired) merged contig 50999 mapping	0	0	0	0	0	0	0	0	0	0	0	0
Dhingra_Pear_16_GATCAG_L001_R1_001 (paired) trimmed (paired) merged contig 51033 mapping	0	0	0	0	0	0	0	0	0	0	0	0
Dhingra_Pear_16_GATCAG_L001_R1_001 (paired) trimmed (paired) merged contig 51037 mapping	0	0	0	0	0	0	0	0	0	0	0	0
Dhingra_Pear_16_GATCAG_L001_R1_001 (paired) trimmed (paired) merged contig 51055	0	0	0	0	0	0	0	0	0	0	0	0
Dhingra_Pear_16_GATCAG_L001_R1_001 (paired) trimmed (paired) merged contig 51056	0	0	0	0	0	0	0	0	0	0	0	0
Dhingra_Pear_16_GATCAG_L001_R1_001 (paired) trimmed (paired) merged contig 51071	0	0	0	0	0	0	0	0	0	0	0	0
Dhingra_Pear_16_GATCAG_L001_R1_001 (paired) trimmed (paired) merged contig 51076	0	0	0	0	0	0	0	0	0	0	0	0
Dhingra_Pear_16_GATCAG_L001_R1_001 (paired) trimmed (paired) merged contig 51078 mapping	0	0	0	0	0	0	0	0	0	0	0	0
Dhingra_Pear_16_GATCAG_L001_R1_001 (paired) trimmed (paired) merged contig 51085 mapping	0	0	0	0	0	0	0	0	0	0	0	0
Dhingra_Pear_16_GATCAG_L001_R1_001 (paired) trimmed (paired) merged contig 51091	0	0	0	0	0	0	0	0	0	0	0	0
Dhingra_Pear_16_GATCAG_L001_R1_001 (paired) trimmed (paired) merged contig 51092 mapping	0	0	0	0	0	0	0	0	0	0	0	0
Dhingra_Pear_16_GATCAG_L001_R1_001 (paired) trimmed (paired) merged contig 51165 mapping	0	0	0	0	0	0	0	0	0	0	0	0
Dhingra_Pear_16_GATCAG_L001_R1_001 (paired) trimmed (paired) merged contig 51218	0	0	0	0	0	0	0	0	0	0	0	0
Dhingra_Pear_16_GATCAG_L001_R1_001 (paired) trimmed (paired) merged contig 51282 mapping	0	0	0	0	0	0	0	0	0	0	0	0
Dhingra_Pear_16_GATCAG_L001_R1_001 (paired) trimmed (paired) merged contig 51299	0	0	0	0	0	0	0	0	0	0	0	0
Dhingra_Pear_16_GATCAG_L001_R1_001 (paired) trimmed (paired) merged contig 51311 mapping	0	0	0	0	0	0	0	0	0	0	0	0
Dhingra_Pear_16_GATCAG_L001_R1_001 (paired) trimmed (paired) merged contig 51362 mapping	0	0	0	0	0	0	0	0	0	0	0	0
Dhingra_Pear_16_GATCAG_L001_R1_001 (paired) trimmed (paired) merged contig 51372	0	0	0	0	0	0	0	0	0	0	0	0
Dhingra_Pear_16_GATCAG_L001_R1_001 (paired) trimmed (paired) merged contig 51378	0	0	0	0	0	0	0	0	0	0	0	0
Dhingra_Pear_16_GATCAG_L001_R1_001 (paired) trimmed (paired) merged contig 51403 mapping	0	0	0	0	0	0	0	0	0	0	0	0
Dhingra_Pear_16_GATCAG_L001_R1_001 (paired) trimmed (paired) merged contig 51460 mapping	0	0	0	0	0	0	0	0	0	0	0	0
Dhingra_Pear_16_GATCAG_L001_R1_001 (paired) trimmed (paired) merged contig 51523	0	0	0	0	0	0	0	0	0	0	0	0
Dhingra_Pear_16_GATCAG_L001_R1_001 (paired) trimmed (paired) merged contig 51685 mapping	0	0	0	0	0	0	0	0	0	0	0	0
Dhingra_Pear_16_GATCAG_L001_R1_001 (paired) trimmed (paired) merged contig 51686 mapping	0	0	0	0	0	0	0	0	0	0	0	0
Dhingra_Pear_16_GATCAG_L001_R1_001 (paired) trimmed (paired) merged contig 51691	0	0	0	0	0	0	0	0	0	0	0	0
Dhingra_Pear_16_GATCAG_L001_R1_001 (paired) trimmed (paired) merged contig 51705 mapping	0	0	0	0	0	0	0	0	0	0	0	0
Dhingra_Pear_16_GATCAG_L001_R1_001 (paired) trimmed (paired) merged contig 51774 mapping	0	0	0	0	0	0	0	0	0	0	0	0
Dhingra_Pear_16_GATCAG_L001_R1_001 (paired) trimmed (paired) merged contig 51786	0	0	0	0	0	0	0	0	0	0	0	0
Dhingra_Pear_16_GATCAG_L001_R1_001 (paired) trimmed (paired) merged contig 51794	0	0	0	0	0	0	0	0	0	0	0	0
Dhingra_Pear_16_GATCAG_L001_R1_001 (paired) trimmed (paired) merged contig 51836 mapping	0	0	0	0	0	0	0	0	0	0	0	0
Dhingra_Pear_16_GATCAG_L001_R1_001 (paired) trimmed (paired) merged contig 51864 mapping	0	0	0	0	0	0	0	0	0	0	0	0
Dhingra_Pear_16_GATCAG_L001_R1_001 (paired) trimmed (paired) merged contig 51872 mapping	0	0	0	0	0	0	0	0	0	0	0	0
Dhingra_Pear_16_GATCAG_L001_R1_001 (paired) trimmed (paired) merged contig 51906	0	0	0	0	0	0	0	0	0	0	0	0
Dhingra_Pear_16_GATCAG_L001_R1_001 (paired) trimmed (paired) merged contig 51957	0	0	0	0	0	0	0	0	0	0	0	0
Dhingra_Pear_16_GATCAG_L001_R1_001 (paired) trimmed (paired) merged contig 51961 mapping	0	0	0	0	0	0	0	0	0	0	0	0
Dhingra_Pear_16_GATCAG_L001_R1_001 (paired) trimmed (paired) merged contig 51967 mapping	0	0	0	0	0	0	0	0	0	0	0	0
Dhingra_Pear_16_GATCAG_L001_R1_001 (paired) trimmed (paired) merged contig 51996	0	0	0	0	0	0	0	0	0	0	0	0
Dhingra_Pear_16_GATCAG_L001_R1_001 (paired) trimmed (paired) merged contig 51997 mapping	0	0	0	0	0	0	0	0	0	0	0	0
Dhingra_Pear_16_GATCAG_L001_R1_001 (paired) trimmed (paired) merged contig 52006	0	0	0	0	0	0	0	0	0	0	0	0
Dhingra_Pear_16_GATCAG_L001_R1_001 (paired) trimmed (paired) merged contig 52007 mapping	0	0	0	0	0	0	0	0	0	0	0	0
Dhingra_Pear_16_GATCAG_L001_R1_001 (paired) trimmed (paired) merged contig 52045	0	0	0	0	0	0	0	0	0	0	0	0
Dhingra_Pear_16_GATCAG_L001_R1_001 (paired) trimmed (paired) merged contig 52115 mapping	0	0	0	0	0	0	0	0	0	0	0	0
Dhingra_Pear_16_GATCAG_L001_R1_001 (paired) trimmed (paired) merged contig 52130	0	0	0	0	0	0	0	0	0	0	0	0
Dhingra_Pear_16_GATCAG_L001_R1_001 (paired) trimmed (paired) merged contig 52163	0	0	0	0	0	0	0	0	0	0	0	0
Dhingra_Pear_16_GATCAG_L001_R1_001 (paired) trimmed (paired) merged contig 52211 mapping	0	0	0	0	0	0	0	0	0	0	0	0
Dhingra_Pear_16_GATCAG_L001_R1_001 (paired) trimmed (paired) merged contig 52230 mapping	0	0	0	0	0	0	0	0	0	0	0	0
Dhingra_Pear_16_GATCAG_L001_R1_001 (paired) trimmed (paired) merged contig 52248	0	0	0	0	0	0	0	0	0	0	0	0
Dhingra_Pear_16_GATCAG_L001_R1_001 (paired) trimmed (paired) merged contig 52303 mapping	0	0	0	0	0	0	0	0	0	0	0	0
Dhingra_Pear_16_GATCAG_L001_R1_001 (paired) trimmed (paired) merged contig 52344 mapping	0	0	0	0	0	0	0	0	0	0	0	0
Dhingra_Pear_16_GATCAG_L001_R1_001 (paired) trimmed (paired) merged contig 52374	0	0	0	0	0	0	0	0	0	0	0	0
Dhingra_Pear_16_GATCAG_L001_R1_001 (paired) trimmed (paired) merged contig 52380	0	0	0	0	0	0	0	0	0	0	0	0
Dhingra_Pear_16_GATCAG_L001_R1_001 (paired) trimmed (paired) merged contig 52411 mapping	0	0	0	0	0	0	0	0	0	0	0	0
Dhingra_Pear_16_GATCAG_L001_R1_001 (paired) trimmed (paired) merged contig 52433 mapping	0	0	0	0	0	0	0	0	0	0	0	0
Dhingra_Pear_16_GATCAG_L001_R1_001 (paired) trimmed (paired) merged contig 52445	0	0	0	0	0	0	0	0	0	0	0	0
Dhingra_Pear_16_GATCAG_L001_R1_001 (paired) trimmed (paired) merged contig 52526 mapping	0	0	0	0	0	0	0	0	0	0	0	0
Dhingra_Pear_16_GATCAG_L001_R1_001 (paired) trimmed (paired) merged contig 52527 mapping	0	0	0	0	0	0	0	0	0	0	0	0
Dhingra_Pear_16_GATCAG_L001_R1_001 (paired) trimmed (paired) merged contig 52544 mapping	0	0	0	0	0	0	0	0	0	0	0	0
Dhingra_Pear_16_GATCAG_L001_R1_001 (paired) trimmed (paired) merged contig 52597	0	0	0	0	0	0	0	0	0	0	0	0
Dhingra_Pear_16_GATCAG_L001_R1_001 (paired) trimmed (paired) merged contig 52609 mapping	0	0	0	0	0	0	0	0	0	0	0	0
Dhingra_Pear_16_GATCAG_L001_R1_001 (paired) trimmed (paired) merged contig 52651 mapping	0	0	0	0	0	0	0	0	0	0	0	0
Dhingra_Pear_16_GATCAG_L001_R1_001 (paired) trimmed (paired) merged contig 52671	0	0	0	0	0	0	0	0	0	0	0	0
Dhingra_Pear_16_GATCAG_L001_R1_001 (paired) trimmed (paired) merged contig 52684	0	0	0	0	0	0	0	0	0	0	0	0
Dhingra_Pear_16_GATCAG_L001_R1_001 (paired) trimmed (paired) merged contig 52692	0	0	0	0	0	0	0	0	0	0	0	0
Dhingra_Pear_16_GATCAG_L001_R1_001 (paired) trimmed (paired) merged contig 52702	0	0	0	0	0	0	0	0	0	0	0	0
Dhingra_Pear_16_GATCAG_L001_R1_001 (paired) trimmed (paired) merged contig 52760	0	0	0	0	0	0	0	0	0	0	0	0
Dhingra_Pear_16_GATCAG_L001_R1_001 (paired) trimmed (paired) merged contig 52797 mapping	0	0	0	0	0	0	0	0	0	0	0	0
Dhingra_Pear_16_GATCAG_L001_R1_001 (paired) trimmed (paired) merged contig 52801	0	0	0	0	0	0	0	0	0	0	0	0
Dhingra_Pear_16_GATCAG_L001_R1_001 (paired) trimmed (paired) merged contig 52816	0	0	0	0	0	0	0	0	0	0	0	0
Dhingra_Pear_16_GATCAG_L001_R1_001 (paired) trimmed (paired) merged contig 52818 mapping	0	0	0	0	0	0	0	0	0	0	0	0
Dhingra_Pear_16_GATCAG_L001_R1_001 (paired) trimmed (paired) merged contig 52894 mapping	0	0	0	0	0	0	0	0	0	0	0	0
Dhingra_Pear_16_GATCAG_L001_R1_001 (paired) trimmed (paired) merged contig 52949	0	0	0	0	0	0	0	0	0	0	0	0
Dhingra_Pear_16_GATCAG_L001_R1_001 (paired) trimmed (paired) merged contig 52992 mapping	0	0	0	0	0	0	0	0	0	0	0	0
Dhingra_Pear_16_GATCAG_L001_R1_001 (paired) trimmed (paired) merged contig 53069	0	0	0	0	0	0	0	0	0	0	0	0
Dhingra_Pear_16_GATCAG_L001_R1_001 (paired) trimmed (paired) merged contig 53077	0	0	0	0	0	0	0	0	0	0	0	0
Dhingra_Pear_16_GATCAG_L001_R1_001 (paired) trimmed (paired) merged contig 53107 mapping	0	0	0	0	0	0	0	0	0	0	0	0
Dhingra_Pear_16_GATCAG_L001_R1_001 (paired) trimmed (paired) merged contig 53121 mapping	0	0	0	0	0	0	0	0	0	0	0	0
Dhingra_Pear_16_GATCAG_L001_R1_001 (paired) trimmed (paired) merged contig 53139	0	0	0	0	0	0	0	0	0	0	0	0
Dhingra_Pear_16_GATCAG_L001_R1_001 (paired) trimmed (paired) merged contig 53188 mapping	0	0	0	0	0	0	0	0	0	0	0	0
Dhingra_Pear_16_GATCAG_L001_R1_001 (paired) trimmed (paired) merged contig 53196	0	0	0	0	0	0	0	0	0	0	0	0
Dhingra_Pear_16_GATCAG_L001_R1_001 (paired) trimmed (paired) merged contig 53202	0	0	0	0	0	0	0	0	0	0	0	0
Dhingra_Pear_16_GATCAG_L001_R1_001 (paired) trimmed (paired) merged contig 53214	0	0	0	0	0	0	0	0	0	0	0	0
Dhingra_Pear_16_GATCAG_L001_R1_001 (paired) trimmed (paired) merged contig 53223	0	0	0	0	0	0	0	0	0	0	0	0
Dhingra_Pear_16_GATCAG_L001_R1_001 (paired) trimmed (paired) merged contig 53283 mapping	0	0	0	0	0	0	0	0	0	0	0	0
Dhingra_Pear_16_GATCAG_L001_R1_001 (paired) trimmed (paired) merged contig 53287	0	0	0	0	0	0	0	0	0	0	0	0
Dhingra_Pear_16_GATCAG_L001_R1_001 (paired) trimmed (paired) merged contig 53338	0	0	0	0	0	0	0	0	0	0	0	0
Dhingra_Pear_16_GATCAG_L001_R1_001 (paired) trimmed (paired) merged contig 53363	0	0	0	0	0	0	0	0	0	0	0	0
Dhingra_Pear_16_GATCAG_L001_R1_001 (paired) trimmed (paired) merged contig 53398	0	0	0	0	0	0	0	0	0	0	0	0
Dhingra_Pear_16_GATCAG_L001_R1_001 (paired) trimmed (paired) merged contig 53598 mapping	0	0	0	0	0	0	0	0	0	0	0	0
Dhingra_Pear_16_GATCAG_L001_R1_001 (paired) trimmed (paired) merged contig 53637	0	0	0	0	0	0	0	0	0	0	0	0
Dhingra_Pear_16_GATCAG_L001_R1_001 (paired) trimmed (paired) merged contig 53688 mapping	0	0	0	0	0	0	0	0	0	0	0	0
Dhingra_Pear_16_GATCAG_L001_R1_001 (paired) trimmed (paired) merged contig 53695	0	0	0	0	0	0	0	0	0	0	0	0
Dhingra_Pear_16_GATCAG_L001_R1_001 (paired) trimmed (paired) merged contig 53712 mapping	0	0	0	0	0	0	0	0	0	0	0	0
Dhingra_Pear_16_GATCAG_L001_R1_001 (paired) trimmed (paired) merged contig 53716	0	0	0	0	0	0	0	0	0	0	0	0
Dhingra_Pear_16_GATCAG_L001_R1_001 (paired) trimmed (paired) merged contig 53759	0	0	0	0	0	0	0	0	0	0	0	0
Dhingra_Pear_16_GATCAG_L001_R1_001 (paired) trimmed (paired) merged contig 53781 mapping	0	0	0	0	0	0	0	0	0	0	0	0
Dhingra_Pear_16_GATCAG_L001_R1_001 (paired) trimmed (paired) merged contig 53786	0	0	0	0	0	0	0	0	0	0	0	0
Dhingra_Pear_16_GATCAG_L001_R1_001 (paired) trimmed (paired) merged contig 53820	0	0	0	0	0	0	0	0	0	0	0	0
Dhingra_Pear_16_GATCAG_L001_R1_001 (paired) trimmed (paired) merged contig 53829	0	0	0	0	0	0	0	0	0	0	0	0
Dhingra_Pear_16_GATCAG_L001_R1_001 (paired) trimmed (paired) merged contig 53846 mapping	0	0	0	0	0	0	0	0	0	0	0	0
Dhingra_Pear_16_GATCAG_L001_R1_001 (paired) trimmed (paired) merged contig 53929 mapping	0	0	0	0	0	0	0	0	0	0	0	0
Dhingra_Pear_16_GATCAG_L001_R1_001 (paired) trimmed (paired) merged contig 53943	0	0	0	0	0	0	0	0	0	0	0	0
Dhingra_Pear_16_GATCAG_L001_R1_001 (paired) trimmed (paired) merged contig 53975	0	0	0	0	0	0	0	0	0	0	0	0
Dhingra_Pear_16_GATCAG_L001_R1_001 (paired) trimmed (paired) merged contig 54020 mapping	0	0	0	0	0	0	0	0	0	0	0	0
Dhingra_Pear_16_GATCAG_L001_R1_001 (paired) trimmed (paired) merged contig 54025	0	0	0	0	0	0	0	0	0	0	0	0
Dhingra_Pear_16_GATCAG_L001_R1_001 (paired) trimmed (paired) merged contig 54041	0	0	0	0	0	0	0	0	0	0	0	0
Dhingra_Pear_16_GATCAG_L001_R1_001 (paired) trimmed (paired) merged contig 54046	0	0	0	0	0	0	0	0	0	0	0	0
Dhingra_Pear_16_GATCAG_L001_R1_001 (paired) trimmed (paired) merged contig 54093	0	0	0	0	0	0	0	0	0	0	0	0
Dhingra_Pear_16_GATCAG_L001_R1_001 (paired) trimmed (paired) merged contig 54128	0	0	0	0	0	0	0	0	0	0	0	0
Dhingra_Pear_16_GATCAG_L001_R1_001 (paired) trimmed (paired) merged contig 54176	0	0	0	0	0	0	0	0	0	0	0	0
Dhingra_Pear_16_GATCAG_L001_R1_001 (paired) trimmed (paired) merged contig 54178	0	0	0	0	0	0	0	0	0	0	0	0
Dhingra_Pear_16_GATCAG_L001_R1_001 (paired) trimmed (paired) merged contig 54188	0	0	0	0	0	0	0	0	0	0	0	0
Dhingra_Pear_16_GATCAG_L001_R1_001 (paired) trimmed (paired) merged contig 54212	0	0	0	0	0	0	0	0	0	0	0	0
Dhingra_Pear_16_GATCAG_L001_R1_001 (paired) trimmed (paired) merged contig 54311 mapping	0	0	0	0	0	0	0	0	0	0	0	0
Dhingra_Pear_16_GATCAG_L001_R1_001 (paired) trimmed (paired) merged contig 54328	0	0	0	0	0	0	0	0	0	0	0	0
Dhingra_Pear_16_GATCAG_L001_R1_001 (paired) trimmed (paired) merged contig 54341	0	0	0	0	0	0	0	0	0	0	0	0
Dhingra_Pear_16_GATCAG_L001_R1_001 (paired) trimmed (paired) merged contig 54350 mapping	0	0	0	0	0	0	0	0	0	0	0	0
Dhingra_Pear_16_GATCAG_L001_R1_001 (paired) trimmed (paired) merged contig 54363	0	0	0	0	0	0	0	0	0	0	0	0
Dhingra_Pear_16_GATCAG_L001_R1_001 (paired) trimmed (paired) merged contig 54381	0	0	0	0	0	0	0	0	0	0	0	0
Dhingra_Pear_16_GATCAG_L001_R1_001 (paired) trimmed (paired) merged contig 54402	0	0	0	0	0	0	0	0	0	0	0	0
Dhingra_Pear_16_GATCAG_L001_R1_001 (paired) trimmed (paired) merged contig 54403 mapping	0	0	0	0	0	0	0	0	0	0	0	0
Dhingra_Pear_16_GATCAG_L001_R1_001 (paired) trimmed (paired) merged contig 54442	0	0	0	0	0	0	0	0	0	0	0	0
Dhingra_Pear_16_GATCAG_L001_R1_001 (paired) trimmed (paired) merged contig 54461	0	0	0	0	0	0	0	0	0	0	0	0
Dhingra_Pear_16_GATCAG_L001_R1_001 (paired) trimmed (paired) merged contig 54487 mapping	0	0	0	0	0	0	0	0	0	0	0	0
Dhingra_Pear_16_GATCAG_L001_R1_001 (paired) trimmed (paired) merged contig 54517	0	0	0	0	0	0	0	0	0	0	0	0
Dhingra_Pear_16_GATCAG_L001_R1_001 (paired) trimmed (paired) merged contig 54532 mapping	0	0	0	0	0	0	0	0	0	0	0	0
Dhingra_Pear_16_GATCAG_L001_R1_001 (paired) trimmed (paired) merged contig 54535	0	0	0	0	0	0	0	0	0	0	0	0
Dhingra_Pear_16_GATCAG_L001_R1_001 (paired) trimmed (paired) merged contig 54553	0	0	0	0	0	0	0	0	0	0	0	0
Dhingra_Pear_16_GATCAG_L001_R1_001 (paired) trimmed (paired) merged contig 54565	0	0	0	0	0	0	0	0	0	0	0	0
Dhingra_Pear_16_GATCAG_L001_R1_001 (paired) trimmed (paired) merged contig 54609	0	0	0	0	0	0	0	0	0	0	0	0
Dhingra_Pear_16_GATCAG_L001_R1_001 (paired) trimmed (paired) merged contig 54624 mapping	0	0	0	0	0	0	0	0	0	0	0	0
Dhingra_Pear_16_GATCAG_L001_R1_001 (paired) trimmed (paired) merged contig 54629	0	0	0	0	0	0	0	0	0	0	0	0
Dhingra_Pear_16_GATCAG_L001_R1_001 (paired) trimmed (paired) merged contig 54640	0	0	0	0	0	0	0	0	0	0	0	0
Dhingra_Pear_16_GATCAG_L001_R1_001 (paired) trimmed (paired) merged contig 54656 mapping	0	0	0	0	0	0	0	0	0	0	0	0
Dhingra_Pear_16_GATCAG_L001_R1_001 (paired) trimmed (paired) merged contig 54667	0	0	0	0	0	0	0	0	0	0	0	0
Dhingra_Pear_16_GATCAG_L001_R1_001 (paired) trimmed (paired) merged contig 54670 mapping	0	0	0	0	0	0	0	0	0	0	0	0
Dhingra_Pear_16_GATCAG_L001_R1_001 (paired) trimmed (paired) merged contig 54745 mapping	0	0	0	0	0	0	0	0	0	0	0	0
Dhingra_Pear_16_GATCAG_L001_R1_001 (paired) trimmed (paired) merged contig 54762 mapping	0	0	0	0	0	0	0	0	0	0	0	0
Dhingra_Pear_16_GATCAG_L001_R1_001 (paired) trimmed (paired) merged contig 54800 mapping	0	0	0	0	0	0	0	0	0	0	0	0
Dhingra_Pear_16_GATCAG_L001_R1_001 (paired) trimmed (paired) merged contig 54806 mapping	0	0	0	0	0	0	0	0	0	0	0	0
Dhingra_Pear_16_GATCAG_L001_R1_001 (paired) trimmed (paired) merged contig 54878	0	0	0	0	0	0	0	0	0	0	0	0
Dhingra_Pear_16_GATCAG_L001_R1_001 (paired) trimmed (paired) merged contig 54879 mapping	0	0	0	0	0	0	0	0	0	0	0	0
Dhingra_Pear_16_GATCAG_L001_R1_001 (paired) trimmed (paired) merged contig 54880	0	0	0	0	0	0	0	0	0	0	0	0
Dhingra_Pear_16_GATCAG_L001_R1_001 (paired) trimmed (paired) merged contig 54905	0	0	0	0	0	0	0	0	0	0	0	0
Dhingra_Pear_16_GATCAG_L001_R1_001 (paired) trimmed (paired) merged contig 54913 mapping	0	0	0	0	0	0	0	0	0	0	0	0
Dhingra_Pear_16_GATCAG_L001_R1_001 (paired) trimmed (paired) merged contig 54925 mapping	0	0	0	0	0	0	0	0	0	0	0	0
Dhingra_Pear_16_GATCAG_L001_R1_001 (paired) trimmed (paired) merged contig 54937 mapping	0	0	0	0	0	0	0	0	0	0	0	0
Dhingra_Pear_16_GATCAG_L001_R1_001 (paired) trimmed (paired) merged contig 54985 mapping	0	0	0	0	0	0	0	0	0	0	0	0
Dhingra_Pear_16_GATCAG_L001_R1_001 (paired) trimmed (paired) merged contig 55028	0	0	0	0	0	0	0	0	0	0	0	0
Dhingra_Pear_16_GATCAG_L001_R1_001 (paired) trimmed (paired) merged contig 55034 mapping	0	0	0	0	0	0	0	0	0	0	0	0
Dhingra_Pear_16_GATCAG_L001_R1_001 (paired) trimmed (paired) merged contig 55103	0	0	0	0	0	0	0	0	0	0	0	0
Dhingra_Pear_16_GATCAG_L001_R1_001 (paired) trimmed (paired) merged contig 55107 mapping	0	0	0	0	0	0	0	0	0	0	0	0
Dhingra_Pear_16_GATCAG_L001_R1_001 (paired) trimmed (paired) merged contig 55128	0	0	0	0	0	0	0	0	0	0	0	0
Dhingra_Pear_16_GATCAG_L001_R1_001 (paired) trimmed (paired) merged contig 55149 mapping	0	0	0	0	0	0	0	0	0	0	0	0
Dhingra_Pear_16_GATCAG_L001_R1_001 (paired) trimmed (paired) merged contig 55169	0	0	0	0	0	0	0	0	0	0	0	0
Dhingra_Pear_16_GATCAG_L001_R1_001 (paired) trimmed (paired) merged contig 55230	0	0	0	0	0	0	0	0	0	0	0	0
Dhingra_Pear_16_GATCAG_L001_R1_001 (paired) trimmed (paired) merged contig 55274	0	0	0	0	0	0	0	0	0	0	0	0
Dhingra_Pear_16_GATCAG_L001_R1_001 (paired) trimmed (paired) merged contig 55292 mapping	0	0	0	0	0	0	0	0	0	0	0	0
Dhingra_Pear_16_GATCAG_L001_R1_001 (paired) trimmed (paired) merged contig 55325	0	0	0	0	0	0	0	0	0	0	0	0
Dhingra_Pear_16_GATCAG_L001_R1_001 (paired) trimmed (paired) merged contig 55356 mapping	0	0	0	0	0	0	0	0	0	0	0	0
Dhingra_Pear_16_GATCAG_L001_R1_001 (paired) trimmed (paired) merged contig 55393	0	0	0	0	0	0	0	0	0	0	0	0
Dhingra_Pear_16_GATCAG_L001_R1_001 (paired) trimmed (paired) merged contig 55420	0	0	0	0	0	0	0	0	0	0	0	0
Dhingra_Pear_16_GATCAG_L001_R1_001 (paired) trimmed (paired) merged contig 55437	0	0	0	0	0	0	0	0	0	0	0	0
Dhingra_Pear_16_GATCAG_L001_R1_001 (paired) trimmed (paired) merged contig 55438	0	0	0	0	0	0	0	0	0	0	0	0
Dhingra_Pear_16_GATCAG_L001_R1_001 (paired) trimmed (paired) merged contig 55494 mapping	0	0	0	0	0	0	0	0	0	0	0	0
Dhingra_Pear_16_GATCAG_L001_R1_001 (paired) trimmed (paired) merged contig 55511 mapping	0	0	0	0	0	0	0	0	0	0	0	0
Dhingra_Pear_16_GATCAG_L001_R1_001 (paired) trimmed (paired) merged contig 55518	0	0	0	0	0	0	0	0	0	0	0	0
Dhingra_Pear_16_GATCAG_L001_R1_001 (paired) trimmed (paired) merged contig 55532	0	0	0	0	0	0	0	0	0	0	0	0
Dhingra_Pear_16_GATCAG_L001_R1_001 (paired) trimmed (paired) merged contig 55549	0	0	0	0	0	0	0	0	0	0	0	0
Dhingra_Pear_16_GATCAG_L001_R1_001 (paired) trimmed (paired) merged contig 55550 mapping	0	0	0	0	0	0	0	0	0	0	0	0
Dhingra_Pear_16_GATCAG_L001_R1_001 (paired) trimmed (paired) merged contig 55579	0	0	0	0	0	0	0	0	0	0	0	0
Dhingra_Pear_16_GATCAG_L001_R1_001 (paired) trimmed (paired) merged contig 55583	0	0	0	0	0	0	0	0	0	0	0	0
Dhingra_Pear_16_GATCAG_L001_R1_001 (paired) trimmed (paired) merged contig 55597	0	0	0	0	0	0	0	0	0	0	0	0
Dhingra_Pear_16_GATCAG_L001_R1_001 (paired) trimmed (paired) merged contig 55605 mapping	0	0	0	0	0	0	0	0	0	0	0	0
Dhingra_Pear_16_GATCAG_L001_R1_001 (paired) trimmed (paired) merged contig 55624	0	0	0	0	0	0	0	0	0	0	0	0
Dhingra_Pear_16_GATCAG_L001_R1_001 (paired) trimmed (paired) merged contig 55683 mapping	0	0	0	0	0	0	0	0	0	0	0	0
Dhingra_Pear_16_GATCAG_L001_R1_001 (paired) trimmed (paired) merged contig 55684 mapping	0	0	0	0	0	0	0	0	0	0	0	0
Dhingra_Pear_16_GATCAG_L001_R1_001 (paired) trimmed (paired) merged contig 55708	0	0	0	0	0	0	0	0	0	0	0	0
Dhingra_Pear_16_GATCAG_L001_R1_001 (paired) trimmed (paired) merged contig 55757	0	0	0	0	0	0	0	0	0	0	0	0
Dhingra_Pear_16_GATCAG_L001_R1_001 (paired) trimmed (paired) merged contig 55841 mapping	0	0	0	0	0	0	0	0	0	0	0	0
Dhingra_Pear_16_GATCAG_L001_R1_001 (paired) trimmed (paired) merged contig 55871	0	0	0	0	0	0	0	0	0	0	0	0
Dhingra_Pear_16_GATCAG_L001_R1_001 (paired) trimmed (paired) merged contig 55903	0	0	0	0	0	0	0	0	0	0	0	0
Dhingra_Pear_16_GATCAG_L001_R1_001 (paired) trimmed (paired) merged contig 55920	0	0	0	0	0	0	0	0	0	0	0	0
Dhingra_Pear_16_GATCAG_L001_R1_001 (paired) trimmed (paired) merged contig 55926 mapping	0	0	0	0	0	0	0	0	0	0	0	0
Dhingra_Pear_16_GATCAG_L001_R1_001 (paired) trimmed (paired) merged contig 55932 mapping	0	0	0	0	0	0	0	0	0	0	0	0
Dhingra_Pear_16_GATCAG_L001_R1_001 (paired) trimmed (paired) merged contig 55939 mapping	0	0	0	0	0	0	0	0	0	0	0	0
Dhingra_Pear_16_GATCAG_L001_R1_001 (paired) trimmed (paired) merged contig 55949 mapping	0	0	0	0	0	0	0	0	0	0	0	0
Dhingra_Pear_16_GATCAG_L001_R1_001 (paired) trimmed (paired) merged contig 55953	0	0	0	0	0	0	0	0	0	0	0	0
Dhingra_Pear_16_GATCAG_L001_R1_001 (paired) trimmed (paired) merged contig 55971	0	0	0	0	0	0	0	0	0	0	0	0
Dhingra_Pear_16_GATCAG_L001_R1_001 (paired) trimmed (paired) merged contig 55973	0	0	0	0	0	0	0	0	0	0	0	0
Dhingra_Pear_16_GATCAG_L001_R1_001 (paired) trimmed (paired) merged contig 56091 mapping	0	0	0	0	0	0	0	0	0	0	0	0
Dhingra_Pear_16_GATCAG_L001_R1_001 (paired) trimmed (paired) merged contig 56112 mapping	0	0	0	0	0	0	0	0	0	0	0	0
Dhingra_Pear_16_GATCAG_L001_R1_001 (paired) trimmed (paired) merged contig 56145 mapping	0	0	0	0	0	0	0	0	0	0	0	0
Dhingra_Pear_16_GATCAG_L001_R1_001 (paired) trimmed (paired) merged contig 56172	0	0	0	0	0	0	0	0	0	0	0	0
Dhingra_Pear_16_GATCAG_L001_R1_001 (paired) trimmed (paired) merged contig 56253 mapping	0	0	0	0	0	0	0	0	0	0	0	0
Dhingra_Pear_16_GATCAG_L001_R1_001 (paired) trimmed (paired) merged contig 56259 mapping	0	0	0	0	0	0	0	0	0	0	0	0
Dhingra_Pear_16_GATCAG_L001_R1_001 (paired) trimmed (paired) merged contig 56283	0	0	0	0	0	0	0	0	0	0	0	0
Dhingra_Pear_16_GATCAG_L001_R1_001 (paired) trimmed (paired) merged contig 56312	0	0	0	0	0	0	0	0	0	0	0	0
Dhingra_Pear_16_GATCAG_L001_R1_001 (paired) trimmed (paired) merged contig 56353 mapping	0	0	0	0	0	0	0	0	0	0	0	0
Dhingra_Pear_16_GATCAG_L001_R1_001 (paired) trimmed (paired) merged contig 56361	0	0	0	0	0	0	0	0	0	0	0	0
Dhingra_Pear_16_GATCAG_L001_R1_001 (paired) trimmed (paired) merged contig 56363	0	0	0	0	0	0	0	0	0	0	0	0
Dhingra_Pear_16_GATCAG_L001_R1_001 (paired) trimmed (paired) merged contig 56384	0	0	0	0	0	0	0	0	0	0	0	0
Dhingra_Pear_16_GATCAG_L001_R1_001 (paired) trimmed (paired) merged contig 56402	0	0	0	0	0	0	0	0	0	0	0	0
Dhingra_Pear_16_GATCAG_L001_R1_001 (paired) trimmed (paired) merged contig 56413	0	0	0	0	0	0	0	0	0	0	0	0
Dhingra_Pear_16_GATCAG_L001_R1_001 (paired) trimmed (paired) merged contig 56452	0	0	0	0	0	0	0	0	0	0	0	0
Dhingra_Pear_16_GATCAG_L001_R1_001 (paired) trimmed (paired) merged contig 56463 mapping	0	0	0	0	0	0	0	0	0	0	0	0
Dhingra_Pear_16_GATCAG_L001_R1_001 (paired) trimmed (paired) merged contig 56491 mapping	0	0	0	0	0	0	0	0	0	0	0	0
Dhingra_Pear_16_GATCAG_L001_R1_001 (paired) trimmed (paired) merged contig 56495 mapping	0	0	0	0	0	0	0	0	0	0	0	0
Dhingra_Pear_16_GATCAG_L001_R1_001 (paired) trimmed (paired) merged contig 56497 mapping	0	0	0	0	0	0	0	0	0	0	0	0
Dhingra_Pear_16_GATCAG_L001_R1_001 (paired) trimmed (paired) merged contig 56498	0	0	0	0	0	0	0	0	0	0	0	0
Dhingra_Pear_16_GATCAG_L001_R1_001 (paired) trimmed (paired) merged contig 56509	0	0	0	0	0	0	0	0	0	0	0	0
Dhingra_Pear_16_GATCAG_L001_R1_001 (paired) trimmed (paired) merged contig 56515	0	0	0	0	0	0	0	0	0	0	0	0
Dhingra_Pear_16_GATCAG_L001_R1_001 (paired) trimmed (paired) merged contig 56565 mapping	0	0	0	0	0	0	0	0	0	0	0	0
Dhingra_Pear_16_GATCAG_L001_R1_001 (paired) trimmed (paired) merged contig 56587	0	0	0	0	0	0	0	0	0	0	0	0
Dhingra_Pear_16_GATCAG_L001_R1_001 (paired) trimmed (paired) merged contig 56596	0	0	0	0	0	0	0	0	0	0	0	0
Dhingra_Pear_16_GATCAG_L001_R1_001 (paired) trimmed (paired) merged contig 56611 mapping	0	0	0	0	0	0	0	0	0	0	0	0
Dhingra_Pear_16_GATCAG_L001_R1_001 (paired) trimmed (paired) merged contig 56626	0	0	0	0	0	0	0	0	0	0	0	0
Dhingra_Pear_16_GATCAG_L001_R1_001 (paired) trimmed (paired) merged contig 56653 mapping	0	0	0	0	0	0	0	0	0	0	0	0
Dhingra_Pear_16_GATCAG_L001_R1_001 (paired) trimmed (paired) merged contig 56658	0	0	0	0	0	0	0	0	0	0	0	0
Dhingra_Pear_16_GATCAG_L001_R1_001 (paired) trimmed (paired) merged contig 56660 mapping	0	0	0	0	0	0	0	0	0	0	0	0
Dhingra_Pear_16_GATCAG_L001_R1_001 (paired) trimmed (paired) merged contig 56735	0	0	0	0	0	0	0	0	0	0	0	0
Dhingra_Pear_16_GATCAG_L001_R1_001 (paired) trimmed (paired) merged contig 56803 mapping	0	0	0	0	0	0	0	0	0	0	0	0
Dhingra_Pear_16_GATCAG_L001_R1_001 (paired) trimmed (paired) merged contig 56810 mapping	0	0	0	0	0	0	0	0	0	0	0	0
Dhingra_Pear_16_GATCAG_L001_R1_001 (paired) trimmed (paired) merged contig 56812	0	0	0	0	0	0	0	0	0	0	0	0
Dhingra_Pear_16_GATCAG_L001_R1_001 (paired) trimmed (paired) merged contig 56842	0	0	0	0	0	0	0	0	0	0	0	0
Dhingra_Pear_16_GATCAG_L001_R1_001 (paired) trimmed (paired) merged contig 56872	0	0	0	0	0	0	0	0	0	0	0	0
Dhingra_Pear_16_GATCAG_L001_R1_001 (paired) trimmed (paired) merged contig 56882 mapping	0	0	0	0	0	0	0	0	0	0	0	0
Dhingra_Pear_16_GATCAG_L001_R1_001 (paired) trimmed (paired) merged contig 56938	0	0	0	0	0	0	0	0	0	0	0	0
Dhingra_Pear_16_GATCAG_L001_R1_001 (paired) trimmed (paired) merged contig 56944	0	0	0	0	0	0	0	0	0	0	0	0
Dhingra_Pear_16_GATCAG_L001_R1_001 (paired) trimmed (paired) merged contig 56969	0	0	0	0	0	0	0	0	0	0	0	0
Dhingra_Pear_16_GATCAG_L001_R1_001 (paired) trimmed (paired) merged contig 56974	0	0	0	0	0	0	0	0	0	0	0	0
Dhingra_Pear_16_GATCAG_L001_R1_001 (paired) trimmed (paired) merged contig 56985 mapping	0	0	0	0	0	0	0	0	0	0	0	0
Dhingra_Pear_16_GATCAG_L001_R1_001 (paired) trimmed (paired) merged contig 57015	0	0	0	0	0	0	0	0	0	0	0	0
Dhingra_Pear_16_GATCAG_L001_R1_001 (paired) trimmed (paired) merged contig 57023 mapping	0	0	0	0	0	0	0	0	0	0	0	0
Dhingra_Pear_16_GATCAG_L001_R1_001 (paired) trimmed (paired) merged contig 57046	0	0	0	0	0	0	0	0	0	0	0	0
Dhingra_Pear_16_GATCAG_L001_R1_001 (paired) trimmed (paired) merged contig 57199	0	0	0	0	0	0	0	0	0	0	0	0
Dhingra_Pear_16_GATCAG_L001_R1_001 (paired) trimmed (paired) merged contig 57206	0	0	0	0	0	0	0	0	0	0	0	0
Dhingra_Pear_16_GATCAG_L001_R1_001 (paired) trimmed (paired) merged contig 57236	0	0	0	0	0	0	0	0	0	0	0	0
Dhingra_Pear_16_GATCAG_L001_R1_001 (paired) trimmed (paired) merged contig 57322	0	0	0	0	0	0	0	0	0	0	0	0
Dhingra_Pear_16_GATCAG_L001_R1_001 (paired) trimmed (paired) merged contig 57370 mapping	0	0	0	0	0	0	0	0	0	0	0	0
Dhingra_Pear_16_GATCAG_L001_R1_001 (paired) trimmed (paired) merged contig 57399 mapping	0	0	0	0	0	0	0	0	0	0	0	0
Dhingra_Pear_16_GATCAG_L001_R1_001 (paired) trimmed (paired) merged contig 57419	0	0	0	0	0	0	0	0	0	0	0	0
Dhingra_Pear_16_GATCAG_L001_R1_001 (paired) trimmed (paired) merged contig 57423 mapping	0	0	0	0	0	0	0	0	0	0	0	0
Dhingra_Pear_16_GATCAG_L001_R1_001 (paired) trimmed (paired) merged contig 57449 mapping	0	0	0	0	0	0	0	0	0	0	0	0
Dhingra_Pear_16_GATCAG_L001_R1_001 (paired) trimmed (paired) merged contig 57457	0	0	0	0	0	0	0	0	0	0	0	0
Dhingra_Pear_16_GATCAG_L001_R1_001 (paired) trimmed (paired) merged contig 57466	0	0	0	0	0	0	0	0	0	0	0	0
Dhingra_Pear_16_GATCAG_L001_R1_001 (paired) trimmed (paired) merged contig 57473	0	0	0	0	0	0	0	0	0	0	0	0
Dhingra_Pear_16_GATCAG_L001_R1_001 (paired) trimmed (paired) merged contig 57485 mapping	0	0	0	0	0	0	0	0	0	0	0	0
Dhingra_Pear_16_GATCAG_L001_R1_001 (paired) trimmed (paired) merged contig 57488	0	0	0	0	0	0	0	0	0	0	0	0
Dhingra_Pear_16_GATCAG_L001_R1_001 (paired) trimmed (paired) merged contig 57500	0	0	0	0	0	0	0	0	0	0	0	0
Dhingra_Pear_16_GATCAG_L001_R1_001 (paired) trimmed (paired) merged contig 57516 mapping	0	0	0	0	0	0	0	0	0	0	0	0
Dhingra_Pear_16_GATCAG_L001_R1_001 (paired) trimmed (paired) merged contig 57535 mapping	0	0	0	0	0	0	0	0	0	0	0	0
Dhingra_Pear_16_GATCAG_L001_R1_001 (paired) trimmed (paired) merged contig 57553 mapping	0	0	0	0	0	0	0	0	0	0	0	0
Dhingra_Pear_16_GATCAG_L001_R1_001 (paired) trimmed (paired) merged contig 57558	0	0	0	0	0	0	0	0	0	0	0	0
Dhingra_Pear_16_GATCAG_L001_R1_001 (paired) trimmed (paired) merged contig 57567 mapping	0	0	0	0	0	0	0	0	0	0	0	0
Dhingra_Pear_16_GATCAG_L001_R1_001 (paired) trimmed (paired) merged contig 57580	0	0	0	0	0	0	0	0	0	0	0	0
Dhingra_Pear_16_GATCAG_L001_R1_001 (paired) trimmed (paired) merged contig 57633	0	0	0	0	0	0	0	0	0	0	0	0
Dhingra_Pear_16_GATCAG_L001_R1_001 (paired) trimmed (paired) merged contig 57636	0	0	0	0	0	0	0	0	0	0	0	0
Dhingra_Pear_16_GATCAG_L001_R1_001 (paired) trimmed (paired) merged contig 57687	0	0	0	0	0	0	0	0	0	0	0	0
Dhingra_Pear_16_GATCAG_L001_R1_001 (paired) trimmed (paired) merged contig 57709	0	0	0	0	0	0	0	0	0	0	0	0
Dhingra_Pear_16_GATCAG_L001_R1_001 (paired) trimmed (paired) merged contig 57746	0	0	0	0	0	0	0	0	0	0	0	0
Dhingra_Pear_16_GATCAG_L001_R1_001 (paired) trimmed (paired) merged contig 57781	0	0	0	0	0	0	0	0	0	0	0	0
Dhingra_Pear_16_GATCAG_L001_R1_001 (paired) trimmed (paired) merged contig 57797 mapping	0	0	0	0	0	0	0	0	0	0	0	0
Dhingra_Pear_16_GATCAG_L001_R1_001 (paired) trimmed (paired) merged contig 57821 mapping	0	0	0	0	0	0	0	0	0	0	0	0
Dhingra_Pear_16_GATCAG_L001_R1_001 (paired) trimmed (paired) merged contig 57832	0	0	0	0	0	0	0	0	0	0	0	0
Dhingra_Pear_16_GATCAG_L001_R1_001 (paired) trimmed (paired) merged contig 57840 mapping	0	0	0	0	0	0	0	0	0	0	0	0
Dhingra_Pear_16_GATCAG_L001_R1_001 (paired) trimmed (paired) merged contig 57924 mapping	0	0	0	0	0	0	0	0	0	0	0	0
Dhingra_Pear_16_GATCAG_L001_R1_001 (paired) trimmed (paired) merged contig 57927	0	0	0	0	0	0	0	0	0	0	0	0
Dhingra_Pear_16_GATCAG_L001_R1_001 (paired) trimmed (paired) merged contig 57929 mapping	0	0	0	0	0	0	0	0	0	0	0	0
Dhingra_Pear_16_GATCAG_L001_R1_001 (paired) trimmed (paired) merged contig 57936	0	0	0	0	0	0	0	0	0	0	0	0
Dhingra_Pear_16_GATCAG_L001_R1_001 (paired) trimmed (paired) merged contig 57972	0	0	0	0	0	0	0	0	0	0	0	0
Dhingra_Pear_16_GATCAG_L001_R1_001 (paired) trimmed (paired) merged contig 57992 mapping	0	0	0	0	0	0	0	0	0	0	0	0
Dhingra_Pear_16_GATCAG_L001_R1_001 (paired) trimmed (paired) merged contig 57995	0	0	0	0	0	0	0	0	0	0	0	0
Dhingra_Pear_16_GATCAG_L001_R1_001 (paired) trimmed (paired) merged contig 58009	0	0	0	0	0	0	0	0	0	0	0	0
Dhingra_Pear_16_GATCAG_L001_R1_001 (paired) trimmed (paired) merged contig 58027	0	0	0	0	0	0	0	0	0	0	0	0
Dhingra_Pear_16_GATCAG_L001_R1_001 (paired) trimmed (paired) merged contig 58033	0	0	0	0	0	0	0	0	0	0	0	0
Dhingra_Pear_16_GATCAG_L001_R1_001 (paired) trimmed (paired) merged contig 58067	0	0	0	0	0	0	0	0	0	0	0	0
Dhingra_Pear_16_GATCAG_L001_R1_001 (paired) trimmed (paired) merged contig 58105 mapping	0	0	0	0	0	0	0	0	0	0	0	0
Dhingra_Pear_16_GATCAG_L001_R1_001 (paired) trimmed (paired) merged contig 58129	0	0	0	0	0	0	0	0	0	0	0	0
Dhingra_Pear_16_GATCAG_L001_R1_001 (paired) trimmed (paired) merged contig 58133	0	0	0	0	0	0	0	0	0	0	0	0
Dhingra_Pear_16_GATCAG_L001_R1_001 (paired) trimmed (paired) merged contig 58137 mapping	0	0	0	0	0	0	0	0	0	0	0	0
Dhingra_Pear_16_GATCAG_L001_R1_001 (paired) trimmed (paired) merged contig 58146	0	0	0	0	0	0	0	0	0	0	0	0
Dhingra_Pear_16_GATCAG_L001_R1_001 (paired) trimmed (paired) merged contig 58153 mapping	0	0	0	0	0	0	0	0	0	0	0	0
Dhingra_Pear_16_GATCAG_L001_R1_001 (paired) trimmed (paired) merged contig 58157	0	0	0	0	0	0	0	0	0	0	0	0
Dhingra_Pear_16_GATCAG_L001_R1_001 (paired) trimmed (paired) merged contig 58191	0	0	0	0	0	0	0	0	0	0	0	0
Dhingra_Pear_16_GATCAG_L001_R1_001 (paired) trimmed (paired) merged contig 58196	0	0	0	0	0	0	0	0	0	0	0	0
Dhingra_Pear_16_GATCAG_L001_R1_001 (paired) trimmed (paired) merged contig 58224	0	0	0	0	0	0	0	0	0	0	0	0
Dhingra_Pear_16_GATCAG_L001_R1_001 (paired) trimmed (paired) merged contig 58245 mapping	0	0	0	0	0	0	0	0	0	0	0	0
Dhingra_Pear_16_GATCAG_L001_R1_001 (paired) trimmed (paired) merged contig 58256	0	0	0	0	0	0	0	0	0	0	0	0
Dhingra_Pear_16_GATCAG_L001_R1_001 (paired) trimmed (paired) merged contig 58268	0	0	0	0	0	0	0	0	0	0	0	0
Dhingra_Pear_16_GATCAG_L001_R1_001 (paired) trimmed (paired) merged contig 58307	0	0	0	0	0	0	0	0	0	0	0	0
Dhingra_Pear_16_GATCAG_L001_R1_001 (paired) trimmed (paired) merged contig 58360 mapping	0	0	0	0	0	0	0	0	0	0	0	0
Dhingra_Pear_16_GATCAG_L001_R1_001 (paired) trimmed (paired) merged contig 58373 mapping	0	0	0	0	0	0	0	0	0	0	0	0
Dhingra_Pear_16_GATCAG_L001_R1_001 (paired) trimmed (paired) merged contig 58406	0	0	0	0	0	0	0	0	0	0	0	0
Dhingra_Pear_16_GATCAG_L001_R1_001 (paired) trimmed (paired) merged contig 58463	0	0	0	0	0	0	0	0	0	0	0	0
Dhingra_Pear_16_GATCAG_L001_R1_001 (paired) trimmed (paired) merged contig 58519 mapping	0	0	0	0	0	0	0	0	0	0	0	0
Dhingra_Pear_16_GATCAG_L001_R1_001 (paired) trimmed (paired) merged contig 58546 mapping	0	0	0	0	0	0	0	0	0	0	0	0
Dhingra_Pear_16_GATCAG_L001_R1_001 (paired) trimmed (paired) merged contig 58587	0	0	0	0	0	0	0	0	0	0	0	0
Dhingra_Pear_16_GATCAG_L001_R1_001 (paired) trimmed (paired) merged contig 58613	0	0	0	0	0	0	0	0	0	0	0	0
Dhingra_Pear_16_GATCAG_L001_R1_001 (paired) trimmed (paired) merged contig 58633 mapping	0	0	0	0	0	0	0	0	0	0	0	0
Dhingra_Pear_16_GATCAG_L001_R1_001 (paired) trimmed (paired) merged contig 58641	0	0	0	0	0	0	0	0	0	0	0	0
Dhingra_Pear_16_GATCAG_L001_R1_001 (paired) trimmed (paired) merged contig 58663	0	0	0	0	0	0	0	0	0	0	0	0
Dhingra_Pear_16_GATCAG_L001_R1_001 (paired) trimmed (paired) merged contig 58698 mapping	0	0	0	0	0	0	0	0	0	0	0	0
Dhingra_Pear_16_GATCAG_L001_R1_001 (paired) trimmed (paired) merged contig 58726	0	0	0	0	0	0	0	0	0	0	0	0
Dhingra_Pear_16_GATCAG_L001_R1_001 (paired) trimmed (paired) merged contig 58735	0	0	0	0	0	0	0	0	0	0	0	0
Dhingra_Pear_16_GATCAG_L001_R1_001 (paired) trimmed (paired) merged contig 58743	0	0	0	0	0	0	0	0	0	0	0	0
Dhingra_Pear_16_GATCAG_L001_R1_001 (paired) trimmed (paired) merged contig 58746	0	0	0	0	0	0	0	0	0	0	0	0
Dhingra_Pear_16_GATCAG_L001_R1_001 (paired) trimmed (paired) merged contig 58764 mapping	0	0	0	0	0	0	0	0	0	0	0	0
Dhingra_Pear_16_GATCAG_L001_R1_001 (paired) trimmed (paired) merged contig 58766 mapping	0	0	0	0	0	0	0	0	0	0	0	0
Dhingra_Pear_16_GATCAG_L001_R1_001 (paired) trimmed (paired) merged contig 58771	0	0	0	0	0	0	0	0	0	0	0	0
Dhingra_Pear_16_GATCAG_L001_R1_001 (paired) trimmed (paired) merged contig 58820 mapping	0	0	0	0	0	0	0	0	0	0	0	0
Dhingra_Pear_16_GATCAG_L001_R1_001 (paired) trimmed (paired) merged contig 58859	0	0	0	0	0	0	0	0	0	0	0	0
Dhingra_Pear_16_GATCAG_L001_R1_001 (paired) trimmed (paired) merged contig 58863	0	0	0	0	0	0	0	0	0	0	0	0
Dhingra_Pear_16_GATCAG_L001_R1_001 (paired) trimmed (paired) merged contig 58897 mapping	0	0	0	0	0	0	0	0	0	0	0	0
Dhingra_Pear_16_GATCAG_L001_R1_001 (paired) trimmed (paired) merged contig 58904	0	0	0	0	0	0	0	0	0	0	0	0
Dhingra_Pear_16_GATCAG_L001_R1_001 (paired) trimmed (paired) merged contig 58986 mapping	0	0	0	0	0	0	0	0	0	0	0	0
Dhingra_Pear_16_GATCAG_L001_R1_001 (paired) trimmed (paired) merged contig 59030	0	0	0	0	0	0	0	0	0	0	0	0
Dhingra_Pear_16_GATCAG_L001_R1_001 (paired) trimmed (paired) merged contig 59042	0	0	0	0	0	0	0	0	0	0	0	0
Dhingra_Pear_16_GATCAG_L001_R1_001 (paired) trimmed (paired) merged contig 59047	0	0	0	0	0	0	0	0	0	0	0	0
Dhingra_Pear_16_GATCAG_L001_R1_001 (paired) trimmed (paired) merged contig 59053 mapping	0	0	0	0	0	0	0	0	0	0	0	0
Dhingra_Pear_16_GATCAG_L001_R1_001 (paired) trimmed (paired) merged contig 59057 mapping	0	0	0	0	0	0	0	0	0	0	0	0
Dhingra_Pear_16_GATCAG_L001_R1_001 (paired) trimmed (paired) merged contig 59066 mapping	0	0	0	0	0	0	0	0	0	0	0	0
Dhingra_Pear_16_GATCAG_L001_R1_001 (paired) trimmed (paired) merged contig 59088 mapping	0	0	0	0	0	0	0	0	0	0	0	0
Dhingra_Pear_16_GATCAG_L001_R1_001 (paired) trimmed (paired) merged contig 59105	0	0	0	0	0	0	0	0	0	0	0	0
Dhingra_Pear_16_GATCAG_L001_R1_001 (paired) trimmed (paired) merged contig 59202	0	0	0	0	0	0	0	0	0	0	0	0
Dhingra_Pear_16_GATCAG_L001_R1_001 (paired) trimmed (paired) merged contig 59215 mapping	0	0	0	0	0	0	0	0	0	0	0	0
Dhingra_Pear_16_GATCAG_L001_R1_001 (paired) trimmed (paired) merged contig 59244 mapping	0	0	0	0	0	0	0	0	0	0	0	0
Dhingra_Pear_16_GATCAG_L001_R1_001 (paired) trimmed (paired) merged contig 59260	0	0	0	0	0	0	0	0	0	0	0	0
Dhingra_Pear_16_GATCAG_L001_R1_001 (paired) trimmed (paired) merged contig 59266 mapping	0	0	0	0	0	0	0	0	0	0	0	0
Dhingra_Pear_16_GATCAG_L001_R1_001 (paired) trimmed (paired) merged contig 59275	0	0	0	0	0	0	0	0	0	0	0	0
Dhingra_Pear_16_GATCAG_L001_R1_001 (paired) trimmed (paired) merged contig 59357	0	0	0	0	0	0	0	0	0	0	0	0
Dhingra_Pear_16_GATCAG_L001_R1_001 (paired) trimmed (paired) merged contig 59424 mapping	0	0	0	0	0	0	0	0	0	0	0	0
Dhingra_Pear_16_GATCAG_L001_R1_001 (paired) trimmed (paired) merged contig 59436	0	0	0	0	0	0	0	0	0	0	0	0
Dhingra_Pear_16_GATCAG_L001_R1_001 (paired) trimmed (paired) merged contig 59520	0	0	0	0	0	0	0	0	0	0	0	0
Dhingra_Pear_16_GATCAG_L001_R1_001 (paired) trimmed (paired) merged contig 59539 mapping	0	0	0	0	0	0	0	0	0	0	0	0
Dhingra_Pear_16_GATCAG_L001_R1_001 (paired) trimmed (paired) merged contig 59550	0	0	0	0	0	0	0	0	0	0	0	0
Dhingra_Pear_16_GATCAG_L001_R1_001 (paired) trimmed (paired) merged contig 59558 mapping	0	0	0	0	0	0	0	0	0	0	0	0
Dhingra_Pear_16_GATCAG_L001_R1_001 (paired) trimmed (paired) merged contig 59567	0	0	0	0	0	0	0	0	0	0	0	0
Dhingra_Pear_16_GATCAG_L001_R1_001 (paired) trimmed (paired) merged contig 59609 mapping	0	0	0	0	0	0	0	0	0	0	0	0
Dhingra_Pear_16_GATCAG_L001_R1_001 (paired) trimmed (paired) merged contig 59620 mapping	0	0	0	0	0	0	0	0	0	0	0	0
Dhingra_Pear_16_GATCAG_L001_R1_001 (paired) trimmed (paired) merged contig 59680	0	0	0	0	0	0	0	0	0	0	0	0
Dhingra_Pear_16_GATCAG_L001_R1_001 (paired) trimmed (paired) merged contig 59687	0	0	0	0	0	0	0	0	0	0	0	0
Dhingra_Pear_16_GATCAG_L001_R1_001 (paired) trimmed (paired) merged contig 59688	0	0	0	0	0	0	0	0	0	0	0	0
Dhingra_Pear_16_GATCAG_L001_R1_001 (paired) trimmed (paired) merged contig 59704 mapping	0	0	0	0	0	0	0	0	0	0	0	0
Dhingra_Pear_16_GATCAG_L001_R1_001 (paired) trimmed (paired) merged contig 59725	0	0	0	0	0	0	0	0	0	0	0	0
Dhingra_Pear_16_GATCAG_L001_R1_001 (paired) trimmed (paired) merged contig 59728	0	0	0	0	0	0	0	0	0	0	0	0
Dhingra_Pear_16_GATCAG_L001_R1_001 (paired) trimmed (paired) merged contig 59768	0	0	0	0	0	0	0	0	0	0	0	0
Dhingra_Pear_16_GATCAG_L001_R1_001 (paired) trimmed (paired) merged contig 59773	0	0	0	0	0	0	0	0	0	0	0	0
Dhingra_Pear_16_GATCAG_L001_R1_001 (paired) trimmed (paired) merged contig 59784	0	0	0	0	0	0	0	0	0	0	0	0
Dhingra_Pear_16_GATCAG_L001_R1_001 (paired) trimmed (paired) merged contig 59792	0	0	0	0	0	0	0	0	0	0	0	0
Dhingra_Pear_16_GATCAG_L001_R1_001 (paired) trimmed (paired) merged contig 59851	0	0	0	0	0	0	0	0	0	0	0	0
Dhingra_Pear_16_GATCAG_L001_R1_001 (paired) trimmed (paired) merged contig 59883 mapping	0	0	0	0	0	0	0	0	0	0	0	0
Dhingra_Pear_16_GATCAG_L001_R1_001 (paired) trimmed (paired) merged contig 59903	0	0	0	0	0	0	0	0	0	0	0	0
Dhingra_Pear_16_GATCAG_L001_R1_001 (paired) trimmed (paired) merged contig 59932 mapping	0	0	0	0	0	0	0	0	0	0	0	0
Dhingra_Pear_16_GATCAG_L001_R1_001 (paired) trimmed (paired) merged contig 59991	0	0	0	0	0	0	0	0	0	0	0	0
Dhingra_Pear_16_GATCAG_L001_R1_001 (paired) trimmed (paired) merged contig 59997	0	0	0	0	0	0	0	0	0	0	0	0
Dhingra_Pear_16_GATCAG_L001_R1_001 (paired) trimmed (paired) merged contig 59998	0	0	0	0	0	0	0	0	0	0	0	0
Dhingra_Pear_16_GATCAG_L001_R1_001 (paired) trimmed (paired) merged contig 60004	0	0	0	0	0	0	0	0	0	0	0	0
Dhingra_Pear_16_GATCAG_L001_R1_001 (paired) trimmed (paired) merged contig 60043 mapping	0	0	0	0	0	0	0	0	0	0	0	0
Dhingra_Pear_16_GATCAG_L001_R1_001 (paired) trimmed (paired) merged contig 60070	0	0	0	0	0	0	0	0	0	0	0	0
Dhingra_Pear_16_GATCAG_L001_R1_001 (paired) trimmed (paired) merged contig 60110	0	0	0	0	0	0	0	0	0	0	0	0
Dhingra_Pear_16_GATCAG_L001_R1_001 (paired) trimmed (paired) merged contig 60115	0	0	0	0	0	0	0	0	0	0	0	0
Dhingra_Pear_16_GATCAG_L001_R1_001 (paired) trimmed (paired) merged contig 60122	0	0	0	0	0	0	0	0	0	0	0	0
Dhingra_Pear_16_GATCAG_L001_R1_001 (paired) trimmed (paired) merged contig 60124 mapping	0	0	0	0	0	0	0	0	0	0	0	0
Dhingra_Pear_16_GATCAG_L001_R1_001 (paired) trimmed (paired) merged contig 60127 mapping	0	0	0	0	0	0	0	0	0	0	0	0
Dhingra_Pear_16_GATCAG_L001_R1_001 (paired) trimmed (paired) merged contig 60180	0	0	0	0	0	0	0	0	0	0	0	0
Dhingra_Pear_16_GATCAG_L001_R1_001 (paired) trimmed (paired) merged contig 60182	0	0	0	0	0	0	0	0	0	0	0	0
Dhingra_Pear_16_GATCAG_L001_R1_001 (paired) trimmed (paired) merged contig 60207 mapping	0	0	0	0	0	0	0	0	0	0	0	0
Dhingra_Pear_16_GATCAG_L001_R1_001 (paired) trimmed (paired) merged contig 60230	0	0	0	0	0	0	0	0	0	0	0	0
Dhingra_Pear_16_GATCAG_L001_R1_001 (paired) trimmed (paired) merged contig 60233 mapping	0	0	0	0	0	0	0	0	0	0	0	0
Dhingra_Pear_16_GATCAG_L001_R1_001 (paired) trimmed (paired) merged contig 60265 mapping	0	0	0	0	0	0	0	0	0	0	0	0
Dhingra_Pear_16_GATCAG_L001_R1_001 (paired) trimmed (paired) merged contig 60293 mapping	0	0	0	0	0	0	0	0	0	0	0	0
Dhingra_Pear_16_GATCAG_L001_R1_001 (paired) trimmed (paired) merged contig 60318	0	0	0	0	0	0	0	0	0	0	0	0
Dhingra_Pear_16_GATCAG_L001_R1_001 (paired) trimmed (paired) merged contig 60339	0	0	0	0	0	0	0	0	0	0	0	0
Dhingra_Pear_16_GATCAG_L001_R1_001 (paired) trimmed (paired) merged contig 60373	0	0	0	0	0	0	0	0	0	0	0	0
Dhingra_Pear_16_GATCAG_L001_R1_001 (paired) trimmed (paired) merged contig 60377	0	0	0	0	0	0	0	0	0	0	0	0
Dhingra_Pear_16_GATCAG_L001_R1_001 (paired) trimmed (paired) merged contig 60493	0	0	0	0	0	0	0	0	0	0	0	0
Dhingra_Pear_16_GATCAG_L001_R1_001 (paired) trimmed (paired) merged contig 60502	0	0	0	0	0	0	0	0	0	0	0	0
Dhingra_Pear_16_GATCAG_L001_R1_001 (paired) trimmed (paired) merged contig 60523	0	0	0	0	0	0	0	0	0	0	0	0
Dhingra_Pear_16_GATCAG_L001_R1_001 (paired) trimmed (paired) merged contig 60607 mapping	0	0	0	0	0	0	0	0	0	0	0	0
Dhingra_Pear_16_GATCAG_L001_R1_001 (paired) trimmed (paired) merged contig 60639 mapping	0	0	0	0	0	0	0	0	0	0	0	0
Dhingra_Pear_16_GATCAG_L001_R1_001 (paired) trimmed (paired) merged contig 60641 mapping	0	0	0	0	0	0	0	0	0	0	0	0
Dhingra_Pear_16_GATCAG_L001_R1_001 (paired) trimmed (paired) merged contig 60644 mapping	0	0	0	0	0	0	0	0	0	0	0	0
Dhingra_Pear_16_GATCAG_L001_R1_001 (paired) trimmed (paired) merged contig 60657	0	0	0	0	0	0	0	0	0	0	0	0
Dhingra_Pear_16_GATCAG_L001_R1_001 (paired) trimmed (paired) merged contig 60667 mapping	0	0	0	0	0	0	0	0	0	0	0	0
Dhingra_Pear_16_GATCAG_L001_R1_001 (paired) trimmed (paired) merged contig 60682	0	0	0	0	0	0	0	0	0	0	0	0
Dhingra_Pear_16_GATCAG_L001_R1_001 (paired) trimmed (paired) merged contig 60685	0	0	0	0	0	0	0	0	0	0	0	0
Dhingra_Pear_16_GATCAG_L001_R1_001 (paired) trimmed (paired) merged contig 60716 mapping	0	0	0	0	0	0	0	0	0	0	0	0
Dhingra_Pear_16_GATCAG_L001_R1_001 (paired) trimmed (paired) merged contig 60720 mapping	0	0	0	0	0	0	0	0	0	0	0	0
Dhingra_Pear_16_GATCAG_L001_R1_001 (paired) trimmed (paired) merged contig 60770 mapping	0	0	0	0	0	0	0	0	0	0	0	0
Dhingra_Pear_16_GATCAG_L001_R1_001 (paired) trimmed (paired) merged contig 60809 mapping	0	0	0	0	0	0	0	0	0	0	0	0
Dhingra_Pear_16_GATCAG_L001_R1_001 (paired) trimmed (paired) merged contig 60818 mapping	0	0	0	0	0	0	0	0	0	0	0	0
Dhingra_Pear_16_GATCAG_L001_R1_001 (paired) trimmed (paired) merged contig 60825 mapping	0	0	0	0	0	0	0	0	0	0	0	0
Dhingra_Pear_16_GATCAG_L001_R1_001 (paired) trimmed (paired) merged contig 60884 mapping	0	0	0	0	0	0	0	0	0	0	0	0
Dhingra_Pear_16_GATCAG_L001_R1_001 (paired) trimmed (paired) merged contig 60973	0	0	0	0	0	0	0	0	0	0	0	0
Dhingra_Pear_16_GATCAG_L001_R1_001 (paired) trimmed (paired) merged contig 61040	0	0	0	0	0	0	0	0	0	0	0	0
Dhingra_Pear_16_GATCAG_L001_R1_001 (paired) trimmed (paired) merged contig 61070	0	0	0	0	0	0	0	0	0	0	0	0
Dhingra_Pear_16_GATCAG_L001_R1_001 (paired) trimmed (paired) merged contig 61071 mapping	0	0	0	0	0	0	0	0	0	0	0	0
Dhingra_Pear_16_GATCAG_L001_R1_001 (paired) trimmed (paired) merged contig 61075	0	0	0	0	0	0	0	0	0	0	0	0
Dhingra_Pear_16_GATCAG_L001_R1_001 (paired) trimmed (paired) merged contig 61080	0	0	0	0	0	0	0	0	0	0	0	0
Dhingra_Pear_16_GATCAG_L001_R1_001 (paired) trimmed (paired) merged contig 61154	0	0	0	0	0	0	0	0	0	0	0	0
Dhingra_Pear_16_GATCAG_L001_R1_001 (paired) trimmed (paired) merged contig 61158	0	0	0	0	0	0	0	0	0	0	0	0
Dhingra_Pear_16_GATCAG_L001_R1_001 (paired) trimmed (paired) merged contig 61198 mapping	0	0	0	0	0	0	0	0	0	0	0	0
Dhingra_Pear_16_GATCAG_L001_R1_001 (paired) trimmed (paired) merged contig 61231	0	0	0	0	0	0	0	0	0	0	0	0
Dhingra_Pear_16_GATCAG_L001_R1_001 (paired) trimmed (paired) merged contig 61255	0	0	0	0	0	0	0	0	0	0	0	0
Dhingra_Pear_16_GATCAG_L001_R1_001 (paired) trimmed (paired) merged contig 61290	0	0	0	0	0	0	0	0	0	0	0	0
Dhingra_Pear_16_GATCAG_L001_R1_001 (paired) trimmed (paired) merged contig 61300 mapping	0	0	0	0	0	0	0	0	0	0	0	0
Dhingra_Pear_16_GATCAG_L001_R1_001 (paired) trimmed (paired) merged contig 61337 mapping	0	0	0	0	0	0	0	0	0	0	0	0
Dhingra_Pear_16_GATCAG_L001_R1_001 (paired) trimmed (paired) merged contig 61369	0	0	0	0	0	0	0	0	0	0	0	0
Dhingra_Pear_16_GATCAG_L001_R1_001 (paired) trimmed (paired) merged contig 61412 mapping	0	0	0	0	0	0	0	0	0	0	0	0
Dhingra_Pear_16_GATCAG_L001_R1_001 (paired) trimmed (paired) merged contig 61421	0	0	0	0	0	0	0	0	0	0	0	0
Dhingra_Pear_16_GATCAG_L001_R1_001 (paired) trimmed (paired) merged contig 61461	0	0	0	0	0	0	0	0	0	0	0	0
Dhingra_Pear_16_GATCAG_L001_R1_001 (paired) trimmed (paired) merged contig 61516 mapping	0	0	0	0	0	0	0	0	0	0	0	0
Dhingra_Pear_16_GATCAG_L001_R1_001 (paired) trimmed (paired) merged contig 61582	0	0	0	0	0	0	0	0	0	0	0	0
Dhingra_Pear_16_GATCAG_L001_R1_001 (paired) trimmed (paired) merged contig 61629 mapping	0	0	0	0	0	0	0	0	0	0	0	0
Dhingra_Pear_16_GATCAG_L001_R1_001 (paired) trimmed (paired) merged contig 61660	0	0	0	0	0	0	0	0	0	0	0	0
Dhingra_Pear_16_GATCAG_L001_R1_001 (paired) trimmed (paired) merged contig 61691	0	0	0	0	0	0	0	0	0	0	0	0
Dhingra_Pear_16_GATCAG_L001_R1_001 (paired) trimmed (paired) merged contig 61711 mapping	0	0	0	0	0	0	0	0	0	0	0	0
Dhingra_Pear_16_GATCAG_L001_R1_001 (paired) trimmed (paired) merged contig 61738 mapping	0	0	0	0	0	0	0	0	0	0	0	0
Dhingra_Pear_16_GATCAG_L001_R1_001 (paired) trimmed (paired) merged contig 61741	0	0	0	0	0	0	0	0	0	0	0	0
Dhingra_Pear_16_GATCAG_L001_R1_001 (paired) trimmed (paired) merged contig 61756	0	0	0	0	0	0	0	0	0	0	0	0
Dhingra_Pear_16_GATCAG_L001_R1_001 (paired) trimmed (paired) merged contig 61764 mapping	0	0	0	0	0	0	0	0	0	0	0	0
Dhingra_Pear_16_GATCAG_L001_R1_001 (paired) trimmed (paired) merged contig 61805	0	0	0	0	0	0	0	0	0	0	0	0
Dhingra_Pear_16_GATCAG_L001_R1_001 (paired) trimmed (paired) merged contig 61806 mapping	0	0	0	0	0	0	0	0	0	0	0	0
Dhingra_Pear_16_GATCAG_L001_R1_001 (paired) trimmed (paired) merged contig 61830 mapping	0	0	0	0	0	0	0	0	0	0	0	0
Dhingra_Pear_16_GATCAG_L001_R1_001 (paired) trimmed (paired) merged contig 61831 mapping	0	0	0	0	0	0	0	0	0	0	0	0
Dhingra_Pear_16_GATCAG_L001_R1_001 (paired) trimmed (paired) merged contig 61835 mapping	0	0	0	0	0	0	0	0	0	0	0	0
Dhingra_Pear_16_GATCAG_L001_R1_001 (paired) trimmed (paired) merged contig 61843 mapping	0	0	0	0	0	0	0	0	0	0	0	0
Dhingra_Pear_16_GATCAG_L001_R1_001 (paired) trimmed (paired) merged contig 61872	0	0	0	0	0	0	0	0	0	0	0	0
Dhingra_Pear_16_GATCAG_L001_R1_001 (paired) trimmed (paired) merged contig 61873	0	0	0	0	0	0	0	0	0	0	0	0
Dhingra_Pear_16_GATCAG_L001_R1_001 (paired) trimmed (paired) merged contig 61878	0	0	0	0	0	0	0	0	0	0	0	0
Dhingra_Pear_16_GATCAG_L001_R1_001 (paired) trimmed (paired) merged contig 61882	0	0	0	0	0	0	0	0	0	0	0	0
Dhingra_Pear_16_GATCAG_L001_R1_001 (paired) trimmed (paired) merged contig 61999	0	0	0	0	0	0	0	0	0	0	0	0
Dhingra_Pear_16_GATCAG_L001_R1_001 (paired) trimmed (paired) merged contig 62018	0	0	0	0	0	0	0	0	0	0	0	0
Dhingra_Pear_16_GATCAG_L001_R1_001 (paired) trimmed (paired) merged contig 62033	0	0	0	0	0	0	0	0	0	0	0	0
Dhingra_Pear_16_GATCAG_L001_R1_001 (paired) trimmed (paired) merged contig 62034	0	0	0	0	0	0	0	0	0	0	0	0
Dhingra_Pear_16_GATCAG_L001_R1_001 (paired) trimmed (paired) merged contig 62049	0	0	0	0	0	0	0	0	0	0	0	0
Dhingra_Pear_16_GATCAG_L001_R1_001 (paired) trimmed (paired) merged contig 62125	0	0	0	0	0	0	0	0	0	0	0	0
Dhingra_Pear_16_GATCAG_L001_R1_001 (paired) trimmed (paired) merged contig 62134 mapping	0	0	0	0	0	0	0	0	0	0	0	0
Dhingra_Pear_16_GATCAG_L001_R1_001 (paired) trimmed (paired) merged contig 62145 mapping	0	0	0	0	0	0	0	0	0	0	0	0
Dhingra_Pear_16_GATCAG_L001_R1_001 (paired) trimmed (paired) merged contig 62154 mapping	0	0	0	0	0	0	0	0	0	0	0	0
Dhingra_Pear_16_GATCAG_L001_R1_001 (paired) trimmed (paired) merged contig 62229 mapping	0	0	0	0	0	0	0	0	0	0	0	0
Dhingra_Pear_16_GATCAG_L001_R1_001 (paired) trimmed (paired) merged contig 62237	0	0	0	0	0	0	0	0	0	0	0	0
Dhingra_Pear_16_GATCAG_L001_R1_001 (paired) trimmed (paired) merged contig 62250 mapping	0	0	0	0	0	0	0	0	0	0	0	0
Dhingra_Pear_16_GATCAG_L001_R1_001 (paired) trimmed (paired) merged contig 62256 mapping	0	0	0	0	0	0	0	0	0	0	0	0
Dhingra_Pear_16_GATCAG_L001_R1_001 (paired) trimmed (paired) merged contig 62265 mapping	0	0	0	0	0	0	0	0	0	0	0	0
Dhingra_Pear_16_GATCAG_L001_R1_001 (paired) trimmed (paired) merged contig 62296	0	0	0	0	0	0	0	0	0	0	0	0
Dhingra_Pear_16_GATCAG_L001_R1_001 (paired) trimmed (paired) merged contig 62314	0	0	0	0	0	0	0	0	0	0	0	0
Dhingra_Pear_16_GATCAG_L001_R1_001 (paired) trimmed (paired) merged contig 62317 mapping	0	0	0	0	0	0	0	0	0	0	0	0
Dhingra_Pear_16_GATCAG_L001_R1_001 (paired) trimmed (paired) merged contig 62354	0	0	0	0	0	0	0	0	0	0	0	0
Dhingra_Pear_16_GATCAG_L001_R1_001 (paired) trimmed (paired) merged contig 62358 mapping	0	0	0	0	0	0	0	0	0	0	0	0
Dhingra_Pear_16_GATCAG_L001_R1_001 (paired) trimmed (paired) merged contig 62395 mapping	0	0	0	0	0	0	0	0	0	0	0	0
Dhingra_Pear_16_GATCAG_L001_R1_001 (paired) trimmed (paired) merged contig 62433	0	0	0	0	0	0	0	0	0	0	0	0
Dhingra_Pear_16_GATCAG_L001_R1_001 (paired) trimmed (paired) merged contig 62437	0	0	0	0	0	0	0	0	0	0	0	0
Dhingra_Pear_16_GATCAG_L001_R1_001 (paired) trimmed (paired) merged contig 62444	0	0	0	0	0	0	0	0	0	0	0	0
Dhingra_Pear_16_GATCAG_L001_R1_001 (paired) trimmed (paired) merged contig 62484	0	0	0	0	0	0	0	0	0	0	0	0
Dhingra_Pear_16_GATCAG_L001_R1_001 (paired) trimmed (paired) merged contig 62500 mapping	0	0	0	0	0	0	0	0	0	0	0	0
Dhingra_Pear_16_GATCAG_L001_R1_001 (paired) trimmed (paired) merged contig 62506	0	0	0	0	0	0	0	0	0	0	0	0
Dhingra_Pear_16_GATCAG_L001_R1_001 (paired) trimmed (paired) merged contig 62517 mapping	0	0	0	0	0	0	0	0	0	0	0	0
Dhingra_Pear_16_GATCAG_L001_R1_001 (paired) trimmed (paired) merged contig 62538	0	0	0	0	0	0	0	0	0	0	0	0
Dhingra_Pear_16_GATCAG_L001_R1_001 (paired) trimmed (paired) merged contig 62540	0	0	0	0	0	0	0	0	0	0	0	0
Dhingra_Pear_16_GATCAG_L001_R1_001 (paired) trimmed (paired) merged contig 62543 mapping	0	0	0	0	0	0	0	0	0	0	0	0
Dhingra_Pear_16_GATCAG_L001_R1_001 (paired) trimmed (paired) merged contig 62572 mapping	0	0	0	0	0	0	0	0	0	0	0	0
Dhingra_Pear_16_GATCAG_L001_R1_001 (paired) trimmed (paired) merged contig 62582 mapping	0	0	0	0	0	0	0	0	0	0	0	0
Dhingra_Pear_16_GATCAG_L001_R1_001 (paired) trimmed (paired) merged contig 62584	0	0	0	0	0	0	0	0	0	0	0	0
Dhingra_Pear_16_GATCAG_L001_R1_001 (paired) trimmed (paired) merged contig 62608	0	0	0	0	0	0	0	0	0	0	0	0
Dhingra_Pear_16_GATCAG_L001_R1_001 (paired) trimmed (paired) merged contig 62656 mapping	0	0	0	0	0	0	0	0	0	0	0	0
Dhingra_Pear_16_GATCAG_L001_R1_001 (paired) trimmed (paired) merged contig 62701 mapping	0	0	0	0	0	0	0	0	0	0	0	0
Dhingra_Pear_16_GATCAG_L001_R1_001 (paired) trimmed (paired) merged contig 62716 mapping	0	0	0	0	0	0	0	0	0	0	0	0
Dhingra_Pear_16_GATCAG_L001_R1_001 (paired) trimmed (paired) merged contig 62723	0	0	0	0	0	0	0	0	0	0	0	0
Dhingra_Pear_16_GATCAG_L001_R1_001 (paired) trimmed (paired) merged contig 62737	0	0	0	0	0	0	0	0	0	0	0	0
Dhingra_Pear_16_GATCAG_L001_R1_001 (paired) trimmed (paired) merged contig 62742	0	0	0	0	0	0	0	0	0	0	0	0
Dhingra_Pear_16_GATCAG_L001_R1_001 (paired) trimmed (paired) merged contig 62791 mapping	0	0	0	0	0	0	0	0	0	0	0	0
Dhingra_Pear_16_GATCAG_L001_R1_001 (paired) trimmed (paired) merged contig 62793 mapping	0	0	0	0	0	0	0	0	0	0	0	0
Dhingra_Pear_16_GATCAG_L001_R1_001 (paired) trimmed (paired) merged contig 62828	0	0	0	0	0	0	0	0	0	0	0	0
Dhingra_Pear_16_GATCAG_L001_R1_001 (paired) trimmed (paired) merged contig 62868 mapping	0	0	0	0	0	0	0	0	0	0	0	0
Dhingra_Pear_16_GATCAG_L001_R1_001 (paired) trimmed (paired) merged contig 62888 mapping	0	0	0	0	0	0	0	0	0	0	0	0
Dhingra_Pear_16_GATCAG_L001_R1_001 (paired) trimmed (paired) merged contig 62940	0	0	0	0	0	0	0	0	0	0	0	0
Dhingra_Pear_16_GATCAG_L001_R1_001 (paired) trimmed (paired) merged contig 62948 mapping	0	0	0	0	0	0	0	0	0	0	0	0
Dhingra_Pear_16_GATCAG_L001_R1_001 (paired) trimmed (paired) merged contig 62955	0	0	0	0	0	0	0	0	0	0	0	0
Dhingra_Pear_16_GATCAG_L001_R1_001 (paired) trimmed (paired) merged contig 62957	0	0	0	0	0	0	0	0	0	0	0	0
Dhingra_Pear_16_GATCAG_L001_R1_001 (paired) trimmed (paired) merged contig 62973 mapping	0	0	0	0	0	0	0	0	0	0	0	0
Dhingra_Pear_16_GATCAG_L001_R1_001 (paired) trimmed (paired) merged contig 62993 mapping	0	0	0	0	0	0	0	0	0	0	0	0
Dhingra_Pear_16_GATCAG_L001_R1_001 (paired) trimmed (paired) merged contig 63038 mapping	0	0	0	0	0	0	0	0	0	0	0	0
Dhingra_Pear_16_GATCAG_L001_R1_001 (paired) trimmed (paired) merged contig 63054	0	0	0	0	0	0	0	0	0	0	0	0
Dhingra_Pear_16_GATCAG_L001_R1_001 (paired) trimmed (paired) merged contig 63058	0	0	0	0	0	0	0	0	0	0	0	0
Dhingra_Pear_16_GATCAG_L001_R1_001 (paired) trimmed (paired) merged contig 63083	0	0	0	0	0	0	0	0	0	0	0	0
Dhingra_Pear_16_GATCAG_L001_R1_001 (paired) trimmed (paired) merged contig 63121	0	0	0	0	0	0	0	0	0	0	0	0
Dhingra_Pear_16_GATCAG_L001_R1_001 (paired) trimmed (paired) merged contig 63124 mapping	0	0	0	0	0	0	0	0	0	0	0	0
Dhingra_Pear_16_GATCAG_L001_R1_001 (paired) trimmed (paired) merged contig 63144	0	0	0	0	0	0	0	0	0	0	0	0
Dhingra_Pear_16_GATCAG_L001_R1_001 (paired) trimmed (paired) merged contig 63146	0	0	0	0	0	0	0	0	0	0	0	0
Dhingra_Pear_16_GATCAG_L001_R1_001 (paired) trimmed (paired) merged contig 63188 mapping	0	0	0	0	0	0	0	0	0	0	0	0
Dhingra_Pear_16_GATCAG_L001_R1_001 (paired) trimmed (paired) merged contig 63210	0	0	0	0	0	0	0	0	0	0	0	0
Dhingra_Pear_16_GATCAG_L001_R1_001 (paired) trimmed (paired) merged contig 63214	0	0	0	0	0	0	0	0	0	0	0	0
Dhingra_Pear_16_GATCAG_L001_R1_001 (paired) trimmed (paired) merged contig 63227 mapping	0	0	0	0	0	0	0	0	0	0	0	0
Dhingra_Pear_16_GATCAG_L001_R1_001 (paired) trimmed (paired) merged contig 63234 mapping	0	0	0	0	0	0	0	0	0	0	0	0
Dhingra_Pear_16_GATCAG_L001_R1_001 (paired) trimmed (paired) merged contig 63240	0	0	0	0	0	0	0	0	0	0	0	0
Dhingra_Pear_16_GATCAG_L001_R1_001 (paired) trimmed (paired) merged contig 63266 mapping	0	0	0	0	0	0	0	0	0	0	0	0
Dhingra_Pear_16_GATCAG_L001_R1_001 (paired) trimmed (paired) merged contig 63338 mapping	0	0	0	0	0	0	0	0	0	0	0	0
Dhingra_Pear_16_GATCAG_L001_R1_001 (paired) trimmed (paired) merged contig 63346	0	0	0	0	0	0	0	0	0	0	0	0
Dhingra_Pear_16_GATCAG_L001_R1_001 (paired) trimmed (paired) merged contig 63411	0	0	0	0	0	0	0	0	0	0	0	0
Dhingra_Pear_16_GATCAG_L001_R1_001 (paired) trimmed (paired) merged contig 63414	0	0	0	0	0	0	0	0	0	0	0	0
Dhingra_Pear_16_GATCAG_L001_R1_001 (paired) trimmed (paired) merged contig 63471	0	0	0	0	0	0	0	0	0	0	0	0
Dhingra_Pear_16_GATCAG_L001_R1_001 (paired) trimmed (paired) merged contig 63479	0	0	0	0	0	0	0	0	0	0	0	0
Dhingra_Pear_16_GATCAG_L001_R1_001 (paired) trimmed (paired) merged contig 63490	0	0	0	0	0	0	0	0	0	0	0	0
Dhingra_Pear_16_GATCAG_L001_R1_001 (paired) trimmed (paired) merged contig 63492 mapping	0	0	0	0	0	0	0	0	0	0	0	0
Dhingra_Pear_16_GATCAG_L001_R1_001 (paired) trimmed (paired) merged contig 63502	0	0	0	0	0	0	0	0	0	0	0	0
Dhingra_Pear_16_GATCAG_L001_R1_001 (paired) trimmed (paired) merged contig 63508 mapping	0	0	0	0	0	0	0	0	0	0	0	0
Dhingra_Pear_16_GATCAG_L001_R1_001 (paired) trimmed (paired) merged contig 63512 mapping	0	0	0	0	0	0	0	0	0	0	0	0
Dhingra_Pear_16_GATCAG_L001_R1_001 (paired) trimmed (paired) merged contig 63515	0	0	0	0	0	0	0	0	0	0	0	0
Dhingra_Pear_16_GATCAG_L001_R1_001 (paired) trimmed (paired) merged contig 63520 mapping	0	0	0	0	0	0	0	0	0	0	0	0
Dhingra_Pear_16_GATCAG_L001_R1_001 (paired) trimmed (paired) merged contig 63521	0	0	0	0	0	0	0	0	0	0	0	0
Dhingra_Pear_16_GATCAG_L001_R1_001 (paired) trimmed (paired) merged contig 63523	0	0	0	0	0	0	0	0	0	0	0	0
Dhingra_Pear_16_GATCAG_L001_R1_001 (paired) trimmed (paired) merged contig 63558 mapping	0	0	0	0	0	0	0	0	0	0	0	0
Dhingra_Pear_16_GATCAG_L001_R1_001 (paired) trimmed (paired) merged contig 63575	0	0	0	0	0	0	0	0	0	0	0	0
Dhingra_Pear_16_GATCAG_L001_R1_001 (paired) trimmed (paired) merged contig 63597	0	0	0	0	0	0	0	0	0	0	0	0
Dhingra_Pear_16_GATCAG_L001_R1_001 (paired) trimmed (paired) merged contig 63645	0	0	0	0	0	0	0	0	0	0	0	0
Dhingra_Pear_16_GATCAG_L001_R1_001 (paired) trimmed (paired) merged contig 63662	0	0	0	0	0	0	0	0	0	0	0	0
Dhingra_Pear_16_GATCAG_L001_R1_001 (paired) trimmed (paired) merged contig 63675	0	0	0	0	0	0	0	0	0	0	0	0
Dhingra_Pear_16_GATCAG_L001_R1_001 (paired) trimmed (paired) merged contig 63696	0	0	0	0	0	0	0	0	0	0	0	0
Dhingra_Pear_16_GATCAG_L001_R1_001 (paired) trimmed (paired) merged contig 63730	0	0	0	0	0	0	0	0	0	0	0	0
Dhingra_Pear_16_GATCAG_L001_R1_001 (paired) trimmed (paired) merged contig 63776 mapping	0	0	0	0	0	0	0	0	0	0	0	0
Dhingra_Pear_16_GATCAG_L001_R1_001 (paired) trimmed (paired) merged contig 63816 mapping	0	0	0	0	0	0	0	0	0	0	0	0
Dhingra_Pear_16_GATCAG_L001_R1_001 (paired) trimmed (paired) merged contig 63863 mapping	0	0	0	0	0	0	0	0	0	0	0	0
Dhingra_Pear_16_GATCAG_L001_R1_001 (paired) trimmed (paired) merged contig 63895	0	0	0	0	0	0	0	0	0	0	0	0
Dhingra_Pear_16_GATCAG_L001_R1_001 (paired) trimmed (paired) merged contig 63923	0	0	0	0	0	0	0	0	0	0	0	0
Dhingra_Pear_16_GATCAG_L001_R1_001 (paired) trimmed (paired) merged contig 63924	0	0	0	0	0	0	0	0	0	0	0	0
Dhingra_Pear_16_GATCAG_L001_R1_001 (paired) trimmed (paired) merged contig 63927	0	0	0	0	0	0	0	0	0	0	0	0
Dhingra_Pear_16_GATCAG_L001_R1_001 (paired) trimmed (paired) merged contig 63931 mapping	0	0	0	0	0	0	0	0	0	0	0	0
Dhingra_Pear_16_GATCAG_L001_R1_001 (paired) trimmed (paired) merged contig 63947 mapping	0	0	0	0	0	0	0	0	0	0	0	0
Dhingra_Pear_16_GATCAG_L001_R1_001 (paired) trimmed (paired) merged contig 63964 mapping	0	0	0	0	0	0	0	0	0	0	0	0
Dhingra_Pear_16_GATCAG_L001_R1_001 (paired) trimmed (paired) merged contig 63991	0	0	0	0	0	0	0	0	0	0	0	0
Dhingra_Pear_16_GATCAG_L001_R1_001 (paired) trimmed (paired) merged contig 63998 mapping	0	0	0	0	0	0	0	0	0	0	0	0
Dhingra_Pear_16_GATCAG_L001_R1_001 (paired) trimmed (paired) merged contig 64014	0	0	0	0	0	0	0	0	0	0	0	0
Dhingra_Pear_16_GATCAG_L001_R1_001 (paired) trimmed (paired) merged contig 64029 mapping	0	0	0	0	0	0	0	0	0	0	0	0
Dhingra_Pear_16_GATCAG_L001_R1_001 (paired) trimmed (paired) merged contig 64062 mapping	0	0	0	0	0	0	0	0	0	0	0	0
Dhingra_Pear_16_GATCAG_L001_R1_001 (paired) trimmed (paired) merged contig 64063	0	0	0	0	0	0	0	0	0	0	0	0
Dhingra_Pear_16_GATCAG_L001_R1_001 (paired) trimmed (paired) merged contig 64080	0	0	0	0	0	0	0	0	0	0	0	0
Dhingra_Pear_16_GATCAG_L001_R1_001 (paired) trimmed (paired) merged contig 64134	0	0	0	0	0	0	0	0	0	0	0	0
Dhingra_Pear_16_GATCAG_L001_R1_001 (paired) trimmed (paired) merged contig 64198	0	0	0	0	0	0	0	0	0	0	0	0
Dhingra_Pear_16_GATCAG_L001_R1_001 (paired) trimmed (paired) merged contig 64248 mapping	0	0	0	0	0	0	0	0	0	0	0	0
Dhingra_Pear_16_GATCAG_L001_R1_001 (paired) trimmed (paired) merged contig 64249 mapping	0	0	0	0	0	0	0	0	0	0	0	0
Dhingra_Pear_16_GATCAG_L001_R1_001 (paired) trimmed (paired) merged contig 64271	0	0	0	0	0	0	0	0	0	0	0	0
Dhingra_Pear_16_GATCAG_L001_R1_001 (paired) trimmed (paired) merged contig 64272	0	0	0	0	0	0	0	0	0	0	0	0
Dhingra_Pear_16_GATCAG_L001_R1_001 (paired) trimmed (paired) merged contig 64285	0	0	0	0	0	0	0	0	0	0	0	0
Dhingra_Pear_16_GATCAG_L001_R1_001 (paired) trimmed (paired) merged contig 64348	0	0	0	0	0	0	0	0	0	0	0	0
Dhingra_Pear_16_GATCAG_L001_R1_001 (paired) trimmed (paired) merged contig 64371	0	0	0	0	0	0	0	0	0	0	0	0
Dhingra_Pear_16_GATCAG_L001_R1_001 (paired) trimmed (paired) merged contig 64382	0	0	0	0	0	0	0	0	0	0	0	0
Dhingra_Pear_16_GATCAG_L001_R1_001 (paired) trimmed (paired) merged contig 64388	0	0	0	0	0	0	0	0	0	0	0	0
Dhingra_Pear_16_GATCAG_L001_R1_001 (paired) trimmed (paired) merged contig 64409 mapping	0	0	0	0	0	0	0	0	0	0	0	0
Dhingra_Pear_16_GATCAG_L001_R1_001 (paired) trimmed (paired) merged contig 64419	0	0	0	0	0	0	0	0	0	0	0	0
Dhingra_Pear_16_GATCAG_L001_R1_001 (paired) trimmed (paired) merged contig 64431	0	0	0	0	0	0	0	0	0	0	0	0
Dhingra_Pear_16_GATCAG_L001_R1_001 (paired) trimmed (paired) merged contig 64433 mapping	0	0	0	0	0	0	0	0	0	0	0	0
Dhingra_Pear_16_GATCAG_L001_R1_001 (paired) trimmed (paired) merged contig 64443 mapping	0	0	0	0	0	0	0	0	0	0	0	0
Dhingra_Pear_16_GATCAG_L001_R1_001 (paired) trimmed (paired) merged contig 64478	0	0	0	0	0	0	0	0	0	0	0	0
Dhingra_Pear_16_GATCAG_L001_R1_001 (paired) trimmed (paired) merged contig 64524	0	0	0	0	0	0	0	0	0	0	0	0
Dhingra_Pear_16_GATCAG_L001_R1_001 (paired) trimmed (paired) merged contig 64605	0	0	0	0	0	0	0	0	0	0	0	0
Dhingra_Pear_16_GATCAG_L001_R1_001 (paired) trimmed (paired) merged contig 64632	0	0	0	0	0	0	0	0	0	0	0	0
Dhingra_Pear_16_GATCAG_L001_R1_001 (paired) trimmed (paired) merged contig 64651 mapping	0	0	0	0	0	0	0	0	0	0	0	0
Dhingra_Pear_16_GATCAG_L001_R1_001 (paired) trimmed (paired) merged contig 64655 mapping	0	0	0	0	0	0	0	0	0	0	0	0
Dhingra_Pear_16_GATCAG_L001_R1_001 (paired) trimmed (paired) merged contig 64666	0	0	0	0	0	0	0	0	0	0	0	0
Dhingra_Pear_16_GATCAG_L001_R1_001 (paired) trimmed (paired) merged contig 64680 mapping	0	0	0	0	0	0	0	0	0	0	0	0
Dhingra_Pear_16_GATCAG_L001_R1_001 (paired) trimmed (paired) merged contig 64715 mapping	0	0	0	0	0	0	0	0	0	0	0	0
Dhingra_Pear_16_GATCAG_L001_R1_001 (paired) trimmed (paired) merged contig 64729 mapping	0	0	0	0	0	0	0	0	0	0	0	0
Dhingra_Pear_16_GATCAG_L001_R1_001 (paired) trimmed (paired) merged contig 64741 mapping	0	0	0	0	0	0	0	0	0	0	0	0
Dhingra_Pear_16_GATCAG_L001_R1_001 (paired) trimmed (paired) merged contig 64754 mapping	0	0	0	0	0	0	0	0	0	0	0	0
Dhingra_Pear_16_GATCAG_L001_R1_001 (paired) trimmed (paired) merged contig 64774	0	0	0	0	0	0	0	0	0	0	0	0
Dhingra_Pear_16_GATCAG_L001_R1_001 (paired) trimmed (paired) merged contig 64789	0	0	0	0	0	0	0	0	0	0	0	0
Dhingra_Pear_16_GATCAG_L001_R1_001 (paired) trimmed (paired) merged contig 64791	0	0	0	0	0	0	0	0	0	0	0	0
Dhingra_Pear_16_GATCAG_L001_R1_001 (paired) trimmed (paired) merged contig 64793	0	0	0	0	0	0	0	0	0	0	0	0
Dhingra_Pear_16_GATCAG_L001_R1_001 (paired) trimmed (paired) merged contig 64803 mapping	0	0	0	0	0	0	0	0	0	0	0	0
Dhingra_Pear_16_GATCAG_L001_R1_001 (paired) trimmed (paired) merged contig 64816	0	0	0	0	0	0	0	0	0	0	0	0
Dhingra_Pear_16_GATCAG_L001_R1_001 (paired) trimmed (paired) merged contig 64818 mapping	0	0	0	0	0	0	0	0	0	0	0	0
Dhingra_Pear_16_GATCAG_L001_R1_001 (paired) trimmed (paired) merged contig 64821	0	0	0	0	0	0	0	0	0	0	0	0
Dhingra_Pear_16_GATCAG_L001_R1_001 (paired) trimmed (paired) merged contig 64829 mapping	0	0	0	0	0	0	0	0	0	0	0	0
Dhingra_Pear_16_GATCAG_L001_R1_001 (paired) trimmed (paired) merged contig 64834 mapping	0	0	0	0	0	0	0	0	0	0	0	0
Dhingra_Pear_16_GATCAG_L001_R1_001 (paired) trimmed (paired) merged contig 64861	0	0	0	0	0	0	0	0	0	0	0	0
Dhingra_Pear_16_GATCAG_L001_R1_001 (paired) trimmed (paired) merged contig 64887	0	0	0	0	0	0	0	0	0	0	0	0
Dhingra_Pear_16_GATCAG_L001_R1_001 (paired) trimmed (paired) merged contig 64894	0	0	0	0	0	0	0	0	0	0	0	0
Dhingra_Pear_16_GATCAG_L001_R1_001 (paired) trimmed (paired) merged contig 64908 mapping	0	0	0	0	0	0	0	0	0	0	0	0
Dhingra_Pear_16_GATCAG_L001_R1_001 (paired) trimmed (paired) merged contig 64951	0	0	0	0	0	0	0	0	0	0	0	0
Dhingra_Pear_16_GATCAG_L001_R1_001 (paired) trimmed (paired) merged contig 64967	0	0	0	0	0	0	0	0	0	0	0	0
Dhingra_Pear_16_GATCAG_L001_R1_001 (paired) trimmed (paired) merged contig 64968	0	0	0	0	0	0	0	0	0	0	0	0
Dhingra_Pear_16_GATCAG_L001_R1_001 (paired) trimmed (paired) merged contig 65004 mapping	0	0	0	0	0	0	0	0	0	0	0	0
Dhingra_Pear_16_GATCAG_L001_R1_001 (paired) trimmed (paired) merged contig 65005 mapping	0	0	0	0	0	0	0	0	0	0	0	0
Dhingra_Pear_16_GATCAG_L001_R1_001 (paired) trimmed (paired) merged contig 65007	0	0	0	0	0	0	0	0	0	0	0	0
Dhingra_Pear_16_GATCAG_L001_R1_001 (paired) trimmed (paired) merged contig 65015 mapping	0	0	0	0	0	0	0	0	0	0	0	0
Dhingra_Pear_16_GATCAG_L001_R1_001 (paired) trimmed (paired) merged contig 65026	0	0	0	0	0	0	0	0	0	0	0	0
Dhingra_Pear_16_GATCAG_L001_R1_001 (paired) trimmed (paired) merged contig 65050 mapping	0	0	0	0	0	0	0	0	0	0	0	0
Dhingra_Pear_16_GATCAG_L001_R1_001 (paired) trimmed (paired) merged contig 65096 mapping	0	0	0	0	0	0	0	0	0	0	0	0
Dhingra_Pear_16_GATCAG_L001_R1_001 (paired) trimmed (paired) merged contig 65140	0	0	0	0	0	0	0	0	0	0	0	0
Dhingra_Pear_16_GATCAG_L001_R1_001 (paired) trimmed (paired) merged contig 65200	0	0	0	0	0	0	0	0	0	0	0	0
Dhingra_Pear_16_GATCAG_L001_R1_001 (paired) trimmed (paired) merged contig 65228 mapping	0	0	0	0	0	0	0	0	0	0	0	0
Dhingra_Pear_16_GATCAG_L001_R1_001 (paired) trimmed (paired) merged contig 65336	0	0	0	0	0	0	0	0	0	0	0	0
Dhingra_Pear_16_GATCAG_L001_R1_001 (paired) trimmed (paired) merged contig 65344 mapping	0	0	0	0	0	0	0	0	0	0	0	0
[truncated: 138,444 more rows]

## Sheet: bartlett.masigpro.edesign
	Time	Replicate	Group
Bartlett_Harvest_R1	0	1	1
[truncated: 11 more rows]
