# Supplementary material for: Evidence for the Involvement of Vernalization-related Genes in the Regulation of Cold-induced Ripening in ‘D’Anjou’ and ‘Bartlett’ Pear Fruit
Source: Sci Rep. 2020 May 21;10:8478. doi: 10.1038/s41598-020-65275-8 (PMC7242362; doi:10.1038/s41598-020-65275-8)
Supplement: Supplementary file 11 — Supplementary information 11. [file 41598_2020_65275_MOESM11_ESM.xlsx]

## Sheet: ACO1
																																			Harvest	50% Conditioned	100% Conditioned	100% Ripened

## Sheet: ARF8
																															Harvest	50% Conditioned	100% Conditioned	100% Ripened

## Sheet: NCED1
																					contig 8780
